# Supplementary material for: Regulation of Aspergillus nidulans CreA-Mediated Catabolite Repression by the F-Box Proteins Fbx23 and Fbx47
Source: mBio. 2018 Jun 19;9(3):e00840-18. doi: 10.1128/mBio.00840-18 (PMC6016232; doi:10.1128/mBio.00840-18)
Supplement: DATA SET S1 [file mbo003183942sd1.xlsx]

## Sheet: Fbox23 TAP xylan
Accession	Description	Score	Coverage	# Proteins	# Unique Peptides	# Peptides	# PSMs	# AAs	MW [kDa]	calc. pI
AN5593	fbx23 AspGDID:ASPL0000032070 COORDS:ChrV_A_nidulans_FGSC_A4:2296678-2294013C, translated using codon table 1 (859 amino acids) Verified ORF; Putative F-box protein; NeddH-associated protein; required for control of sexual development in response to light; required for ascospore maturation development of fully grown sexual fruit bodies	347.527	57.97	1	44	44	88	859	95.1605	7.43018	Putative F-box protein; NeddH-associated protein; required for control of sexual development in response to light; required for ascospore maturation development of fully grown sexual fruit bodies
AN1019	culA AspGDID:ASPL0000060435 COORDS:ChrVIII_A_nidulans_FGSC_A4:1780527-1783184W, translated using codon table 1 (764 amino acids) Uncharacterized ORF; Putative Scf complex protein; NeddH-associated protein; transcript upregulated in response to camptothecin	191.162	52.09	1	40	40	54	764	88.8067	7.21045	Putative Scf complex protein; NeddH-associated protein; transcript upregulated in response to camptothecin
AN2919	sltA AspGDID:ASPL0000035285 COORDS:ChrVI_A_nidulans_FGSC_A4:2397236-2399437W, translated using codon table 1 (698 amino acids) Verified ORF; C2H2 zinc-finger transcription factor involved in cation homeostasis; involved in response to abiotic stress; transcript upregulated in response to camptothecin; necessary for growth on pH 8 medium	112.778	33.81	1	19	19	28	698	77.7553	7.79639	C2H2 zinc-finger transcription factor involved in cation homeostasis; involved in response to abiotic stress; transcript upregulated in response to camptothecin; necessary for growth on pH 8 medium
AN7714	AN7714 AspGDID:ASPL0000065376 COORDS:ChrIV_A_nidulans_FGSC_A4:2459574-2461917W, translated using codon table 1 (741 amino acids) Uncharacterized ORF; Ortholog of <i>A. fumigatus Af293</i> : Afu5g08220, <i>A. niger CBS 513.88</i> : An03g04430, <i>A. oryzae RIB40</i> : AO090701000741, <i>Aspergillus wentii</i> : Aspwe1_0100095 and <i>Aspergillus sydowii</i> : Aspsy1_0046256	69.3622	32.39	1	17	17	18	741	82.7492	6.78564	Ortholog of A. fumigatus Af293 : Afu5g08220, A. niger CBS 513.88 : An03g04430, A. oryzae RIB40 : AO090701000741, Aspergillus wentii : Aspwe1_0100095 and Aspergillus sydowii : Aspsy1_0046256
AN1699	AN1699 AspGDID:ASPL0000044250 COORDS:ChrVII_A_nidulans_FGSC_A4:1656615-1654717C, translated using codon table 1 (542 amino acids) Uncharacterized ORF; Putative acyl-coA dehydrogenase; expression upregulated after exposure to farnesol	67.7047	33.21	1	14	14	17	542	60.4926	7.88428	Putative acyl-coA dehydrogenase; expression upregulated after exposure to farnesol
AN2302	sconC AspGDID:ASPL0000044827 COORDS:ChrVII_A_nidulans_FGSC_A4:3496040-3495316C, translated using codon table 1 (161 amino acids) Verified ORF; Skp1-related protein with a predicted role in sulfur metabolism; regulated by sulfur metabolite repression; NeddH-associated protein	55.0485	44.72	1	9	9	14	161	18.6311	4.60205	Skp1-related protein with a predicted role in sulfur metabolism; regulated by sulfur metabolite repression; NeddH-associated protein
AN7666	AN7666 AspGDID:ASPL0000068176 COORDS:ChrIV_A_nidulans_FGSC_A4:2318399-2320380W, translated using codon table 1 (644 amino acids) Uncharacterized ORF; Ortholog(s) have NAD+ kinase activity, NADH kinase activity, role in NADP biosynthetic process, cellular iron ion homeostasis and cytoplasm, nucleus localization	34.5041	16.93	1	9	9	10	644	70.7942	6.11279	Ortholog(s) have NAD+ kinase activity, NADH kinase activity, role in NADP biosynthetic process, cellular iron ion homeostasis and cytoplasm, nucleus localization
AN4563	ckiA AspGDID:ASPL0000072181 COORDS:ChrIII_A_nidulans_FGSC_A4:1656470-1657827W, translated using codon table 1 (370 amino acids) Verified ORF; Casein kinase I; required for delivery of amino acid transporters to the plasma membrane; mutants arrest as short germings	34.2107	29.46	1	9	9	10	370	42.5528	9.5542	Casein kinase I; required for delivery of amino acid transporters to the plasma membrane; mutants arrest as short germings
AN3167	nop58 AspGDID:ASPL0000037939 COORDS:ChrVI_A_nidulans_FGSC_A4:1604681-1606594W, translated using codon table 1 (586 amino acids) Uncharacterized ORF; Putative ribosome biogenesis protein; ortholog of <i>S. cerevisiae</i> Nop58p; expression reduced after exposure to farnesol	18.021	11.26	1	4	4	5	586	63.7325	7.59131	Putative ribosome biogenesis protein; ortholog of S. cerevisiae Nop58p; expression reduced after exposure to farnesol
AN8844	rbxA AspGDID:ASPL0000070481 COORDS:ChrIII_A_nidulans_FGSC_A4:2613194-2613733W, translated using codon table 1 (116 amino acids) Uncharacterized ORF; Putative E3 ubiquitin-protein ligase; NeddH-associated protein	11.6804	12.07	1	2	2	3	116	13.1923	7.62061	Putative E3 ubiquitin-protein ligase; NeddH-associated protein
AN10133	AN10133 AspGDID:ASPL0000056372 COORDS:ChrVIII_A_nidulans_FGSC_A4:2194892-2192403C, translated using codon table 1 (829 amino acids) Uncharacterized ORF; Ortholog of <i>A. fumigatus Af293</i> : Afu1g15380, <i>A. niger CBS 513.88</i> : An01g13650, <i>Aspergillus wentii</i> : Aspwe1_0482639 and <i>Aspergillus sydowii</i> : Aspsy1_0191721	11.1667	6.63	1	3	3	3	829	91.2829	4.91943	Ortholog of A. fumigatus Af293 : Afu1g15380, A. niger CBS 513.88 : An01g13650, Aspergillus wentii : Aspwe1_0482639 and Aspergillus sydowii : Aspsy1_0191721
AN7903	pkeA AspGDID:ASPL0000009079 COORDS:ChrII_A_nidulans_FGSC_A4:186499-194381W, translated using codon table 1 (2605 amino acids) Verified ORF; Polyketide synthase; involved in orsellinic acid and violaceol production; member of the dba gene cluster; dba cluster expression is coregulated	9.22095	1.92	1	4	4	4	2605	288.815	6.3667	Polyketide synthase; involved in orsellinic acid and violaceol production; member of the dba gene cluster; dba cluster expression is coregulated
AN6179	neddH AspGDID:ASPL0000004229 COORDS:ChrI_A_nidulans_FGSC_A4:1009036-1009472W, translated using codon table 1 (81 amino acids) Verified ORF; Protein neddylation factor NEDD8	9.19943	35.8	1	2	2	3	81	9.0018	6.06201	Protein neddylation factor NEDD8
AN10417	AN10417 AspGDID:ASPL0000036135 COORDS:ChrVI_A_nidulans_FGSC_A4:646908-645218C, translated using codon table 1 (505 amino acids) Uncharacterized ORF; Ortholog(s) have translation regulator activity, nucleic acid binding activity	8.29015	5.94	1	2	2	2	505	56.473	8.80713	Ortholog(s) have chromatin binding, mRNA binding, translation regulator activity, nucleic acid binding activity
AN9120	AN9120 AspGDID:ASPL0000039770 COORDS:ChrVI_A_nidulans_FGSC_A4:381953-378143C, translated using codon table 1 (1252 amino acids) Uncharacterized ORF; Ortholog(s) have DNA binding, DNA-directed RNA polymerase activity, RNA binding activity and role in chromatin silencing by small RNA, transcription from RNA polymerase II promoter	5.87756	1.76	1	2	2	2	1252	141.627	6.75635	Ortholog(s) have DNA binding, DNA-directed RNA polymerase activity, RNA binding activity and role in chromatin silencing by small RNA, transcription from RNA polymerase II promoter
AN6508	gsk3 AspGDID:ASPL0000007962 COORDS:ChrI_A_nidulans_FGSC_A4:2324477-2322891C, translated using codon table 1 (394 amino acids) Uncharacterized ORF; Protein kinase; transcript upregulated in response to camptothecin; mutants have brown pigment, a conidiaton defect and a strong growth defect but defects remediated by sucrose; required for nuclear import of CrzA under alkaline pH stress	5.47796	7.61	1	2	2	2	394	45.2352	8.51416	Protein kinase; transcript upregulated in response to camptothecin; mutants have brown pigment, a conidiaton defect and a strong growth defect but defects remediated by sucrose; required for nuclear import of CrzA under alkaline pH stress
AN2000	ubi4 AspGDID:ASPL0000049163 COORDS:ChrVII_A_nidulans_FGSC_A4:2515485-2514449C, translated using codon table 1 (305 amino acids) Uncharacterized ORF; Polyubiquitin, contains four head to tail repeats of ubiqiutin; transcript upregulated in response to camptothecin	5.45583	40.66	2	3	3	3	305	34.3084	7.53271	Polyubiquitin, contains four head to tail repeats of ubiqiutin; transcript upregulated in response to camptothecin
AN20019	oxiB AspGDID:ASPL0000090295 COORDS:mito_A_nidulans_FGSC_A4:32464-33225W, translated using codon table 4 (253 amino acids) Uncharacterized ORF; Subunit II of cytochrome c oxidase, which is the terminal member of the mitochondrial inner membrane electron transport chain; one of three mitochondrially-encoded subunits	4.64606	10.67	1	2	2	2	253	29.1596	4.83057	Subunit II of cytochrome c oxidase, which is the terminal member of the mitochondrial inner membrane electron transport chain; one of three mitochondrially-encoded subunits
AN0733	hhtA AspGDID:ASPL0000053467 COORDS:ChrVIII_A_nidulans_FGSC_A4:2630459-2631015W, translated using codon table 1 (136 amino acids) Uncharacterized ORF; Histone H3; core histone protein	4.5184	11.76	1	2	2	2	136	15.3235	11.1509	Histone H3; core histone protein
AN4803	AN4803 AspGDID:ASPL0000071451 COORDS:ChrIII_A_nidulans_FGSC_A4:942550-941690C, translated using codon table 1 (193 amino acids) Uncharacterized ORF; Ortholog(s) have rRNA binding, structural constituent of ribosome activity and role in maturation of SSU-rRNA from tricistronic rRNA transcript (SSU-rRNA, 5.8S rRNA, LSU-rRNA), positive regulation of translational fidelity	4.41744	7.77	1	2	2	2	193	22.1791	10.0962	Ortholog(s) have rRNA binding, structural constituent of ribosome activity and role in maturation of SSU-rRNA from tricistronic rRNA transcript (SSU-rRNA, 5.8S rRNA, LSU-rRNA), positive regulation of translational fidelity

## Sheet: Fbox23 TAP 5min glucose
Accession	Description	Score	Coverage	# Proteins	# Unique Peptides	# Peptides	# PSMs	# AAs	MW [kDa]	calc. pI
AN5593	fbx23 AspGDID:ASPL0000032070 COORDS:ChrV_A_nidulans_FGSC_A4:2296678-2294013C, translated using codon table 1 (859 amino acids) Verified ORF; Putative F-box protein; NeddH-associated protein; required for control of sexual development in response to light; required for ascospore maturation development of fully grown sexual fruit bodies	326.86	62.63	1	48	48	87	859	95.1605	7.43018	Putative F-box protein; NeddH-associated protein; required for control of sexual development in response to light; required for ascospore maturation development of fully grown sexual fruit bodies
AN1019	culA AspGDID:ASPL0000060435 COORDS:ChrVIII_A_nidulans_FGSC_A4:1780527-1783184W, translated using codon table 1 (764 amino acids) Uncharacterized ORF; Putative Scf complex protein; NeddH-associated protein; transcript upregulated in response to camptothecin	159.494	46.99	1	34	34	44	764	88.8067	7.21045	Putative Scf complex protein; NeddH-associated protein; transcript upregulated in response to camptothecin
AN2919	sltA AspGDID:ASPL0000035285 COORDS:ChrVI_A_nidulans_FGSC_A4:2397236-2399437W, translated using codon table 1 (698 amino acids) Verified ORF; C2H2 zinc-finger transcription factor involved in cation homeostasis; involved in response to abiotic stress; transcript upregulated in response to camptothecin; necessary for growth on pH 8 medium	132.166	36.82	1	21	21	32	698	77.7553	7.79639	C2H2 zinc-finger transcription factor involved in cation homeostasis; involved in response to abiotic stress; transcript upregulated in response to camptothecin; necessary for growth on pH 8 medium
AN7714	AN7714 AspGDID:ASPL0000065376 COORDS:ChrIV_A_nidulans_FGSC_A4:2459574-2461917W, translated using codon table 1 (741 amino acids) Uncharacterized ORF; Ortholog of <i>A. fumigatus Af293</i> : Afu5g08220, <i>A. niger CBS 513.88</i> : An03g04430, <i>A. oryzae RIB40</i> : AO090701000741, <i>Aspergillus wentii</i> : Aspwe1_0100095 and <i>Aspergillus sydowii</i> : Aspsy1_0046256	76.0962	30.9	1	17	17	19	741	82.7492	6.78564	Ortholog of A. fumigatus Af293 : Afu5g08220, A. niger CBS 513.88 : An03g04430, A. oryzae RIB40 : AO090701000741, Aspergillus wentii : Aspwe1_0100095 and Aspergillus sydowii : Aspsy1_0046256
AN1699	AN1699 AspGDID:ASPL0000044250 COORDS:ChrVII_A_nidulans_FGSC_A4:1656615-1654717C, translated using codon table 1 (542 amino acids) Uncharacterized ORF; Putative acyl-coA dehydrogenase; expression upregulated after exposure to farnesol	74.5599	34.13	1	15	15	19	542	60.4926	7.88428	Putative acyl-coA dehydrogenase; expression upregulated after exposure to farnesol
AN2302	sconC AspGDID:ASPL0000044827 COORDS:ChrVII_A_nidulans_FGSC_A4:3496040-3495316C, translated using codon table 1 (161 amino acids) Verified ORF; Skp1-related protein with a predicted role in sulfur metabolism; regulated by sulfur metabolite repression; NeddH-associated protein	59.9743	44.72	1	10	10	14	161	18.6311	4.60205	Skp1-related protein with a predicted role in sulfur metabolism; regulated by sulfur metabolite repression; NeddH-associated protein
AN4563	ckiA AspGDID:ASPL0000072181 COORDS:ChrIII_A_nidulans_FGSC_A4:1656470-1657827W, translated using codon table 1 (370 amino acids) Verified ORF; Casein kinase I; required for delivery of amino acid transporters to the plasma membrane; mutants arrest as short germings	54.717	40.54	1	12	12	15	370	42.5528	9.5542	Casein kinase I; required for delivery of amino acid transporters to the plasma membrane; mutants arrest as short germings
AN3714	AN3714 AspGDID:ASPL0000012445 COORDS:ChrII_A_nidulans_FGSC_A4:3302600-3300656C, translated using codon table 1 (594 amino acids) Uncharacterized ORF; Ortholog(s) have endoplasmic reticulum localization	11.1736	6.4	1	4	4	4	594	65.625	6.48096	Ortholog(s) have endoplasmic reticulum localization
AN1263	AN1263 AspGDID:ASPL0000057622 COORDS:ChrVIII_A_nidulans_FGSC_A4:1016078-1014531C, translated using codon table 1 (449 amino acids) Uncharacterized ORF; Putative adenosylhomocysteinase with a predicted role in methionine metabolism; expression reduced after exposure to farnesol	10.0748	6.46	1	2	2	3	449	48.757	6.46826	Putative adenosylhomocysteinase with a predicted role in methionine metabolism; expression reduced after exposure to farnesol
AN6179	neddH AspGDID:ASPL0000004229 COORDS:ChrI_A_nidulans_FGSC_A4:1009036-1009472W, translated using codon table 1 (81 amino acids) Verified ORF; Protein neddylation factor NEDD8	7.73687	35.8	1	2	2	2	81	9.0018	6.06201	Protein neddylation factor NEDD8
AN6508	gsk3 AspGDID:ASPL0000007962 COORDS:ChrI_A_nidulans_FGSC_A4:2324477-2322891C, translated using codon table 1 (394 amino acids) Uncharacterized ORF; Protein kinase; transcript upregulated in response to camptothecin; mutants have brown pigment, a conidiaton defect and a strong growth defect but defects remediated by sucrose; required for nuclear import of CrzA under alkaline pH stress	6.6275	7.61	1	2	2	2	394	45.2352	8.51416	Protein kinase; transcript upregulated in response to camptothecin; mutants have brown pigment, a conidiaton defect and a strong growth defect but defects remediated by sucrose; required for nuclear import of CrzA under alkaline pH stress
AN7666	AN7666 AspGDID:ASPL0000068176 COORDS:ChrIV_A_nidulans_FGSC_A4:2318399-2320380W, translated using codon table 1 (644 amino acids) Uncharacterized ORF; Ortholog(s) have NAD+ kinase activity, NADH kinase activity, role in NADP biosynthetic process, cellular iron ion homeostasis and cytoplasm, nucleus localization	5.84467	3.26	1	2	2	2	644	70.7942	6.11279	Ortholog(s) have NAD+ kinase activity, NADH kinase activity, role in NADP biosynthetic process, cellular iron ion homeostasis and cytoplasm, nucleus localization
AN5626	facA AspGDID:ASPL0000032980 COORDS:ChrV_A_nidulans_FGSC_A4:2172227-2169930C, translated using codon table 1 (670 amino acids) Verified ORF; Acetyl-CoA synthase, required for utilization of acetate as a carbon source; transcriptional induction by acetate is mediated by FacB; carbon catabolite repression is mediated by CreA	2.95122	3.13	1	2	2	2	670	74.234	6.46826	Acetyl-CoA synthase, required for utilization of acetate as a carbon source; transcriptional induction by acetate is mediated by FacB; carbon catabolite repression is mediated by CreA

## Sheet: Fbox23 TAP 10min glucose
Accession	Description	Score	Coverage	# Proteins	# Unique Peptides	# Peptides	# PSMs	# AAs	MW [kDa]	calc. pI
AN5593	fbx23 AspGDID:ASPL0000032070 COORDS:ChrV_A_nidulans_FGSC_A4:2296678-2294013C, translated using codon table 1 (859 amino acids) Verified ORF; Putative F-box protein; NeddH-associated protein; required for control of sexual development in response to light; required for ascospore maturation development of fully grown sexual fruit bodies	359.913	57.86	1	45	45	103	859	95.1605	7.43018	Putative F-box protein; NeddH-associated protein; required for control of sexual development in response to light; required for ascospore maturation development of fully grown sexual fruit bodies
AN1019	culA AspGDID:ASPL0000060435 COORDS:ChrVIII_A_nidulans_FGSC_A4:1780527-1783184W, translated using codon table 1 (764 amino acids) Uncharacterized ORF; Putative Scf complex protein; NeddH-associated protein; transcript upregulated in response to camptothecin	180.376	55.5	1	42	42	53	764	88.8067	7.21045	Putative Scf complex protein; NeddH-associated protein; transcript upregulated in response to camptothecin
AN2919	sltA AspGDID:ASPL0000035285 COORDS:ChrVI_A_nidulans_FGSC_A4:2397236-2399437W, translated using codon table 1 (698 amino acids) Verified ORF; C2H2 zinc-finger transcription factor involved in cation homeostasis; involved in response to abiotic stress; transcript upregulated in response to camptothecin; necessary for growth on pH 8 medium	148.638	42.26	1	24	24	38	698	77.7553	7.79639	C2H2 zinc-finger transcription factor involved in cation homeostasis; involved in response to abiotic stress; transcript upregulated in response to camptothecin; necessary for growth on pH 8 medium
AN7714	AN7714 AspGDID:ASPL0000065376 COORDS:ChrIV_A_nidulans_FGSC_A4:2459574-2461917W, translated using codon table 1 (741 amino acids) Uncharacterized ORF; Ortholog of <i>A. fumigatus Af293</i> : Afu5g08220, <i>A. niger CBS 513.88</i> : An03g04430, <i>A. oryzae RIB40</i> : AO090701000741, <i>Aspergillus wentii</i> : Aspwe1_0100095 and <i>Aspergillus sydowii</i> : Aspsy1_0046256	122.324	45.48	1	25	25	30	741	82.7492	6.78564	Ortholog of A. fumigatus Af293 : Afu5g08220, A. niger CBS 513.88 : An03g04430, A. oryzae RIB40 : AO090701000741, Aspergillus wentii : Aspwe1_0100095 and Aspergillus sydowii : Aspsy1_0046256
AN8269	hsp90 AspGDID:ASPL0000018308 COORDS:ChrII_A_nidulans_FGSC_A4:1334878-1337036W, translated using codon table 1 (700 amino acids) Uncharacterized ORF; 90 kilodalton heat shock protein; physically associates with importin-alpha, KapA; palA-dependent expression independent of pH	83.5459	34.43	1	20	20	23	700	79.7608	4.99561	90 kilodalton heat shock protein; physically associates with importin-alpha, KapA; palA-dependent expression independent of pH
AN6330	AN6330 AspGDID:ASPL0000004211 COORDS:ChrI_A_nidulans_FGSC_A4:505935-503121C, translated using codon table 1 (844 amino acids) Verified ORF; Putative elongation factor 2; intracellular; protein abundance decreased by menadione stress	71.5062	24.76	1	19	19	22	844	93.6868	6.68311	Putative elongation factor 2; intracellular; protein abundance decreased by menadione stress
AN0688	AN0688 AspGDID:ASPL0000053784 COORDS:ChrVIII_A_nidulans_FGSC_A4:2786646-2789142W, translated using codon table 1 (684 amino acids) Verified ORF; Putative transketolase with a predicted role in the pentose-phosphate shunt or xylulose metabolism	69.7085	30.26	1	16	16	20	684	74.5425	6.3667	Putative transketolase with a predicted role in the pentose-phosphate shunt or xylulose metabolism
AN1699	AN1699 AspGDID:ASPL0000044250 COORDS:ChrVII_A_nidulans_FGSC_A4:1656615-1654717C, translated using codon table 1 (542 amino acids) Uncharacterized ORF; Putative acyl-coA dehydrogenase; expression upregulated after exposure to farnesol	67.3558	35.79	1	16	16	18	542	60.4926	7.88428	Putative acyl-coA dehydrogenase; expression upregulated after exposure to farnesol
AN6700	AN6700 AspGDID:ASPL0000007308 COORDS:ChrI_A_nidulans_FGSC_A4:2897960-2894554C, translated using codon table 1 (1103 amino acids) Uncharacterized ORF; Ortholog(s) have cytosol localization	63.838	25.66	1	19	19	20	1103	121.263	6.1001	Ortholog(s) have cytosol localization
AN2302	sconC AspGDID:ASPL0000044827 COORDS:ChrVII_A_nidulans_FGSC_A4:3496040-3495316C, translated using codon table 1 (161 amino acids) Verified ORF; Skp1-related protein with a predicted role in sulfur metabolism; regulated by sulfur metabolite repression; NeddH-associated protein	62.5005	44.72	1	9	9	15	161	18.6311	4.60205	Skp1-related protein with a predicted role in sulfur metabolism; regulated by sulfur metabolite repression; NeddH-associated protein
AN10709	gfaA AspGDID:ASPL0000032301 COORDS:ChrV_A_nidulans_FGSC_A4:1688422-1690855W, translated using codon table 1 (694 amino acids) Uncharacterized ORF; Putative glutamine-fructose-6-phosphate transaminase	61.558	27.81	1	14	14	17	694	77.38	6.65381	Putative glutamine-fructose-6-phosphate transaminase
AN4563	ckiA AspGDID:ASPL0000072181 COORDS:ChrIII_A_nidulans_FGSC_A4:1656470-1657827W, translated using codon table 1 (370 amino acids) Verified ORF; Casein kinase I; required for delivery of amino acid transporters to the plasma membrane; mutants arrest as short germings	54.1294	42.97	1	13	13	15	370	42.5528	9.5542	Casein kinase I; required for delivery of amino acid transporters to the plasma membrane; mutants arrest as short germings
AN7666	AN7666 AspGDID:ASPL0000068176 COORDS:ChrIV_A_nidulans_FGSC_A4:2318399-2320380W, translated using codon table 1 (644 amino acids) Uncharacterized ORF; Ortholog(s) have NAD+ kinase activity, NADH kinase activity, role in NADP biosynthetic process, cellular iron ion homeostasis and cytoplasm, nucleus localization	48.2066	20.19	1	11	11	13	644	70.7942	6.11279	Ortholog(s) have NAD+ kinase activity, NADH kinase activity, role in NADP biosynthetic process, cellular iron ion homeostasis and cytoplasm, nucleus localization
AN5746	acuN AspGDID:ASPL0000028218 COORDS:ChrV_A_nidulans_FGSC_A4:1820581-1822132W, translated using codon table 1 (438 amino acids) Verified ORF; Putative phosphopyruvate hydratase with a predicted role in gluconeogenesis and glycolysis; intracellular; protein abundance decreased by menadione stress; protein induced by farnesol	44.1571	26.03	1	8	8	10	438	47.4624	5.56689	Putative phosphopyruvate hydratase with a predicted role in gluconeogenesis and glycolysis; intracellular; protein abundance decreased by menadione stress; protein induced by farnesol
AN0316	tubA AspGDID:ASPL0000058146 COORDS:ChrVIII_A_nidulans_FGSC_A4:3936323-3934573C, translated using codon table 1 (449 amino acids) Verified ORF; Alpha-tubulin, forms a heterodimer with beta-tubulin that promotes microtubule assembly	43.4752	30.51	1	8	9	10	449	50.3273	5.03369	Alpha-tubulin, forms a heterodimer with beta-tubulin that promotes microtubule assembly
AN0423	AN0423 AspGDID:ASPL0000055817 COORDS:ChrVIII_A_nidulans_FGSC_A4:3597735-3596659C, translated using codon table 1 (319 amino acids) Verified ORF; Putative D-xylose reductase with a predicted role in carbohydrate metabolism; transcriptionally induced by growth on xylose	43.4358	42.01	1	9	9	11	319	35.5815	5.71924	Putative D-xylose reductase with a predicted role in carbohydrate metabolism; transcriptionally induced by growth on xylose
AN2436	aclB AspGDID:ASPL0000051301 COORDS:ChrVII_A_nidulans_FGSC_A4:3947892-3950085W, translated using codon table 1 (655 amino acids) Verified ORF; Putative ATP citrate synthase with a predicted role in TCA intermediate metabolism; transcript downregulated upon shift from glucose to ethanol and after exposure to farnesol	43.3077	17.4	1	7	7	11	655	71.5208	8.04541	Putative ATP citrate synthase with a predicted role in TCA intermediate metabolism; transcript downregulated upon shift from glucose to ethanol and after exposure to farnesol
AN1222	sasA AspGDID:ASPL0000052344 COORDS:ChrVIII_A_nidulans_FGSC_A4:1146168-1147445W, translated using codon table 1 (388 amino acids) Verified ORF; Putative S-adenosylmethionine synthetase; predicted role in methionine metabolism; expression reduced after exposure to farnesol; strongly expressed during vegetative growth, downregulated during development in asexual or sexual cultures	39.8882	40.72	1	9	9	9	388	42.1847	5.50342	Putative S-adenosylmethionine synthetase; predicted role in methionine metabolism; expression reduced after exposure to farnesol; strongly expressed during vegetative growth, downregulated during development in asexual or sexual cultures
AN6563	AN6563 AspGDID:ASPL0000006513 COORDS:ChrI_A_nidulans_FGSC_A4:2468078-2466458C, translated using codon table 1 (411 amino acids) Verified ORF; Putative translation elongation factor EF-1 gamma; ortholog of <I>S. cerevisiae</I> Cam1p; expression reduced after exposure to farnesol	39.2317	33.58	1	8	8	9	411	46.1879	6.58057	Putative translation elongation factor EF-1 gamma; ortholog of S. cerevisiae Cam1p; expression reduced after exposure to farnesol
AN4443	metH AspGDID:ASPL0000077429 COORDS:ChrIII_A_nidulans_FGSC_A4:2032252-2034641W, translated using codon table 1 (774 amino acids) Verified ORF; Putative methionine synthase with a predicted role in methionine metabolism; protein expressed at increased levels in a hapX mutant versus wild-type	38.5247	18.99	1	12	12	12	774	86.7716	6.82959	Putative methionine synthase with a predicted role in methionine metabolism; protein expressed at increased levels in a hapX mutant versus wild-type
AN5134	gltA AspGDID:ASPL0000027159 COORDS:ChrV_A_nidulans_FGSC_A4:1249552-1256169W, translated using codon table 1 (2126 amino acids) Verified ORF; Glutamate synthase, NAD(+)-dependent (GOGAT) with a predicted role in glutamate and glutamine metabolism; required for ammonium uptake in the absence of NADP-glutamate dehydrogenase GdhA; transcript upregulated by nitrate limitation	36.7181	8.56	1	12	12	12	2126	234.087	6.32861	Glutamate synthase, NAD(+)-dependent (GOGAT) with a predicted role in glutamate and glutamine metabolism; required for ammonium uptake in the absence of NADP-glutamate dehydrogenase GdhA; transcript upregulated by nitrate limitation
AN2315	AN2315 AspGDID:ASPL0000042134 COORDS:ChrVII_A_nidulans_FGSC_A4:3534202-3532189C, translated using codon table 1 (518 amino acids) Uncharacterized ORF; Putative F1F0-ATPase complex subunit with a predicted role in energy metabolism; expression increased in salt-adapted strains	35.5654	28.19	1	9	9	9	518	55.3508	5.36377	Putative F1F0-ATPase complex subunit with a predicted role in energy metabolism; expression increased in salt-adapted strains
AN1263	AN1263 AspGDID:ASPL0000057622 COORDS:ChrVIII_A_nidulans_FGSC_A4:1016078-1014531C, translated using codon table 1 (449 amino acids) Uncharacterized ORF; Putative adenosylhomocysteinase with a predicted role in methionine metabolism; expression reduced after exposure to farnesol	33.1189	25.17	1	7	7	9	449	48.757	6.46826	Putative adenosylhomocysteinase with a predicted role in methionine metabolism; expression reduced after exposure to farnesol
AN1523	AN1523 AspGDID:ASPL0000042916 COORDS:ChrVII_A_nidulans_FGSC_A4:1062828-1064931W, translated using codon table 1 (556 amino acids) Uncharacterized ORF; Putative F1F0-ATPase complex subunit with a predicted role in energy metabolism	32.5693	17.27	1	9	9	10	556	60.0294	9.14404	Putative F1F0-ATPase complex subunit with a predicted role in energy metabolism
AN7903	pkeA AspGDID:ASPL0000009079 COORDS:ChrII_A_nidulans_FGSC_A4:186499-194381W, translated using codon table 1 (2605 amino acids) Verified ORF; Polyketide synthase; involved in orsellinic acid and violaceol production; member of the dba gene cluster; dba cluster expression is coregulated	27.7268	4.76	1	9	9	9	2605	288.815	6.3667	Polyketide synthase; involved in orsellinic acid and violaceol production; member of the dba gene cluster; dba cluster expression is coregulated
AN4888	pdcA AspGDID:ASPL0000075405 COORDS:ChrIII_A_nidulans_FGSC_A4:658182-660112W, translated using codon table 1 (568 amino acids) Verified ORF; Putative pyruvate decarboxylase with a predicted role in pyruvate metabolism or penicillin biosynthesis; intracellular; protein abundance decreased by menadione stress	25.3845	16.73	1	6	6	6	568	62.5598	6.3667	Putative pyruvate decarboxylase with a predicted role in pyruvate metabolism or penicillin biosynthesis; intracellular; protein abundance decreased by menadione stress
AN1182	benA AspGDID:ASPL0000060381 COORDS:ChrVIII_A_nidulans_FGSC_A4:1268188-1270053W, translated using codon table 1 (447 amino acids) Verified ORF; Beta-tubulin, highly conserved component of microtubules; <I>A. nidulans</I> has two beta-tubulin genes, benA and tubC; temperature sensitive mutants are blocked in mitosis and in nuclear division	24.5263	19.46	1	6	6	6	447	49.8199	4.89404	Beta-tubulin, highly conserved component of microtubules; A. nidulans has two beta-tubulin genes, benA and tubC; temperature sensitive mutants are blocked in mitosis and in nuclear division
AN5790	AN5790 AspGDID:ASPL0000029618 COORDS:ChrV_A_nidulans_FGSC_A4:1696926-1698579W, translated using codon table 1 (439 amino acids) Uncharacterized ORF; Putative isocitrate dehydrogenase (NAD+) with a predicted role in the TCA cycle	23.2526	22.1	1	6	6	6	439	47.8668	8.93896	Putative isocitrate dehydrogenase (NAD+) with a predicted role in the TCA cycle
AN4462	pycA AspGDID:ASPL0000074543 COORDS:ChrIII_A_nidulans_FGSC_A4:1981759-1985403W, translated using codon table 1 (1196 amino acids) Verified ORF; Putative pyruvate carboxylase or glutathione synthase	21.2576	6.61	1	7	7	7	1196	131.258	6.65381	Putative pyruvate carboxylase or glutathione synthase
AN2435	aclA AspGDID:ASPL0000045833 COORDS:ChrVII_A_nidulans_FGSC_A4:3945971-3944457C, translated using codon table 1 (485 amino acids) Verified ORF; Putative ATP citrate synthase with a predicted role in TCA intermediate metabolism; transcript downregulated upon shift from glucose to ethanol and after exposure to farnesol; protein induced by farnesol	20.6251	17.11	1	6	6	6	485	52.9516	6.17627	Putative ATP citrate synthase with a predicted role in TCA intermediate metabolism; transcript downregulated upon shift from glucose to ethanol and after exposure to farnesol; protein induced by farnesol
AN8176	AN8176 AspGDID:ASPL0000011665 COORDS:ChrII_A_nidulans_FGSC_A4:1019955-1021261W, translated using codon table 1 (372 amino acids) Uncharacterized ORF; Has domain(s) with predicted structural constituent of ribosome activity, role in translation and ribosome localization	20.1604	23.12	1	5	5	5	372	40.1816	10.77	Has domain(s) with predicted structural constituent of ribosome activity, role in translation and ribosome localization
AN2062	bipA AspGDID:ASPL0000045915 COORDS:ChrVII_A_nidulans_FGSC_A4:2730139-2727964C, translated using codon table 1 (674 amino acids) Uncharacterized ORF; Putative ER-resident chaperone of the HSP70 family; unfolded-protein response (UPR) target gene; transcript levels increase during the UPR	17.8445	12.76	1	6	6	6	674	73.6516	4.97021	Putative ER-resident chaperone of the HSP70 family; unfolded-protein response (UPR) target gene; transcript levels increase during the UPR
AN4859	pmaA AspGDID:ASPL0000077585 COORDS:ChrIII_A_nidulans_FGSC_A4:748768-745667C, translated using codon table 1 (990 amino acids) Uncharacterized ORF; Plasma membrane ATPase with a predicted role in energy metabolism	16.5314	5.56	1	4	4	5	990	108.686	5.36377	Plasma membrane ATPase with a predicted role in energy metabolism
AN2150	AN2150 AspGDID:ASPL0000045530 COORDS:ChrVII_A_nidulans_FGSC_A4:3036747-3038720W, translated using codon table 1 (594 amino acids) Verified ORF; Prolyl-tRNA synthetase; protein induced by farnesol	16.0286	12.63	1	5	5	6	594	66.1355	7.13721	Prolyl-tRNA synthetase; protein induced by farnesol
AN8275	citA AspGDID:ASPL0000017362 COORDS:ChrII_A_nidulans_FGSC_A4:1354742-1352891C, translated using codon table 1 (474 amino acids) Verified ORF; Mitochondrial citrate synthase with a predicted role in the TCA cycle	15.6424	12.66	1	6	6	6	474	52.1943	8.5874	Mitochondrial citrate synthase with a predicted role in the TCA cycle
AN5975	AN5975 AspGDID:ASPL0000002721 COORDS:ChrI_A_nidulans_FGSC_A4:1622201-1623361W, translated using codon table 1 (386 amino acids) Verified ORF; Putative mannitol-1-phosphate 5-dehydrogenase with a predicted role in mannose/mannitol, fructose, and sorbose/sorbitol metabolism; expression upregulated after exposure to farnesol	15.4841	14.51	1	5	5	5	386	43.0755	6.15088	Putative mannitol-1-phosphate 5-dehydrogenase with a predicted role in mannose/mannitol, fructose, and sorbose/sorbitol metabolism; expression upregulated after exposure to farnesol
AN4000	fabM AspGDID:ASPL0000010999 COORDS:ChrII_A_nidulans_FGSC_A4:2378755-2376497C, translated using codon table 1 (732 amino acids) Uncharacterized ORF; Protein with similarity to poly(A)-binding proteins; overexpression results in increased brlA expression and asexual development; expression reduced after exposure to farnesol	15.1584	8.33	1	5	5	5	732	79.2712	6.02393	Protein with similarity to poly(A)-binding proteins; overexpression results in increased brlA expression and asexual development; expression reduced after exposure to farnesol
AN3223	pfkA AspGDID:ASPL0000034836 COORDS:ChrVI_A_nidulans_FGSC_A4:1415541-1418027W, translated using codon table 1 (795 amino acids) Uncharacterized ORF; Putative 6-phosphofructokinase with a predicted role in gluconeogenesis and glycolysis; upregulated under hypoxic growth conditions	14.8123	7.3	1	4	4	4	795	87.207	7.37158	Putative 6-phosphofructokinase with a predicted role in gluconeogenesis and glycolysis; upregulated under hypoxic growth conditions
AN2999	idpA AspGDID:ASPL0000041356 COORDS:ChrVI_A_nidulans_FGSC_A4:2139499-2137377C, translated using codon table 1 (493 amino acids) Verified ORF; Putative isocitrate dehydrogenase (NADP+) with a predicted role in the TCA cycle; regulated by carbon source; alternative transcription start sites specify mitochondrial or cytoplasmic and peroxisomal protein localization	13.7827	13.79	1	5	5	5	493	55.0895	8.96826	Putative isocitrate dehydrogenase (NADP+) with a predicted role in the TCA cycle; regulated by carbon source; alternative transcription start sites specify mitochondrial or cytoplasmic and peroxisomal protein localization
AN1964	AN1964 AspGDID:ASPL0000048771 COORDS:ChrVII_A_nidulans_FGSC_A4:2404820-2405920W, translated using codon table 1 (237 amino acids) Uncharacterized ORF; Ortholog of <i>S. cerevisiae</i> RPS6B and RPS6A; palA-dependent expression independent of pH	13.5326	22.36	1	5	5	5	237	27.0879	10.7261	Ortholog of S. cerevisiae RPS6B and RPS6A; palA-dependent expression independent of pH
AN2932	AN2932 AspGDID:ASPL0000037981 COORDS:ChrVI_A_nidulans_FGSC_A4:2351881-2353395W, translated using codon table 1 (398 amino acids) Uncharacterized ORF; Putative eukaryotic initiation factor 4A; expression reduced after exposure to farnesol	12.8247	13.32	1	4	4	4	398	44.908	5.23682	Putative eukaryotic initiation factor 4A; expression reduced after exposure to farnesol
AN7254	AN7254 AspGDID:ASPL0000069340 COORDS:ChrIV_A_nidulans_FGSC_A4:520523-523263W, translated using codon table 1 (814 amino acids) Verified ORF; Protein with a conserved CDC48, cell division protein N-terminal domain and two ATPase domains of the AAA-superfamily; protein expressed at increased levels during osmoadaptation; protein induced by farnesol	12.2812	5.9	1	4	4	4	814	89.3796	5.12256	Protein with a conserved CDC48, cell division protein N-terminal domain and two ATPase domains of the AAA-superfamily; protein expressed at increased levels during osmoadaptation; protein induced by farnesol
AN7459	hxkA AspGDID:ASPL0000069760 COORDS:ChrIV_A_nidulans_FGSC_A4:1609646-1608307C, translated using codon table 1 (426 amino acids) Verified ORF; Putative hexokinase with a predicted role in carbohydrate metabolism	12.1969	9.15	1	2	2	3	426	46.8728	5.23682	Putative hexokinase with a predicted role in carbohydrate metabolism
AN5740	rhoA AspGDID:ASPL0000033387 COORDS:ChrV_A_nidulans_FGSC_A4:1836572-1835705C, translated using codon table 1 (193 amino acids) Verified ORF; Protein with similarity to Saccharomyces cerevisiae Rho family GTPase Rho1p; involved in polar growth, hyphal branching, and cell wall synthesis	11.7173	18.13	1	2	2	3	193	21.6662	6.66846	Protein with similarity to Saccharomyces cerevisiae Rho family GTPase Rho1p; involved in polar growth, hyphal branching, and cell wall synthesis
AN5586	AN5586 AspGDID:ASPL0000028813 COORDS:ChrV_A_nidulans_FGSC_A4:2315794-2317149W, translated using codon table 1 (364 amino acids) Uncharacterized ORF; Putative mannose-1-phosphate guanylyltransferase with a predicted role in mannose/mannitol, fructose, and sorbose/sorbitol metabolism	11.55	13.46	1	4	4	4	364	40.2751	7.21045	Putative mannose-1-phosphate guanylyltransferase with a predicted role in mannose/mannitol, fructose, and sorbose/sorbitol metabolism
AN0922	AN0922 AspGDID:ASPL0000062974 COORDS:ChrVIII_A_nidulans_FGSC_A4:2067861-2069582W, translated using codon table 1 (516 amino acids) Uncharacterized ORF; Ortholog(s) have role in ER to Golgi vesicle-mediated transport, Golgi inheritance, Golgi localization, retrograde vesicle-mediated transport, Golgi to ER and COPI vesicle coat localization	11.3112	11.24	1	3	3	3	516	57.2182	5.21143	Ortholog(s) have role in ER to Golgi vesicle-mediated transport, Golgi inheritance, Golgi localization, retrograde vesicle-mediated transport, Golgi to ER and COPI vesicle coat localization
AN3866	AN3866 AspGDID:ASPL0000010062 COORDS:ChrII_A_nidulans_FGSC_A4:2836822-2835488C, translated using codon table 1 (444 amino acids) Uncharacterized ORF; Putative dehydratase with a predicted role in glycine, serine, and threonine metabolism	11.2437	7.43	1	3	3	4	444	47.0529	6.06201	Putative dehydratase with a predicted role in glycine, serine, and threonine metabolism
AN8009	nmt1 AspGDID:ASPL0000009981 COORDS:ChrII_A_nidulans_FGSC_A4:489265-488131C, translated using codon table 1 (341 amino acids) Uncharacterized ORF; Ortholog of <i>A. fumigatus</i> nmt1 and <i>S. cerevisiae</i> THI13; repressed by starvation-induced autophagy; this locus is reported to contain an upstream open reading frame (uORF)	11.0894	10.56	1	2	2	3	341	38.1953	6.02393	Ortholog of A. fumigatus nmt1 and S. cerevisiae THI13; repressed by starvation-induced autophagy; this locus is reported to contain an upstream open reading frame (uORF)
AN0327	AN0327 AspGDID:ASPL0000061843 COORDS:ChrVIII_A_nidulans_FGSC_A4:3889864-3888354C, translated using codon table 1 (468 amino acids) Uncharacterized ORF; Ortholog(s) have ATP-dependent 3'-5' DNA helicase activity, ATP-dependent 5'-3' DNA helicase activity and role in box C/D snoRNP assembly, histone exchange, rRNA processing, regulation of transcription from RNA polymerase II promoter	10.2958	11.97	1	4	4	4	468	51.4276	6.04932	Ortholog(s) have ATP-dependent 3'-5' DNA helicase activity, ATP-dependent 5'-3' DNA helicase activity and role in box C/D snoRNP assembly, histone exchange, rRNA processing, regulation of transcription from RNA polymerase II promoter
AN6508	gsk3 AspGDID:ASPL0000007962 COORDS:ChrI_A_nidulans_FGSC_A4:2324477-2322891C, translated using codon table 1 (394 amino acids) Uncharacterized ORF; Protein kinase; transcript upregulated in response to camptothecin; mutants have brown pigment, a conidiaton defect and a strong growth defect but defects remediated by sucrose; required for nuclear import of CrzA under alkaline pH stress	10.0241	13.96	1	4	4	4	394	45.2352	8.51416	Protein kinase; transcript upregulated in response to camptothecin; mutants have brown pigment, a conidiaton defect and a strong growth defect but defects remediated by sucrose; required for nuclear import of CrzA under alkaline pH stress
AN2992	AN2992 AspGDID:ASPL0000034768 COORDS:ChrVI_A_nidulans_FGSC_A4:2156698-2155724C, translated using codon table 1 (280 amino acids) Uncharacterized ORF; Ortholog(s) have cytosol, eukaryotic translation initiation factor 2 complex, multi-eIF complex localization	10.0226	17.14	1	4	4	4	280	31.181	8.90967	Ortholog(s) have mRNA binding, translation initiation factor activity, translation initiation factor binding activity and role in formation of translation preinitiation complex
AN2734	AN2734 AspGDID:ASPL0000036346 COORDS:ChrVI_A_nidulans_FGSC_A4:2983790-2984844W, translated using codon table 1 (312 amino acids) Uncharacterized ORF; Ortholog(s) have large ribosomal subunit rRNA binding activity, role in ribosomal large subunit assembly and 90S preribosome, cytosol, preribosome, large subunit precursor localization	9.66634	10.58	1	3	3	3	312	33.4091	4.93213	Ortholog(s) have large ribosomal subunit rRNA binding, structural constituent of ribosome activity and role in cytoplasmic translation, ribosomal large subunit assembly
AN2286	alcC AspGDID:ASPL0000042717 COORDS:ChrVII_A_nidulans_FGSC_A4:3446591-3445392C, translated using codon table 1 (352 amino acids) Uncharacterized ORF; Alcohol dehydrogenase III with a predicted role in two-carbon compound metabolism; required for long-term survival under anaerobic conditions; regulated at both the transcriptional and translational levels	9.45689	11.36	1	3	3	3	352	37.1022	7.04932	Alcohol dehydrogenase III with a predicted role in two-carbon compound metabolism; required for long-term survival under anaerobic conditions; regulated at both the transcriptional and translational levels
AN1990	AN1990 AspGDID:ASPL0000049641 COORDS:ChrVII_A_nidulans_FGSC_A4:2478496-2476884C, translated using codon table 1 (463 amino acids) Uncharacterized ORF; Putative homocitrate synthase with a predicted role in pyruvate metabolism	9.31164	8.21	1	3	3	3	463	50.8294	5.78271	Putative homocitrate synthase with a predicted role in pyruvate metabolism
AN4064	AN4064 AspGDID:ASPL0000018215 COORDS:ChrII_A_nidulans_FGSC_A4:2198941-2200252W, translated using codon table 1 (311 amino acids) Verified ORF; Putative ADP/ATP carrier protein with a predicted role in energy metabolism; palA-dependent expression independent of pH	9.25011	10.93	1	3	3	3	311	33.7906	9.89111	Putative ADP/ATP carrier protein with a predicted role in energy metabolism; palA-dependent expression independent of pH
AN0411	AN0411 AspGDID:ASPL0000060507 COORDS:ChrVIII_A_nidulans_FGSC_A4:3637903-3638922W, translated using codon table 1 (192 amino acids) Verified ORF; Putative GTPase with a predicted role in ER to Golgi transport	8.83468	19.27	1	2	2	2	192	21.7443	6.20166	Putative GTPase with a predicted role in ER to Golgi transport
AN6202	rpl3 AspGDID:ASPL0000001032 COORDS:ChrI_A_nidulans_FGSC_A4:929697-928193C, translated using codon table 1 (392 amino acids) Uncharacterized ORF; Putative ribosomal protein L3	8.72299	6.89	1	2	2	3	392	44.3807	10.1987	Putative ribosomal protein L3
AN5206	lysB AspGDID:ASPL0000026903 COORDS:ChrV_A_nidulans_FGSC_A4:1483680-1484947W, translated using codon table 1 (360 amino acids) Verified ORF; Putative homoisocitrate dehydrogenase with a predicted role in lysine metabolism	8.59092	11.39	1	3	3	3	360	38.3252	5.89697	Putative homoisocitrate dehydrogenase with a predicted role in lysine metabolism
AN9465	AN9465 AspGDID:ASPL0000053695 COORDS:ChrVIII_A_nidulans_FGSC_A4:711100-712176W, translated using codon table 1 (192 amino acids) Uncharacterized ORF; Ortholog(s) have structural constituent of ribosome activity, role in cytoplasmic translation and cytosolic large ribosomal subunit, nucleus localization	8.5619	18.75	1	3	3	3	192	21.7706	9.49561	Ortholog(s) have structural constituent of ribosome activity, role in cytoplasmic translation and cytosolic large ribosomal subunit, nucleus localization
AN4501	artA AspGDID:ASPL0000074811 COORDS:ChrIII_A_nidulans_FGSC_A4:1848751-1847737C, translated using codon table 1 (261 amino acids) Verified ORF; Putative 14-3-3 protein; induced by carbon starvation-induced autophagy	8.43719	11.11	1	2	2	2	261	29.0976	4.79248	Putative 14-3-3 protein; induced by carbon starvation-induced autophagy
AN6181	AN6181 AspGDID:ASPL0000001539 COORDS:ChrI_A_nidulans_FGSC_A4:1007160-1006231C, translated using codon table 1 (106 amino acids) Uncharacterized ORF; Ortholog(s) have cytosol localization	7.96761	17.92	1	3	3	3	106	12.1026	10.3159	Ortholog(s) have cytosolic large ribosomal subunit localization
AN7625	AN7625 AspGDID:ASPL0000068586 COORDS:ChrIV_A_nidulans_FGSC_A4:2179774-2178579C, translated using codon table 1 (382 amino acids) Verified ORF; Putative myo-inositol-1-phosphate synthase with a predicted role in phospholipid metabolism; intracellular, menadione stress-induced protein; palA-dependent expression independent of pH	7.94159	9.42	1	3	3	3	382	41.4299	6.3667	Putative myo-inositol-1-phosphate synthase with a predicted role in phospholipid metabolism; intracellular, menadione stress-induced protein; palA-dependent expression independent of pH
AN6179	neddH AspGDID:ASPL0000004229 COORDS:ChrI_A_nidulans_FGSC_A4:1009036-1009472W, translated using codon table 1 (81 amino acids) Verified ORF; Protein neddylation factor NEDD8	7.7426	35.8	1	2	2	2	81	9.0018	6.06201	Protein neddylation factor NEDD8
AN1126	arfA AspGDID:ASPL0000058227 COORDS:ChrVIII_A_nidulans_FGSC_A4:1444020-1443252C, translated using codon table 1 (183 amino acids) Uncharacterized ORF; Putative ADP ribosylation factor involved in hyphal growth and secretion; essential gene; ArfA-GFP localizes to presumed Golgi compartments	7.56039	15.3	1	2	2	2	183	20.995	5.71924	Putative ADP ribosylation factor involved in hyphal growth and secretion; essential gene; ArfA-GFP localizes to presumed Golgi compartments
AN3026	copA AspGDID:ASPL0000037303 COORDS:ChrVI_A_nidulans_FGSC_A4:2072274-2068223C, translated using codon table 1 (1211 amino acids) Verified ORF; Alpha-COP coatamer-related protein involved in the establishment and maintenance of polarized growth; temperature sensitive mutants defective in nuclear division at the restrictive temperature	7.53318	3.47	1	2	2	2	1211	135.217	6.18896	Alpha-COP coatamer-related protein involved in the establishment and maintenance of polarized growth; temperature sensitive mutants defective in nuclear division at the restrictive temperature
AN3954	AN3954 AspGDID:ASPL0000009693 COORDS:ChrII_A_nidulans_FGSC_A4:2524428-2522457C, translated using codon table 1 (490 amino acids) Uncharacterized ORF; Putative phosphogluconate dehydrogenase (decarboxylating) with a predicted role in the pentose-phosphate shunt	7.33323	6.12	1	2	2	2	490	53.9942	6.27783	Putative phosphogluconate dehydrogenase (decarboxylating) with a predicted role in the pentose-phosphate shunt
AN2998	AN2998 AspGDID:ASPL0000036964 COORDS:ChrVI_A_nidulans_FGSC_A4:2144012-2140670C, translated using codon table 1 (1031 amino acids) Uncharacterized ORF; Putative multifunctional enzyme with a predicted role in one-carbon metabolism; palA-dependent expression independent of pH	7.24467	4.66	1	3	3	3	1031	110.718	8.33838	Putative multifunctional enzyme with a predicted role in one-carbon metabolism; palA-dependent expression independent of pH
AN3928	thiF AspGDID:ASPL0000018231 COORDS:ChrII_A_nidulans_FGSC_A4:2624225-2625270W, translated using codon table 1 (331 amino acids) Uncharacterized ORF; Putative thiazole synthase, enzyme of the thiamine biosynthesis pathway	7.22824	8.46	1	2	2	2	331	35.5931	5.70654	Putative thiazole synthase, enzyme of the thiamine biosynthesis pathway
AN9407	fasA AspGDID:ASPL0000056625 COORDS:ChrVIII_A_nidulans_FGSC_A4:538683-532978C, translated using codon table 1 (1860 amino acids) Verified ORF; Fatty acid synthase, alpha subunit; multifunctional enzyme with a predicted role in cytosolic fatty acid biosynthesis	7.00229	1.56	1	2	2	2	1860	204.856	6.02393	Fatty acid synthase, alpha subunit; multifunctional enzyme with a predicted role in cytosolic fatty acid biosynthesis
AN10474	AN10474 AspGDID:ASPL0000011154 COORDS:ChrII_A_nidulans_FGSC_A4:2801567-2802883W, translated using codon table 1 (438 amino acids) Uncharacterized ORF; Has domain(s) with predicted tRNA binding activity	6.72663	7.31	1	2	2	2	438	46.5132	7.09326	Has domain(s) with predicted tRNA binding activity
AN4575	AN4575 AspGDID:ASPL0000073795 COORDS:ChrIII_A_nidulans_FGSC_A4:1623132-1622059C, translated using codon table 1 (357 amino acids) Verified ORF; Ortholog of <i>A. oryzae RIB40</i> : AO090011000461, <i>Aspergillus flavus NRRL 3357</i> : AFL2T_05228, <i>Aspergillus versicolor</i> : Aspve1_0042983 and <i>Aspergillus sydowii</i> : Aspsy1_0091136	6.36834	7	1	2	2	2	357	36.0226	4.32275	Ortholog of A. oryzae RIB40 : AO090011000461, Aspergillus flavus NRRL 3357 : AFL2T_05228, Aspergillus versicolor : Aspve1_0042983 and Aspergillus sydowii : Aspsy1_0091136
AN7000	AN7000 AspGDID:ASPL0000069398 COORDS:ChrIV_A_nidulans_FGSC_A4:1355554-1357251W, translated using codon table 1 (440 amino acids) Uncharacterized ORF; Putative succinate-CoA ligase (ADP-forming) with a predicted role in the TCA cycle	6.18854	6.14	1	2	2	2	440	47.1784	5.97314	Putative succinate-CoA ligase (ADP-forming) with a predicted role in the TCA cycle
AN3058	AN3058 AspGDID:ASPL0000040474 COORDS:ChrVI_A_nidulans_FGSC_A4:1978635-1980267W, translated using codon table 1 (471 amino acids) Uncharacterized ORF; Putative glycine hydroxymethyltransferase with a predicted role in glycine, serine, and threonine metabolism	5.96493	5.52	1	2	2	2	471	51.7404	7.75244	Putative glycine hydroxymethyltransferase with a predicted role in glycine, serine, and threonine metabolism
AN0747	AN0747 AspGDID:ASPL0000055042 COORDS:ChrVIII_A_nidulans_FGSC_A4:2595003-2593352C, translated using codon table 1 (479 amino acids) Verified ORF; Putative ubiquinol-cytochrome-c reductase subunit with a predicted role in energy metabolism; hapX-repressed protein; protein induced by farnesol	5.84458	4.38	1	2	2	2	479	53.2331	5.85889	Putative ubiquinol-cytochrome-c reductase subunit with a predicted role in energy metabolism; hapX-repressed protein; protein induced by farnesol
AN6048	AN6048 AspGDID:ASPL0000004331 COORDS:ChrI_A_nidulans_FGSC_A4:1421764-1423316W, translated using codon table 1 (445 amino acids) Verified ORF; Putative aspartate transaminase with a predicted role in amino acid metabolism; palA-dependent expression independent of pH; induced by carbon starvation-induced autophagy	5.7754	6.52	1	2	2	2	445	48.7485	7.1958	Putative aspartate transaminase with a predicted role in amino acid metabolism; palA-dependent expression independent of pH; induced by carbon starvation-induced autophagy
AN4060	rps16 AspGDID:ASPL0000016360 COORDS:ChrII_A_nidulans_FGSC_A4:2208339-2207479C, translated using codon table 1 (148 amino acids) Uncharacterized ORF; Putative ribosomal protein S16	5.72453	14.19	1	2	2	2	148	16.4406	8.90967	Putative ribosomal protein S16
AN2317	AN2317 AspGDID:ASPL0000043123 COORDS:ChrVII_A_nidulans_FGSC_A4:3537654-3536917C, translated using codon table 1 (154 amino acids) Uncharacterized ORF; Predicted actin depolymerizing protein with similarity to Saccharomyces cerevisiae Cof1p	5.53376	17.53	1	2	2	2	154	16.7435	5.64307	Predicted actin depolymerizing protein with similarity to Saccharomyces cerevisiae Cof1p
AN2530	hsp30 AspGDID:ASPL0000049895 COORDS:ChrVII_A_nidulans_FGSC_A4:4245415-4244870C, translated using codon table 1 (181 amino acids) Verified ORF; Heat shock protein 30; expression and protein levels upregulated after exposure to farnesol	5.40868	18.78	1	3	3	3	181	20.2722	6.56592	Heat shock protein 30; expression and protein levels upregulated after exposure to farnesol
AN10130	AN10130 AspGDID:ASPL0000058475 COORDS:ChrVIII_A_nidulans_FGSC_A4:1957246-1957809W, translated using codon table 1 (92 amino acids) Uncharacterized ORF; Ortholog(s) have structural constituent of ribosome activity and cytosolic small ribosomal subunit localization	5.31635	20.65	1	2	2	2	92	10.1927	10.1841	Ortholog(s) have structural constituent of ribosome activity and cytosolic small ribosomal subunit localization
AN5666	mpkA AspGDID:ASPL0000028487 COORDS:ChrV_A_nidulans_FGSC_A4:2038483-2039584W, translated using codon table 1 (330 amino acids) Verified ORF; Putative mitogen-activated protein kinase (MAP kinase) involved in conidial germination and polarized growth; mutants arrest as branched germlings, phenotype is remediated by sucrose and NaCl; reduced growth on AVICEL medium	5.19875	10	1	2	2	2	330	37.8536	4.95752	Putative mitogen-activated protein kinase (MAP kinase) involved in conidial germination and polarized growth; mutants arrest as branched germlings, phenotype is remediated by sucrose and NaCl; reduced growth on AVICEL medium
AN1007	niiA AspGDID:ASPL0000053621 COORDS:ChrVIII_A_nidulans_FGSC_A4:1822109-1818402C, translated using codon table 1 (1104 amino acids) Verified ORF; Putative nitrite reductase with a predicted role in nitrogen metabolism; transcript stabilized by intracellular nitrate	5.16826	3.62	1	4	4	4	1104	122.569	6.15088	Putative nitrite reductase with a predicted role in nitrogen metabolism; transcript stabilized by intracellular nitrate
AN5162	pdhB AspGDID:ASPL0000028703 COORDS:ChrV_A_nidulans_FGSC_A4:1346399-1347806W, translated using codon table 1 (405 amino acids) Verified ORF; Putative pyruvate dehydrogenase (lipoamide) with a predicted role in pyruvate metabolism	4.69532	4.44	1	2	2	2	405	45.4616	8.14795	Putative pyruvate dehydrogenase (lipoamide) with a predicted role in pyruvate metabolism
AN20019	oxiB AspGDID:ASPL0000090295 COORDS:mito_A_nidulans_FGSC_A4:32464-33225W, translated using codon table 4 (253 amino acids) Uncharacterized ORF; Subunit II of cytochrome c oxidase, which is the terminal member of the mitochondrial inner membrane electron transport chain; one of three mitochondrially-encoded subunits	4.66851	10.67	1	2	2	2	253	29.1596	4.83057	Subunit II of cytochrome c oxidase, which is the terminal member of the mitochondrial inner membrane electron transport chain; one of three mitochondrially-encoded subunits
AN0733	hhtA AspGDID:ASPL0000053467 COORDS:ChrVIII_A_nidulans_FGSC_A4:2630459-2631015W, translated using codon table 1 (136 amino acids) Uncharacterized ORF; Histone H3; core histone protein	4.52855	11.76	1	2	2	2	136	15.3235	11.1509	Histone H3; core histone protein
AN0570	AN0570 AspGDID:ASPL0000055788 COORDS:ChrVIII_A_nidulans_FGSC_A4:3137505-3136789C, translated using codon table 1 (134 amino acids) Uncharacterized ORF; Ortholog(s) have RNA binding, structural constituent of ribosome activity, role in cytoplasmic translation and cytosolic large ribosomal subunit, nucleolus localization	4.29436	11.19	1	2	2	2	134	15.2055	11.019	Ortholog(s) have RNA binding, structural constituent of ribosome activity, role in cytoplasmic translation and cytosolic large ribosomal subunit, nucleolus, yeast-form cell wall localization
AN10614	AN10614 AspGDID:ASPL0000078286 COORDS:ChrIII_A_nidulans_FGSC_A4:617170-615769C, translated using codon table 1 (296 amino acids) Uncharacterized ORF; Ortholog(s) have G-quadruplex DNA binding, telomeric DNA binding, triplex DNA binding activity	2.30837	7.09	1	2	2	2	296	32.6003	9.46631	Ortholog(s) have G-quadruplex DNA binding, ribosome binding, telomeric DNA binding, triplex DNA binding activity
AN5626	facA AspGDID:ASPL0000032980 COORDS:ChrV_A_nidulans_FGSC_A4:2172227-2169930C, translated using codon table 1 (670 amino acids) Verified ORF; Acetyl-CoA synthase, required for utilization of acetate as a carbon source; transcriptional induction by acetate is mediated by FacB; carbon catabolite repression is mediated by CreA	2.13427	2.39	1	2	2	2	670	74.234	6.46826	Acetyl-CoA synthase, required for utilization of acetate as a carbon source; transcriptional induction by acetate is mediated by FacB; carbon catabolite repression is mediated by CreA

## Sheet: Fbox23 TAP 15min glucose
Accession	Description	Score	Coverage	# Proteins	# Unique Peptides	# Peptides	# PSMs	# AAs	MW [kDa]	calc. pI
AN5593	fbx23 AspGDID:ASPL0000032070 COORDS:ChrV_A_nidulans_FGSC_A4:2296678-2294013C, translated using codon table 1 (859 amino acids) Verified ORF; Putative F-box protein; NeddH-associated protein; required for control of sexual development in response to light; required for ascospore maturation development of fully grown sexual fruit bodies	354.568	59.95	1	45	45	98	859	95.1605	7.43018	Putative F-box protein; NeddH-associated protein; required for control of sexual development in response to light; required for ascospore maturation development of fully grown sexual fruit bodies
AN1019	culA AspGDID:ASPL0000060435 COORDS:ChrVIII_A_nidulans_FGSC_A4:1780527-1783184W, translated using codon table 1 (764 amino acids) Uncharacterized ORF; Putative Scf complex protein; NeddH-associated protein; transcript upregulated in response to camptothecin	169.531	54.19	1	40	40	52	764	88.8067	7.21045	Putative Scf complex protein; NeddH-associated protein; transcript upregulated in response to camptothecin
AN2919	sltA AspGDID:ASPL0000035285 COORDS:ChrVI_A_nidulans_FGSC_A4:2397236-2399437W, translated using codon table 1 (698 amino acids) Verified ORF; C2H2 zinc-finger transcription factor involved in cation homeostasis; involved in response to abiotic stress; transcript upregulated in response to camptothecin; necessary for growth on pH 8 medium	138.921	35.24	1	21	21	35	698	77.7553	7.79639	C2H2 zinc-finger transcription factor involved in cation homeostasis; involved in response to abiotic stress; transcript upregulated in response to camptothecin; necessary for growth on pH 8 medium
AN7714	AN7714 AspGDID:ASPL0000065376 COORDS:ChrIV_A_nidulans_FGSC_A4:2459574-2461917W, translated using codon table 1 (741 amino acids) Uncharacterized ORF; Ortholog of <i>A. fumigatus Af293</i> : Afu5g08220, <i>A. niger CBS 513.88</i> : An03g04430, <i>A. oryzae RIB40</i> : AO090701000741, <i>Aspergillus wentii</i> : Aspwe1_0100095 and <i>Aspergillus sydowii</i> : Aspsy1_0046256	114.94	43.99	1	24	24	29	741	82.7492	6.78564	Ortholog of A. fumigatus Af293 : Afu5g08220, A. niger CBS 513.88 : An03g04430, A. oryzae RIB40 : AO090701000741, Aspergillus wentii : Aspwe1_0100095 and Aspergillus sydowii : Aspsy1_0046256
AN4563	ckiA AspGDID:ASPL0000072181 COORDS:ChrIII_A_nidulans_FGSC_A4:1656470-1657827W, translated using codon table 1 (370 amino acids) Verified ORF; Casein kinase I; required for delivery of amino acid transporters to the plasma membrane; mutants arrest as short germings	79.4399	43.24	1	14	14	20	370	42.5528	9.5542	Casein kinase I; required for delivery of amino acid transporters to the plasma membrane; mutants arrest as short germings
AN2302	sconC AspGDID:ASPL0000044827 COORDS:ChrVII_A_nidulans_FGSC_A4:3496040-3495316C, translated using codon table 1 (161 amino acids) Verified ORF; Skp1-related protein with a predicted role in sulfur metabolism; regulated by sulfur metabolite repression; NeddH-associated protein	66.6226	50.93	1	11	11	16	161	18.6311	4.60205	Skp1-related protein with a predicted role in sulfur metabolism; regulated by sulfur metabolite repression; NeddH-associated protein
AN4859	pmaA AspGDID:ASPL0000077585 COORDS:ChrIII_A_nidulans_FGSC_A4:748768-745667C, translated using codon table 1 (990 amino acids) Uncharacterized ORF; Plasma membrane ATPase with a predicted role in energy metabolism	58.1022	16.36	1	12	12	17	990	108.686	5.36377	Plasma membrane ATPase with a predicted role in energy metabolism
AN6330	AN6330 AspGDID:ASPL0000004211 COORDS:ChrI_A_nidulans_FGSC_A4:505935-503121C, translated using codon table 1 (844 amino acids) Verified ORF; Putative elongation factor 2; intracellular; protein abundance decreased by menadione stress	45.068	18.01	1	11	11	12	844	93.6868	6.68311	Putative elongation factor 2; intracellular; protein abundance decreased by menadione stress
AN8269	hsp90 AspGDID:ASPL0000018308 COORDS:ChrII_A_nidulans_FGSC_A4:1334878-1337036W, translated using codon table 1 (700 amino acids) Uncharacterized ORF; 90 kilodalton heat shock protein; physically associates with importin-alpha, KapA; palA-dependent expression independent of pH	40.2202	18.14	1	9	9	12	700	79.7608	4.99561	90 kilodalton heat shock protein; physically associates with importin-alpha, KapA; palA-dependent expression independent of pH
AN1523	AN1523 AspGDID:ASPL0000042916 COORDS:ChrVII_A_nidulans_FGSC_A4:1062828-1064931W, translated using codon table 1 (556 amino acids) Uncharacterized ORF; Putative F1F0-ATPase complex subunit with a predicted role in energy metabolism	39.138	21.22	1	11	11	12	556	60.0294	9.14404	Putative F1F0-ATPase complex subunit with a predicted role in energy metabolism
AN1699	AN1699 AspGDID:ASPL0000044250 COORDS:ChrVII_A_nidulans_FGSC_A4:1656615-1654717C, translated using codon table 1 (542 amino acids) Uncharacterized ORF; Putative acyl-coA dehydrogenase; expression upregulated after exposure to farnesol	33.7123	23.25	1	8	8	10	542	60.4926	7.88428	Putative acyl-coA dehydrogenase; expression upregulated after exposure to farnesol
AN4000	fabM AspGDID:ASPL0000010999 COORDS:ChrII_A_nidulans_FGSC_A4:2378755-2376497C, translated using codon table 1 (732 amino acids) Uncharacterized ORF; Protein with similarity to poly(A)-binding proteins; overexpression results in increased brlA expression and asexual development; expression reduced after exposure to farnesol	33.4338	13.11	1	8	8	10	732	79.2712	6.02393	Protein with similarity to poly(A)-binding proteins; overexpression results in increased brlA expression and asexual development; expression reduced after exposure to farnesol
AN4064	AN4064 AspGDID:ASPL0000018215 COORDS:ChrII_A_nidulans_FGSC_A4:2198941-2200252W, translated using codon table 1 (311 amino acids) Verified ORF; Putative ADP/ATP carrier protein with a predicted role in energy metabolism; palA-dependent expression independent of pH	32.724	28.62	1	7	7	8	311	33.7906	9.89111	Putative ADP/ATP carrier protein with a predicted role in energy metabolism; palA-dependent expression independent of pH
AN4470	AN4470 AspGDID:ASPL0000074535 COORDS:ChrIII_A_nidulans_FGSC_A4:1943518-1945202W, translated using codon table 1 (514 amino acids) Uncharacterized ORF; Ortholog(s) have GTP binding, tRNA binding, translation initiation factor activity and role in establishment or maintenance of cell polarity, positive regulation of translational fidelity, translational initiation	26.304	22.18	1	7	7	7	514	55.9634	7.47412	Ortholog(s) have GTP binding, tRNA binding, translation initiation factor activity, translation initiation factor binding activity
AN3167	nop58 AspGDID:ASPL0000037939 COORDS:ChrVI_A_nidulans_FGSC_A4:1604681-1606594W, translated using codon table 1 (586 amino acids) Uncharacterized ORF; Putative ribosome biogenesis protein; ortholog of <i>S. cerevisiae</i> Nop58p; expression reduced after exposure to farnesol	25.3378	11.09	1	4	4	6	586	63.7325	7.59131	Putative ribosome biogenesis protein; ortholog of S. cerevisiae Nop58p; expression reduced after exposure to farnesol
AN6700	AN6700 AspGDID:ASPL0000007308 COORDS:ChrI_A_nidulans_FGSC_A4:2897960-2894554C, translated using codon table 1 (1103 amino acids) Uncharacterized ORF; Ortholog(s) have cytosol localization	24.3509	9.07	1	7	7	7	1103	121.263	6.1001	Ortholog(s) have cytosol localization
AN4695	hexA AspGDID:ASPL0000076513 COORDS:ChrIII_A_nidulans_FGSC_A4:1290054-1290719W, translated using codon table 1 (177 amino acids) Verified ORF; Putative Woronin body protein; HapX-regulated gene; protein induced by farnesol	23.822	33.9	1	4	4	6	177	19.7363	7.43018	Putative Woronin body protein; HapX-regulated gene; protein induced by farnesol
AN10614	AN10614 AspGDID:ASPL0000078286 COORDS:ChrIII_A_nidulans_FGSC_A4:617170-615769C, translated using codon table 1 (296 amino acids) Uncharacterized ORF; Ortholog(s) have G-quadruplex DNA binding, telomeric DNA binding, triplex DNA binding activity	23.63	22.3	1	4	4	7	296	32.6003	9.46631	Ortholog(s) have G-quadruplex DNA binding, ribosome binding, telomeric DNA binding, triplex DNA binding activity
AN7570	tubB AspGDID:ASPL0000065841 COORDS:ChrIV_A_nidulans_FGSC_A4:1979601-1977747C, translated using codon table 1 (451 amino acids) Verified ORF; Alpha-tubulin, forms a heterodimer with beta-tubulin that promotes microtubule assembly; non-essential subunit required for meiosis and formation of ascospores	23.1207	15.74	1	5	5	6	451	50.0276	5.10986	Alpha-tubulin, forms a heterodimer with beta-tubulin that promotes microtubule assembly; non-essential subunit required for meiosis and formation of ascospores
AN6508	gsk3 AspGDID:ASPL0000007962 COORDS:ChrI_A_nidulans_FGSC_A4:2324477-2322891C, translated using codon table 1 (394 amino acids) Uncharacterized ORF; Protein kinase; transcript upregulated in response to camptothecin; mutants have brown pigment, a conidiaton defect and a strong growth defect but defects remediated by sucrose; required for nuclear import of CrzA under alkaline pH stress	20.6497	12.18	1	4	4	5	394	45.2352	8.51416	Protein kinase; transcript upregulated in response to camptothecin; mutants have brown pigment, a conidiaton defect and a strong growth defect but defects remediated by sucrose; required for nuclear import of CrzA under alkaline pH stress
AN7666	AN7666 AspGDID:ASPL0000068176 COORDS:ChrIV_A_nidulans_FGSC_A4:2318399-2320380W, translated using codon table 1 (644 amino acids) Uncharacterized ORF; Ortholog(s) have NAD+ kinase activity, NADH kinase activity, role in NADP biosynthetic process, cellular iron ion homeostasis and cytoplasm, nucleus localization	20.5518	11.02	1	7	7	7	644	70.7942	6.11279	Ortholog(s) have NAD+ kinase activity, NADH kinase activity, role in NADP biosynthetic process, cellular iron ion homeostasis and cytoplasm, nucleus localization
AN3468	H2A.X AspGDID:ASPL0000038151 COORDS:ChrVI_A_nidulans_FGSC_A4:632619-633175W, translated using codon table 1 (132 amino acids) Verified ORF; Histone H2A	20.0154	29.55	1	2	3	5	132	13.9707	10.5503	Histone H2A
AN1345	AN1345 AspGDID:ASPL0000058023 COORDS:ChrVIII_A_nidulans_FGSC_A4:775408-775967W, translated using codon table 1 (145 amino acids) Uncharacterized ORF; Ortholog(s) have structural constituent of ribosome activity and role in maturation of SSU-rRNA from tricistronic rRNA transcript (SSU-rRNA, 5.8S rRNA, LSU-rRNA), regulation of translational fidelity	19.6215	29.66	1	3	3	4	145	15.8458	10.3892	Ortholog(s) have structural constituent of ribosome activity and role in maturation of SSU-rRNA from tricistronic rRNA transcript (SSU-rRNA, 5.8S rRNA, LSU-rRNA), regulation of translational fidelity
AN7258	AN7258 AspGDID:ASPL0000063859 COORDS:ChrIV_A_nidulans_FGSC_A4:514976-514042C, translated using codon table 1 (269 amino acids) Uncharacterized ORF; Ortholog(s) have cell cortex, peroxisome localization	17.9904	23.42	1	4	4	4	269	29.5197	10.0815	Ortholog(s) have cell cortex, peroxisome localization
AN1263	AN1263 AspGDID:ASPL0000057622 COORDS:ChrVIII_A_nidulans_FGSC_A4:1016078-1014531C, translated using codon table 1 (449 amino acids) Uncharacterized ORF; Putative adenosylhomocysteinase with a predicted role in methionine metabolism; expression reduced after exposure to farnesol	17.8574	15.59	1	4	4	5	449	48.757	6.46826	Putative adenosylhomocysteinase with a predicted role in methionine metabolism; expression reduced after exposure to farnesol
AN4916	AN4916 AspGDID:ASPL0000070605 COORDS:ChrIII_A_nidulans_FGSC_A4:563918-562995C, translated using codon table 1 (201 amino acids) Uncharacterized ORF; Ortholog(s) have role in ribosome biogenesis and cell surface, cytosol, nucleolus, small-subunit processome localization	17.4111	20.4	1	2	2	3	201	22.7554	10.1108	Ortholog(s) have role in ribosome biogenesis and cell surface, cytosol, nucleolus, small-subunit processome localization
AN0733	hhtA AspGDID:ASPL0000053467 COORDS:ChrVIII_A_nidulans_FGSC_A4:2630459-2631015W, translated using codon table 1 (136 amino acids) Uncharacterized ORF; Histone H3; core histone protein	16.9945	40.44	1	4	4	4	136	15.3235	11.1509	Histone H3; core histone protein
AN2731	AN2731 AspGDID:ASPL0000039203 COORDS:ChrVI_A_nidulans_FGSC_A4:2990579-2992010W, translated using codon table 1 (412 amino acids) Uncharacterized ORF; Ortholog(s) have ATPase activator activity, unfolded protein binding activity	16.9734	18.2	1	4	4	5	412	45.4053	6.16357	Ortholog(s) have ATPase activator activity, unfolded protein binding activity
AN4443	metH AspGDID:ASPL0000077429 COORDS:ChrIII_A_nidulans_FGSC_A4:2032252-2034641W, translated using codon table 1 (774 amino acids) Verified ORF; Putative methionine synthase with a predicted role in methionine metabolism; protein expressed at increased levels in a hapX mutant versus wild-type	16.9589	8.91	1	6	6	6	774	86.7716	6.82959	Putative methionine synthase with a predicted role in methionine metabolism; protein expressed at increased levels in a hapX mutant versus wild-type
AN6179	neddH AspGDID:ASPL0000004229 COORDS:ChrI_A_nidulans_FGSC_A4:1009036-1009472W, translated using codon table 1 (81 amino acids) Verified ORF; Protein neddylation factor NEDD8	16.6612	49.38	1	3	3	5	81	9.0018	6.06201	Protein neddylation factor NEDD8
AN3156	AN3156 AspGDID:ASPL0000040948 COORDS:ChrVI_A_nidulans_FGSC_A4:1630622-1631730W, translated using codon table 1 (308 amino acids) Uncharacterized ORF; Ortholog(s) have role in mitotic cell cycle checkpoint, regulation of translational initiation in response to osmotic stress, stress granule disassembly	15.2369	20.78	1	4	4	4	308	35.032	5.92236	Ortholog(s) have role in formation of translation preinitiation complex, mitotic G1 DNA damage checkpoint, regulation of cytoplasmic translational initiation in response to stress
AN12475	AN12475 AspGDID:ASPL0000378904 COORDS:ChrVII_A_nidulans_FGSC_A4:3241702-3243087W, translated using codon table 1 (354 amino acids) Uncharacterized ORF; Ortholog(s) have eukaryotic initiation factor 4G binding, single-stranded telomeric DNA binding activity and role in negative regulation of translation in response to stress	14.5792	14.69	1	4	4	4	354	37.7293	8.66064	Ortholog(s) have eukaryotic initiation factor 4G binding, mRNA binding, single-stranded telomeric DNA binding activity and role in negative regulation of translation in response to stress
AN5746	acuN AspGDID:ASPL0000028218 COORDS:ChrV_A_nidulans_FGSC_A4:1820581-1822132W, translated using codon table 1 (438 amino acids) Verified ORF; Putative phosphopyruvate hydratase with a predicted role in gluconeogenesis and glycolysis; intracellular; protein abundance decreased by menadione stress; protein induced by farnesol	14.4531	13.01	1	4	4	4	438	47.4624	5.56689	Putative phosphopyruvate hydratase with a predicted role in gluconeogenesis and glycolysis; intracellular; protein abundance decreased by menadione stress; protein induced by farnesol
AN1013	AN1013 AspGDID:ASPL0000053114 COORDS:ChrVIII_A_nidulans_FGSC_A4:1809758-1808637C, translated using codon table 1 (301 amino acids) Uncharacterized ORF; Putative 60S ribosomal protein L5; ortholog of <I>S. cerevisiae</I> Rpl5p which is an RNA binding protein with a role in ribosomal large subunit assembly	13.7701	17.28	1	3	3	3	301	34.3705	8.67529	Putative 60S ribosomal protein L5; ortholog of S. cerevisiae Rpl5p which is an RNA binding protein with a role in ribosomal large subunit assembly
AN10709	gfaA AspGDID:ASPL0000032301 COORDS:ChrV_A_nidulans_FGSC_A4:1688422-1690855W, translated using codon table 1 (694 amino acids) Uncharacterized ORF; Putative glutamine-fructose-6-phosphate transaminase	12.6815	9.65	1	6	6	6	694	77.38	6.65381	Putative glutamine-fructose-6-phosphate transaminase
AN3714	AN3714 AspGDID:ASPL0000012445 COORDS:ChrII_A_nidulans_FGSC_A4:3302600-3300656C, translated using codon table 1 (594 amino acids) Uncharacterized ORF; Ortholog(s) have endoplasmic reticulum localization	11.5695	6.4	1	4	4	4	594	65.625	6.48096	Ortholog(s) have endoplasmic reticulum localization
AN2000	ubi4 AspGDID:ASPL0000049163 COORDS:ChrVII_A_nidulans_FGSC_A4:2515485-2514449C, translated using codon table 1 (305 amino acids) Uncharacterized ORF; Polyubiquitin, contains four head to tail repeats of ubiqiutin; transcript upregulated in response to camptothecin	10.6778	49.84	2	3	3	3	305	34.3084	7.53271	Polyubiquitin, contains four head to tail repeats of ubiqiutin; transcript upregulated in response to camptothecin
AN2062	bipA AspGDID:ASPL0000045915 COORDS:ChrVII_A_nidulans_FGSC_A4:2730139-2727964C, translated using codon table 1 (674 amino acids) Uncharacterized ORF; Putative ER-resident chaperone of the HSP70 family; unfolded-protein response (UPR) target gene; transcript levels increase during the UPR	10.6727	7.27	1	3	4	4	674	73.6516	4.97021	Putative ER-resident chaperone of the HSP70 family; unfolded-protein response (UPR) target gene; transcript levels increase during the UPR
AN5790	AN5790 AspGDID:ASPL0000029618 COORDS:ChrV_A_nidulans_FGSC_A4:1696926-1698579W, translated using codon table 1 (439 amino acids) Uncharacterized ORF; Putative isocitrate dehydrogenase (NAD+) with a predicted role in the TCA cycle	10.2796	10.25	1	3	3	3	439	47.8668	8.93896	Putative isocitrate dehydrogenase (NAD+) with a predicted role in the TCA cycle
AN1182	benA AspGDID:ASPL0000060381 COORDS:ChrVIII_A_nidulans_FGSC_A4:1268188-1270053W, translated using codon table 1 (447 amino acids) Verified ORF; Beta-tubulin, highly conserved component of microtubules; <I>A. nidulans</I> has two beta-tubulin genes, benA and tubC; temperature sensitive mutants are blocked in mitosis and in nuclear division	9.09863	9.17	1	2	2	2	447	49.8199	4.89404	Beta-tubulin, highly conserved component of microtubules; A. nidulans has two beta-tubulin genes, benA and tubC; temperature sensitive mutants are blocked in mitosis and in nuclear division
AN4803	AN4803 AspGDID:ASPL0000071451 COORDS:ChrIII_A_nidulans_FGSC_A4:942550-941690C, translated using codon table 1 (193 amino acids) Uncharacterized ORF; Ortholog(s) have rRNA binding, structural constituent of ribosome activity and role in maturation of SSU-rRNA from tricistronic rRNA transcript (SSU-rRNA, 5.8S rRNA, LSU-rRNA), positive regulation of translational fidelity	8.58048	15.03	1	4	4	4	193	22.1791	10.0962	Ortholog(s) have rRNA binding, structural constituent of ribosome activity and role in maturation of SSU-rRNA from tricistronic rRNA transcript (SSU-rRNA, 5.8S rRNA, LSU-rRNA), positive regulation of translational fidelity
AN11173	AN11173 AspGDID:ASPL0000037145 COORDS:ChrVI_A_nidulans_FGSC_A4:562397-560740C, translated using codon table 1 (420 amino acids) Uncharacterized ORF; Ortholog of <i>Aspergillus flavus NRRL 3357</i> : AFL2T_11268	6.98354	8.33	1	2	2	2	420	47.4147	6.53662	Ortholog of Aspergillus flavus NRRL 3357 : AFL2T_11268
AN10130	AN10130 AspGDID:ASPL0000058475 COORDS:ChrVIII_A_nidulans_FGSC_A4:1957246-1957809W, translated using codon table 1 (92 amino acids) Uncharacterized ORF; Ortholog(s) have structural constituent of ribosome activity and cytosolic small ribosomal subunit localization	6.63607	20.65	1	2	2	2	92	10.1927	10.1841	Ortholog(s) have structural constituent of ribosome activity and cytosolic small ribosomal subunit localization
AN8275	citA AspGDID:ASPL0000017362 COORDS:ChrII_A_nidulans_FGSC_A4:1354742-1352891C, translated using codon table 1 (474 amino acids) Verified ORF; Mitochondrial citrate synthase with a predicted role in the TCA cycle	6.07263	6.33	1	3	3	3	474	52.1943	8.5874	Mitochondrial citrate synthase with a predicted role in the TCA cycle
AN7254	AN7254 AspGDID:ASPL0000069340 COORDS:ChrIV_A_nidulans_FGSC_A4:520523-523263W, translated using codon table 1 (814 amino acids) Verified ORF; Protein with a conserved CDC48, cell division protein N-terminal domain and two ATPase domains of the AAA-superfamily; protein expressed at increased levels during osmoadaptation; protein induced by farnesol	5.40196	3.07	1	2	2	2	814	89.3796	5.12256	Protein with a conserved CDC48, cell division protein N-terminal domain and two ATPase domains of the AAA-superfamily; protein expressed at increased levels during osmoadaptation; protein induced by farnesol
AN7107	AN7107 AspGDID:ASPL0000069390 COORDS:ChrIV_A_nidulans_FGSC_A4:999027-997470C, translated using codon table 1 (251 amino acids) Uncharacterized ORF; Ortholog(s) have cell surface, nucleolus localization	5.15502	11.95	1	2	2	2	251	28.9166	9.99365	Ortholog(s) have cell surface, nucleolus localization
AN4494	AN4494 AspGDID:ASPL0000077643 COORDS:ChrIII_A_nidulans_FGSC_A4:1869709-1868649C, translated using codon table 1 (140 amino acids) Uncharacterized ORF; Ortholog(s) have cytosol, mitochondrion, nucleus localization	5.12117	12.86	1	2	2	2	140	14.8299	10.2134	Ortholog(s) have cytosolic large ribosomal subunit, hyphal cell wall, mitochondrion, nucleus localization
AN9468	AN9468 AspGDID:ASPL0000000085 COORDS:ChrI_A_nidulans_FGSC_A4:1661637-1662566W, translated using codon table 1 (143 amino acids) Uncharacterized ORF; Ortholog(s) have role in maturation of SSU-rRNA from tricistronic rRNA transcript (SSU-rRNA, 5.8S rRNA, LSU-rRNA) and 90S preribosome, cytosol localization	4.79139	13.99	1	2	2	2	143	15.9306	10.1841	Ortholog(s) have role in DNA recombination, maturation of SSU-rRNA from tricistronic rRNA transcript (SSU-rRNA, 5.8S rRNA, LSU-rRNA) and 90S preribosome, cytosol localization
AN8704	AN8704 AspGDID:ASPL0000074183 COORDS:ChrIII_A_nidulans_FGSC_A4:3065640-3064819C, translated using codon table 1 (160 amino acids) Uncharacterized ORF; 60S ribosomal protein L24a; PalA-dependent expression independent of pH	4.5344	11.25	1	2	2	2	160	17.8559	11.2241	60S ribosomal protein L24a; PalA-dependent expression independent of pH
AN10198	AN10198 AspGDID:ASPL0000043042 COORDS:ChrVII_A_nidulans_FGSC_A4:907867-905615C, translated using codon table 1 (729 amino acids) Uncharacterized ORF; Ortholog(s) have cytosol, nucleus localization	4.42547	3.43	1	2	2	2	729	79.8381	6.93213	Ortholog(s) have cytosol, extracellular region, nucleus localization
AN7720	AN7720 AspGDID:ASPL0000064637 COORDS:ChrIV_A_nidulans_FGSC_A4:2475443-2476990W, translated using codon table 1 (515 amino acids) Uncharacterized ORF; Ortholog of <i>A. fumigatus Af293</i> : Afu5g08140, <i>A. oryzae RIB40</i> : AO090701000731, <i>Aspergillus wentii</i> : Aspwe1_0023648, <i>Aspergillus sydowii</i> : Aspsy1_0032289 and <i>Aspergillus terreus NIH2624</i> : ATET_08313	2.06569	3.88	1	2	2	2	515	56.9737	6.25244	Ortholog of A. fumigatus Af293 : Afu5g08140, A. oryzae RIB40 : AO090701000731, Aspergillus wentii : Aspwe1_0023648, Aspergillus sydowii : Aspsy1_0032289 and Aspergillus terreus NIH2624 : ATET_08313
AN7903	pkeA AspGDID:ASPL0000009079 COORDS:ChrII_A_nidulans_FGSC_A4:186499-194381W, translated using codon table 1 (2605 amino acids) Verified ORF; Polyketide synthase; involved in orsellinic acid and violaceol production; member of the dba gene cluster; dba cluster expression is coregulated	0	1.11	1	2	2	2	2605	288.815	6.3667	Polyketide synthase; involved in orsellinic acid and violaceol production; member of the dba gene cluster; dba cluster expression is coregulated

## Sheet: Fbox23 TAP 30min glucose
Accession	Description	Score	Coverage	# Proteins	# Unique Peptides	# Peptides	# PSMs	# AAs	MW [kDa]	calc. pI
AN5593	fbx23 AspGDID:ASPL0000032070 COORDS:ChrV_A_nidulans_FGSC_A4:2296678-2294013C, translated using codon table 1 (859 amino acids) Verified ORF; Putative F-box protein; NeddH-associated protein; required for control of sexual development in response to light; required for ascospore maturation development of fully grown sexual fruit bodies	391.71	63.56	1	46	46	101	859	95.1605	7.43018	Putative F-box protein; NeddH-associated protein; required for control of sexual development in response to light; required for ascospore maturation development of fully grown sexual fruit bodies
AN1019	culA AspGDID:ASPL0000060435 COORDS:ChrVIII_A_nidulans_FGSC_A4:1780527-1783184W, translated using codon table 1 (764 amino acids) Uncharacterized ORF; Putative Scf complex protein; NeddH-associated protein; transcript upregulated in response to camptothecin	198.781	53.66	1	41	41	54	764	88.8067	7.21045	Putative Scf complex protein; NeddH-associated protein; transcript upregulated in response to camptothecin
AN7714	AN7714 AspGDID:ASPL0000065376 COORDS:ChrIV_A_nidulans_FGSC_A4:2459574-2461917W, translated using codon table 1 (741 amino acids) Uncharacterized ORF; Ortholog of <i>A. fumigatus Af293</i> : Afu5g08220, <i>A. niger CBS 513.88</i> : An03g04430, <i>A. oryzae RIB40</i> : AO090701000741, <i>Aspergillus wentii</i> : Aspwe1_0100095 and <i>Aspergillus sydowii</i> : Aspsy1_0046256	142.073	46.96	1	25	25	32	741	82.7492	6.78564	Ortholog of A. fumigatus Af293 : Afu5g08220, A. niger CBS 513.88 : An03g04430, A. oryzae RIB40 : AO090701000741, Aspergillus wentii : Aspwe1_0100095 and Aspergillus sydowii : Aspsy1_0046256
AN2919	sltA AspGDID:ASPL0000035285 COORDS:ChrVI_A_nidulans_FGSC_A4:2397236-2399437W, translated using codon table 1 (698 amino acids) Verified ORF; C2H2 zinc-finger transcription factor involved in cation homeostasis; involved in response to abiotic stress; transcript upregulated in response to camptothecin; necessary for growth on pH 8 medium	132.852	39.68	1	22	22	32	698	77.7553	7.79639	C2H2 zinc-finger transcription factor involved in cation homeostasis; involved in response to abiotic stress; transcript upregulated in response to camptothecin; necessary for growth on pH 8 medium
AN2302	sconC AspGDID:ASPL0000044827 COORDS:ChrVII_A_nidulans_FGSC_A4:3496040-3495316C, translated using codon table 1 (161 amino acids) Verified ORF; Skp1-related protein with a predicted role in sulfur metabolism; regulated by sulfur metabolite repression; NeddH-associated protein	60.8633	50.93	1	9	9	14	161	18.6311	4.60205	Skp1-related protein with a predicted role in sulfur metabolism; regulated by sulfur metabolite repression; NeddH-associated protein
AN7666	AN7666 AspGDID:ASPL0000068176 COORDS:ChrIV_A_nidulans_FGSC_A4:2318399-2320380W, translated using codon table 1 (644 amino acids) Uncharacterized ORF; Ortholog(s) have NAD+ kinase activity, NADH kinase activity, role in NADP biosynthetic process, cellular iron ion homeostasis and cytoplasm, nucleus localization	50.9054	21.27	1	13	13	15	644	70.7942	6.11279	Ortholog(s) have NAD+ kinase activity, NADH kinase activity, role in NADP biosynthetic process, cellular iron ion homeostasis and cytoplasm, nucleus localization
AN6179	neddH AspGDID:ASPL0000004229 COORDS:ChrI_A_nidulans_FGSC_A4:1009036-1009472W, translated using codon table 1 (81 amino acids) Verified ORF; Protein neddylation factor NEDD8	21.8486	49.38	1	3	3	6	81	9.0018	6.06201	Protein neddylation factor NEDD8
AN2000	ubi4 AspGDID:ASPL0000049163 COORDS:ChrVII_A_nidulans_FGSC_A4:2515485-2514449C, translated using codon table 1 (305 amino acids) Uncharacterized ORF; Polyubiquitin, contains four head to tail repeats of ubiqiutin; transcript upregulated in response to camptothecin	14.5466	61.64	2	4	4	5	305	34.3084	7.53271	Polyubiquitin, contains four head to tail repeats of ubiqiutin; transcript upregulated in response to camptothecin
AN1438	AN1438 AspGDID:ASPL0000049849 COORDS:ChrVII_A_nidulans_FGSC_A4:781746-783638W, translated using codon table 1 (522 amino acids) Uncharacterized ORF; Ortholog of <i>A. fumigatus Af293</i> : Afu8g04290, <i>Aspergillus fumigatus A1163</i> : AFUB_083260 and <i>Aspergillus sydowii</i> : Aspsy1_0142928	9.28851	8.62	1	3	3	3	522	58.2773	6.87354	Ortholog of A. fumigatus Af293 : Afu8g04290, Aspergillus fumigatus A1163 : AFUB_083260 and Aspergillus sydowii : Aspsy1_0142928
AN3714	AN3714 AspGDID:ASPL0000012445 COORDS:ChrII_A_nidulans_FGSC_A4:3302600-3300656C, translated using codon table 1 (594 amino acids) Uncharacterized ORF; Ortholog(s) have endoplasmic reticulum localization	8.47008	6.4	1	4	4	4	594	65.625	6.48096	Ortholog(s) have endoplasmic reticulum localization
AN2871	mcnC AspGDID:ASPL0000035494 COORDS:ChrVI_A_nidulans_FGSC_A4:2544398-2547082W, translated using codon table 1 (870 amino acids) Verified ORF; CUE-domain containing phosphoprotein that enters the nucleus during mitosis; multi-copy-number suppressor of nimA1; mutation causes defects in the switch from isotropic to polarized growth	6.37383	3.45	1	2	2	2	870	90.8938	6.50732	CUE-domain containing phosphoprotein that enters the nucleus during mitosis; multi-copy-number suppressor of nimA1; mutation causes defects in the switch from isotropic to polarized growth

## Sheet: Description
SYSTEMATIC	STANDARD	DESCRIPTION
AN0004		Possible pseudogene, Gypsy element-related
AN0005		Ortholog of A. niger CBS 513.88 : An03g02250, Aspergillus tubingensis : Asptu1_0080862, Aspergillus kawachii : Aspka1_0180365, Aspergillus acidus : Aspfo1_0194711 and Aspergillus wentii : Aspwe1_0734587
AN0006		Ortholog of Neosartorya fischeri NRRL 181 : NFIA_005440, Aspergillus versicolor : Aspve1_0175571, Aspergillus clavatus NRRL 1 : ACLA_062940, ACLA_090730 and Aspergillus sydowii : Aspsy1_0047904
AN0007		Ortholog of A. nidulans FGSC A4 : AN6322, AN0902 and A. fumigatus Af293 : Afu1g01340, Afu1g15680, Afu3g01640
AN0008	CYP669A1P	Possible pseudogene, similar to cytochrome P450
AN0009		Has domain(s) with predicted catalytic activity, hydrolase activity
AN0010		Possible pseudogene, similar to amino acid transporter
AN0011		Possible pseudogene
AN0012		Ortholog of A. fumigatus Af293 : Afu5g10930, A. oryzae RIB40 : AO090701000510, Aspergillus flavus NRRL 3357 : AFL2T_06133 and Neosartorya fischeri NRRL 181 : NFIA_076310
AN0013		Possible pseudogene
AN0014		Ortholog of Aspergillus versicolor : Aspve1_0040337, Aspergillus sydowii : Aspsy1_0029973 and Aspergillus terreus NIH2624 : ATET_01744
AN0015		Has domain(s) with predicted ATP binding, ATPase activity, ATPase activity, coupled to transmembrane movement of substances, nucleoside-triphosphatase activity, nucleotide binding activity and role in transmembrane transport
AN0016		Putative nonribosomal peptide synthase
AN0017		Has domain(s) with predicted copper ion binding activity and role in copper ion homeostasis
AN0018		Possible pseudogene
AN0019		Protein of unknown function
AN0020		Ortholog of A. fumigatus Af293 : Afu2g00190, A. niger CBS 513.88 : An15g07480, Aspergillus versicolor : Aspve1_0365574, Aspergillus niger ATCC 1015 : 40853-mRNA and Aspergillus zonatus : Aspzo1_0077270
AN0021		Ortholog of A. fumigatus Af293 : Afu3g00630, A. niger CBS 513.88 : An01g07950, An14g07300, An01g11330, An06g02140 and A. oryzae RIB40 : AO090010000178, AO090026000311, AO090003000892
AN0022	aglA	Putative alpha-1,4-galactosidase
AN0023		Has domain(s) with predicted oxidoreductase activity and role in metabolic process
AN0024		Has domain(s) with predicted oxidoreductase activity, zinc ion binding activity and role in oxidation-reduction process
AN0025		Ortholog of A. nidulans FGSC A4 : AN5400, AN9282, AN7063, AN7804/stcW, AN8757, A. fumigatus Af293 : Afu6g03020, Afu6g13790 and A. niger CBS 513.88 : An08g09190, An03g06480, An11g08030, An13g01810, An12g07380
AN0026		Has domain(s) with predicted DNA binding, RNA polymerase II transcription factor activity, sequence-specific DNA binding, zinc ion binding activity and role in regulation of transcription, DNA-templated, transcription, DNA-templated
AN0027		Ortholog of A. nidulans FGSC A4 : AN12088, A. fumigatus Af293 : Afu2g09400, A. niger CBS 513.88 : An12g05000 and A. oryzae RIB40 : AO090011000294, AO090026000051, AO090011000747, AO090011000330
AN0028		Has domain(s) with predicted hydrolase activity
AN0029		Has domain(s) with predicted role in transmembrane transport and integral component of membrane localization
AN0030		Has domain(s) with predicted hydrolase activity
AN0031		Protein of unknown function
AN0032		Ortholog of A. nidulans FGSC A4 : AN2556, A. niger CBS 513.88 : An11g09050, A. oryzae RIB40 : AO090010000754 and Neosartorya fischeri NRRL 181 : NFIA_113020
AN0033		Ortholog of A. nidulans FGSC A4 : AN10483, AN2809, AN2115, AN12460, A. fumigatus Af293 : Afu2g00940, Afu2g16560, Afu3g15340, Afu7g00460, Afu7g06360 and A. niger CBS 513.88 : An14g02830, An16g00830
AN0034		Putative glycerone kinase with a predicted role in glycerol metabolism; transcript upregulated by growth in glycerol
AN0035		Protein of unknown function
AN0036		Ortholog(s) have cytosol, nucleus localization
AN0038	atmA	Putative 1-phosphatidylinositol-3-kinase; involved in DNA damage response; mutants display defects in cell polarity and in microtubule organization at the hyphal tip; mutants are camptothecin sensitive; reduced growth on AVICEL medium
AN0039		Ortholog of S. cerevisiae : YNL011C, A. fumigatus Af293 : Afu5g12650, A. niger CBS 513.88 : An14g06550, A. oryzae RIB40 : AO090120000392 and Aspergillus wentii : Aspwe1_0131485
AN0040		Ortholog(s) have 3'-5' exonuclease activity, DNA-directed DNA polymerase activity, role in mitochondrial DNA replication and mitochondrion localization
AN0041		Protein of unknown function
AN0042		Has domain(s) with predicted metal ion transmembrane transporter activity, role in metal ion transport, transmembrane transport and membrane localization
AN0043		Has domain(s) with predicted transferase activity and role in biosynthetic process
AN0044		Ortholog(s) have role in nucleotide-excision repair, postreplication repair and nucleus, site of double-strand break localization
AN0045		Transcript induced by light in in developmentally competent mycelia
AN0046		Putative histidyl-tRNA synthetase with a predicted role in tRNA aminoacylation; intracellular, menadione stress-induced protein; expression reduced after exposure to farnesol
AN0048		Ortholog of A. fumigatus Af293 : Afu5g12560, A. niger CBS 513.88 : An14g06630, A. oryzae RIB40 : AO090120000382, Aspergillus wentii : Aspwe1_0026710 and Aspergillus sydowii : Aspsy1_0097984
AN0049		Ortholog(s) have endoplasmic reticulum localization
AN0050		Putative picolinic acid decarboxylase with a predicted role in aromatic amino acid family biosynthesis
AN0051		Putative dioxygenase
AN0052		Has domain(s) with predicted oxidoreductase activity and role in metabolic process
AN0053		Ortholog of A. fumigatus Af293 : Afu5g12500, A. oryzae RIB40 : AO090120000375, Aspergillus wentii : Aspwe1_0170789, Aspergillus sydowii : Aspsy1_0144467 and Aspergillus terreus NIH2624 : ATET_02022
AN0054		Putative adenylate-forming enzyme
AN0055	tmpA	Transmembrane protein involved in regulation of conidium development; required for expression of brlA; predicted oxidoreductase with FAD-binding and haem-binding domains
AN0056		Arrestin-like protein; involved in UapA ubiquitination, endocytosis and vacuolar turnover; HulA-dependent ubiquitination at Lys-343 is critical for function
AN0057		Ortholog(s) have cytosol localization
AN0058		Has domain(s) with predicted catalytic activity and role in metabolic process
AN0059		Ortholog(s) have nucleolus localization
AN0061		Ortholog of S. cerevisiae : YLR326W, A. fumigatus Af293 : Afu5g12410, A. oryzae RIB40 : AO090120000361, Aspergillus wentii : Aspwe1_0026696 and Aspergillus sydowii : Aspsy1_0103462
AN0062		Ortholog(s) have role in invasive growth in response to glucose limitation, protein urmylation, pseudohyphal growth, tRNA wobble position uridine thiolation and cytosolic tRNA wobble base thiouridylase complex, nucleus localization
AN0063		Ortholog(s) have cytoplasm localization
AN0064		Ortholog of A. fumigatus Af293 : Afu5g12380, A. niger CBS 513.88 : An14g06840, A. oryzae RIB40 : AO090120000356, Aspergillus wentii : Aspwe1_0447672 and Aspergillus sydowii : Aspsy1_0101454
AN0065		Ortholog(s) have histone methyltransferase activity (H3-K4 specific) activity
AN0066		Ortholog(s) have isopropylmalate transmembrane transporter activity, malonate(1-) transmembrane transporter activity, oxaloacetate transmembrane transporter activity, sulfate transmembrane transporter activity
AN0067		Putative ribonucleotide reductase small subunit; transcript upregulated in response to camptothecin
AN0068		Has domain(s) with predicted 7S RNA binding activity, role in SRP-dependent cotranslational protein targeting to membrane, negative regulation of translational elongation and signal recognition particle localization
AN0069	srgL	Putative protein transport protein
AN0070	uaW	2-oxo-4-hydroxy-4-carboxy-5-ureidoimidazoline (OHCU) decarboxylase; involved in purine utilization; inducible by uric acid and repressible by ammonium; under the control of the UaY protein
AN0071		Ortholog of A. fumigatus Af293 : Afu5g12320, A. niger CBS 513.88 : An01g02090, A. oryzae RIB40 : AO090120000349, Aspergillus wentii : Aspwe1_0026685 and Aspergillus sydowii : Aspsy1_0027598
AN0072		Putative pseudouridine synthase with a predicted role in pyrimidine metabolism
AN0073		Ortholog of A. fumigatus Af293 : Afu5g12302, A. niger CBS 513.88 : An01g02110, A. oryzae RIB40 : AO090120000347, Aspergillus wentii : Aspwe1_0170763 and Aspergillus sydowii : Aspsy1_0195064
AN0074		Ortholog(s) have mRNA binding activity, role in nuclear division, rRNA processing, ribosomal large subunit biogenesis and mitotic spindle pole body, nuclear periphery, nucleolus, preribosome, large subunit precursor localization
AN0075	tigA	Putative protein disulfide isomerase
AN0076		Ortholog(s) have role in cellular response to DNA damage stimulus, interspecies interaction between organisms and cytoplasmic mRNA processing body, cytosol, nuclear periphery, polysome localization
AN0077		Ortholog(s) have cytosol, nucleus localization
AN0078	samB	MYND zinc-finger protein; mutation causes polarity defects, abnormal hyphal branching and septation, abnormal germling morphology; mutation suppresses aconidial phenotype of apsA mutant; C-terminal zinc-fingers required for function
AN0080		Putative aldolase with a predicted role in naphthalene degradation
AN0081	sfaD	Beta subunit of a heterotrimeric G protein composed of FadA, SfaD, GpgA and involved in regulation of proliferation and conidiophore development; mutant produces increased amounts of extracellular proteinase during carbon starvation
AN0082	phnA	Phosducin-like protein; positive regulator of G-beta (SfaD) and G-gamma (GpgA) activity; suppressor of flbA
AN0083	taf30	Transcription initiation factor subunit; protein expressed at decreased levels in a hapX mutant versus wild-type
AN0084		Ortholog(s) have GTPase activator activity, Ran GTPase binding activity
AN0085		Ortholog of A. fumigatus Af293 : Afu5g12170, A. niger CBS 513.88 : An18g02150, A. oryzae RIB40 : AO090120000334, Aspergillus wentii : Aspwe1_0026669 and Aspergillus sydowii : Aspsy1_0040526
AN0086		Ortholog(s) have cytosol, nucleus localization
AN0087		Ortholog(s) have cell division site, cell tip, cytoplasm localization
AN0088		Ortholog(s) have Golgi apparatus, fungal-type vacuole membrane localization
AN0089	rabS	Putative small GTPase involved in endosomal maturation and vacuolar biogenesis
AN0090		Ortholog of A. fumigatus Af293 : Afu5g12120, A. niger CBS 513.88 : An18g02220/atg16, Aspergillus wentii : Aspwe1_0170744, Aspergillus sydowii : Aspsy1_0040537 and Aspergillus terreus NIH2624 : ATET_02061
AN0091		Ortholog(s) have histone methyltransferase activity (H3-K79 specific), nucleosomal histone binding activity
AN0092		Putative methyltransferase with a predicted role in histidine metabolism
AN0093		Ortholog of A. fumigatus Af293 : Afu5g12090, A. niger CBS 513.88 : An18g02240, A. oryzae RIB40 : AO090120000325, Aspergillus wentii : Aspwe1_0445637 and Aspergillus terreus NIH2624 : ATET_02066
AN0094		Has domain(s) with predicted DNA binding, zinc ion binding activity, role in transcription, DNA-templated and nucleus localization
AN0095		Has domain(s) with predicted calcium ion binding activity
AN0096		Has domain(s) with predicted DNA binding, RNA polymerase II transcription factor activity, sequence-specific DNA binding, nucleic acid binding, zinc ion binding activity
AN0097		Ortholog(s) have role in DNA recombination, double-strand break repair via nonhomologous end joining and DNA ligase IV complex, nuclear chromatin, nucleolus localization
AN0098	nirA	Putative Gal4-type zinc finger protein that regulates expression of genes involved in nitrate assimilation
AN0099		Protein of unknown function
AN0100		Has domain(s) with predicted oxidoreductase activity, transferase activity, transferring acyl groups other than amino-acyl groups activity and role in oxidation-reduction process
AN0101		Has domain(s) with predicted oxidoreductase activity, acting on the aldehyde or oxo group of donors, NAD or NADP as acceptor activity and role in oxidation-reduction process
AN0102		Has domain(s) with predicted catalytic activity, nitronate monooxygenase activity and role in oxidation-reduction process
AN0103		Protein phosphatase
AN0104		Ortholog(s) have role in protein N-linked glycosylation and endoplasmic reticulum localization
AN0105		Ortholog(s) have cytosol, nucleus localization
AN0106	pkcA	Protein kinase C; essential gene; required for wild-type level of growth, cell wall integrity and penicillin biosynthesis
AN0107		Ortholog of Aspergillus versicolor : Aspve1_0157204, Aspergillus zonatus : Aspzo1_0055006, Aspergillus sydowii : Aspsy1_0195148 and Aspergillus aculeatus ATCC16872 : Aacu16872_016220
AN0108		Ortholog of A. fumigatus Af293 : Afu5g11940, A. niger CBS 513.88 : An18g02440, Aspergillus wentii : Aspwe1_0131348 and Aspergillus sydowii : Aspsy1_0195151
AN0109		Ortholog(s) have U1 snRNP, nucleolus localization
AN0110		Ortholog(s) have cell division site, cytosol, fungal-type vacuole membrane localization
AN0111		Ortholog(s) have Prp19 complex, cytosol, mitotic spindle pole body, spliceosomal complex localization
AN0112	geaA	Putative guanine nucleotide exchange factor for ADP ribosylation factors (ARFs)
AN0113	bud3	Putative Rho guanyl nucleotide exchange factor (Rho-GEF); required for septum formation
AN0114		Ortholog(s) have mitochondrion localization
AN0116		Ortholog(s) have structural constituent of ribosome activity and mitochondrial large ribosomal subunit localization
AN0117		Ortholog(s) have role in cellular response to oxidative stress and cytosol, nucleus localization
AN0118	nudA	Cytoplasmic dynein heavy chain, component of the microtubule motor protein involved in nuclear migration; locus contains the conserved upstream open reading frame (uORF) AN0118-uORF
AN0118-uORF		Conserved upstream open reading frame (uORF) of AN0118/nudA; uORFs are capable of mediating translational repression of their downstream ORF
AN0119	dclA	Putative Dicer protein
AN0120	tapA	Putative SitA phosphatase inhibitor protein; involved in the TOR signaling pathway
AN0121	hemC	porphobilinogen deaminase; heme biosynthesis enzyme that facilitates growth in reactive nitrogen species conditions; transcriptionally induced by reactive nitrogen species
AN0122		Has domain(s) with predicted ATP binding, ATP-dependent peptidase activity, nucleoside-triphosphatase activity, nucleotide binding, serine-type endopeptidase activity and role in proteolysis
AN0123		Ortholog(s) have structural constituent of ribosome activity and mitochondrial large ribosomal subunit localization
AN0124	rio2	Essential protein kinase;, role in maturation of SSU-rRNA from tricistronic rRNA transcript (SSU-rRNA, 5.8S rRNA, LSU-rRNA); null mutants arrest as short germlings
AN0126		Ortholog(s) have ATP binding, ATPase activity, dinucleotide insertion or deletion binding, heteroduplex DNA loop binding, single-stranded DNA binding activity
AN0127		Ortholog(s) have phosphatidylinositol-3,5-bisphosphate binding, ubiquitin binding activity
AN0128		Ortholog(s) have tRNA methyltransferase activity, role in tRNA methylation, wybutosine biosynthetic process and cytosol, mitochondrion, nucleus localization
AN0129	ppsA	Putative dual-specificity protein tyrosine/serine/threonine phosphatase
AN0130		Ortholog(s) have S-adenosylmethionine-dependent methyltransferase activity, transferase activity, transferring alkyl or aryl (other than methyl) groups activity and role in tRNA methylation, wybutosine biosynthetic process
AN0131		Ortholog(s) have Golgi apparatus, endoplasmic reticulum localization
AN0132		Ortholog of A. fumigatus Af293 : Afu5g11630, A. niger CBS 513.88 : An18g03110, A. oryzae RIB40 : AO090026000663, Aspergillus wentii : Aspwe1_0170695 and Aspergillus sydowii : Aspsy1_0195219
AN0133		Putative mRNA splicing factor ATP-dependent RNA helicase; ortholog of S. cerevisiae Prp43p; expression reduced after exposure to farnesol
AN0134	rmtC	Histone arginine methyltransferase
AN0135		Ortholog(s) have role in cellular protein localization, mitotic actomyosin contractile ring assembly and actomyosin contractile ring, cytosol, nucleus, polysome localization
AN0136		Protein of unknown function
AN0137		Ortholog(s) have glycerophosphocholine phosphodiesterase activity, role in cellular response to drug, glycerophospholipid catabolic process and cytosol, ribosome localization
AN0138		Ortholog(s) have cytosol, nucleus localization
AN0139		Putative asparaginase with a predicted role in asparagine metabolism
AN0140		Protein with a predicted role in actin assembly; similar to Saccharomyces cerevisiae Arp3p
AN0141		Ortholog(s) have double-stranded DNA 5'-3' exodeoxyribonuclease activity, single-stranded DNA endodeoxyribonuclease activity, tRNA (m5U54) methyltransferase activity and role in double-strand break repair, tRNA modification
AN0142		Ortholog(s) have structural constituent of ribosome activity and mitochondrial small ribosomal subunit localization
AN0143		Has domain(s) with predicted role in attachment of spindle microtubules to kinetochore, mitotic spindle organization in nucleus and DASH complex, mitotic spindle localization
AN0144	nrc2	Ribosomal S6 kinase (RSK); mutants have a moderate growth defect; reduced growth on AVICEL medium and reduced eglA and eglB expression
AN0146	mdpC	Protein with homology to versicolorin ketoreductase; member of the (mdp) monodictyphenone secondary metabolite biosynthesis gene cluster; required for monodictyphenone biosynthesis
AN0147	mdpD	Flavin-containing monooxygenase; member of the monodictyphenone secondary metabolite biosynthesis gene cluster; responsible for conversion of monodictyphenone to the prenyl xanthones, shamixanthone and epishamixanthone
AN0148	mdpE	C6 zinc finger transcription factor similar to AflR; member of the monodictyphenone secondary metabolite biosynthesis gene cluster; required for synthesis of monodictyphenone and related compounds but not prenyl xanthones
AN0149	mdpF	Putative zinc-dependent hydrolase; member of the monodictyphenone (mdp) secondary metabolite biosynthesis gene cluster
AN0150	mdpG	Polyketide synthase; member of the monodictyphenone secondary metabolite biosynthesis gene cluster; required for the synthesis of the xanthones (shamixanthone and epishamixanthone), emodin, arugosins, monodictyphenone, and related compounds
AN0153		Putative MYB DNA binding protein
AN0154		Subunit of the SAGA transcriptional regulatory complex
AN0156		Ortholog(s) have inositol tetrakisphosphate 3-kinase activity, inositol tetrakisphosphate 6-kinase activity and inositol-1,3,4,5,6-pentakisphosphate kinase activity, more
AN0157		Protein of unknown function
AN0158		Ortholog(s) have 2-alkenal reductase [NAD(P)] activity, AU-rich element binding, NADPH:quinone reductase activity, role in cellular response to oxidative stress and cytosol, nucleus localization
AN0159		Ortholog of A. fumigatus Af293 : Afu5g11420, A. niger CBS 513.88 : An18g04550, A. oryzae RIB40 : AO090026000696, Aspergillus wentii : Aspwe1_0442980 and Aspergillus sydowii : Aspsy1_0054986
AN0160		Has domain(s) with predicted hydrolase activity, acting on carbon-nitrogen (but not peptide) bonds activity and role in carbohydrate metabolic process
AN0161		Ortholog(s) have cytosol, nucleus localization
AN0162		Has domain(s) with predicted DNA binding, transcription factor activity, sequence-specific DNA binding activity and role in regulation of transcription, DNA-templated
AN0163		Ortholog(s) have Rho GDP-dissociation inhibitor activity
AN0164	ppg1A	Protein phosphatase; reduced growth on AVICEL medium and reduced eglA and eglB expression
AN0165		Ortholog(s) have role in Golgi to vacuole transport, protein targeting to vacuole and AP-3 adaptor complex, cytosol, nucleus localization
AN0166		Ortholog(s) have role in attachment of mitotic spindle microtubules to kinetochore and NMS complex, Ndc80 complex, condensed nuclear chromosome kinetochore, meiotic spindle pole body, mitotic spindle pole body localization
AN0167		Ortholog(s) have enzyme regulator activity, guanyl-nucleotide exchange factor activity, translation initiation factor activity
AN0168		Ortholog of A. fumigatus Af293 : Afu5g11330, A. niger CBS 513.88 : An01g02510, A. oryzae RIB40 : AO090026000707, Aspergillus wentii : Aspwe1_0075145 and Aspergillus sydowii : Aspsy1_0027709
AN0169		Protein of unknown function
AN0170	trxA	Thioredoxin; predicted role in cell redox homeostasis; required for conidiation; expression upregulated after exposure to farnesol
AN0171		Ortholog of A. nidulans FGSC A4 : AN7523, A. niger CBS 513.88 : An18g01570, A. oryzae RIB40 : AO090010000737, Aspergillus wentii : Aspwe1_0140822, Aspwe1_0151946 and Aspergillus sydowii : Aspsy1_0085753
AN0172		Ortholog of A. fumigatus Af293 : Afu5g11310, A. niger CBS 513.88 : An01g02460, A. oryzae RIB40 : AO090026000711, Aspergillus wentii : Aspwe1_0442534 and Aspergillus sydowii : Aspsy1_0027712
AN0173		Ortholog of A. niger CBS 513.88 : An01g02440, A. oryzae RIB40 : AO090026000850, Aspergillus wentii : Aspwe1_0442639, Aspergillus sydowii : Aspsy1_0027713 and Aspergillus terreus NIH2624 : ATET_07718
AN0174		Ortholog(s) have D-amino-acid oxidase activity and role in D-alanine metabolic process, D-valine metabolic process
AN0176	sreA	Predicted GATA transcription factor involved in iron uptake, acts as a repressor of siderophore biosynthesis under high-iron conditions; mutants accumulate increased amounts of iron
AN0177		Protein of unknown function
AN0178		Protein of unknown function
AN0179		Putative oxidoreductase; protein induced by farnesol
AN0180		Putative enoyl-coA hydratase with a role in acetyl coA and lipid metabolism; transcript is induced by nitrate
AN0181		Ortholog of Aspergillus versicolor : Aspve1_0035530
AN0182	rasA	Small monomeric GTPase of the Ras superfamily involved in regulation of development; involved in conidiophore formation and conidial germination
AN0183		Putative molybdopterin binding domain protein
AN0184		Ortholog(s) have Arp2/3 complex binding activity, role in actin cortical patch assembly, actin filament debranching, negative regulation of Arp2/3 complex-mediated actin nucleation and actin cortical patch, cytosol, nucleus localization
AN0186	vapA	Component of the plasma membrane-associated VapA-VipC-VapB methyltransferase complex that controls differentiation; contains three FYVE-like zinc finger domains
AN0187		Protein of unknown function
AN0189		Ortholog(s) have nucleolus localization
AN0190		Putative tRNA splicing endonuclease subunit; transcript repressed by light in developmentally competent mycelia
AN0191		Ortholog(s) have ATPase activity, tRNA binding activity, role in regulation of transcription from RNA polymerase II promoter, tRNA wobble uridine modification and Elongator holoenzyme complex, cytosol, nucleus localization
AN0192		Putative RNA polymerase subunit 8; S. cerevisiae ortholog Rpb8p has DNA-directed RNA polymerase activity; expression reduced after exposure to farnesol
AN0193		Ortholog(s) have 8-oxo-dGDP phosphatase activity
AN0194	lacC	Putative beta-galactosidase
AN0195		Ortholog of A. nidulans FGSC A4 : AN8020, A. fumigatus Af293 : Afu5g02380, A. niger CBS 513.88 : An03g04900, An02g10420 and A. oryzae RIB40 : AO090001000067, AO090102000350
AN0196		Ortholog of A. fumigatus Af293 : Afu5g14200, Afu6g13810, Afu7g05110, Afu8g01720, A. niger CBS 513.88 : An13g02610, An15g02090, An04g09640 and A. oryzae RIB40 : AO090003001444
AN0197		Has domain(s) with predicted RNA polymerase II transcription factor activity, sequence-specific DNA binding, zinc ion binding activity, role in regulation of transcription, DNA-templated and nucleus localization
AN0198		Ortholog of A. fumigatus Af293 : Afu5g14750, A. niger CBS 513.88 : An14g07220, Aspergillus wentii : Aspwe1_0043650, Aspwe1_0044769 and Aspergillus sydowii : Aspsy1_0040680
AN0200		Ortholog(s) have cytosol, nucleus localization
AN0201		Has domain(s) with predicted role in transmembrane transport and integral component of membrane localization
AN0202	arcA	Putative zinc-finger transcription factor of the Zn(II)2Cys6 type involved in regulation of arginine catabolism; acts as a transcriptional activator of arginase (agaA) and ornithine transaminase (otaA) genes
AN0203		Ortholog(s) have role in chromatin remodeling and ASTRA complex, cytosol localization
AN0204		Ortholog(s) have nucleolus localization
AN0205	pantoA	Putative pantoate-beta-alanine ligase with a predicted role in Coenzyme A and pantothenate biosynthesis
AN0206		Has domain(s) with predicted transferase activity, transferring acyl groups activity and role in metabolic process
AN0207		Ortholog of A. niger CBS 513.88 : An18g01950, A. oryzae RIB40 : AO090026000748, Aspergillus wentii : Aspwe1_0182037 and Aspergillus versicolor : Aspve1_0120084, Aspve1_0887697
AN0208		Has domain(s) with predicted role in transmembrane transport and integral component of membrane localization
AN0209	mepB	High-affinity ammonium transporter expressed in response to complete nitrogen starvation; null has wild-type level of ammonium uptake
AN0210		Ortholog(s) have ATPase activity, GTPase activity, adenosine-diphosphatase activity, cytidine diphosphatase activity, guanosine-diphosphatase activity, uridine-diphosphatase activity
AN0211		Ortholog(s) have U2 snRNP, cytosol, spliceosomal complex localization
AN0212		Ortholog(s) have extracellular region localization
AN0213		Ortholog of A. fumigatus Af293 : Afu5g10950, A. niger CBS 513.88 : An14g02320, A. oryzae RIB40 : AO090010000435, Aspergillus wentii : Aspwe1_0440942 and Aspergillus sydowii : Aspsy1_0085799
AN0214		Protein of unknown function
AN0215		Has domain(s) with predicted oxidoreductase activity and role in oxidation-reduction process
AN0216		Has domain(s) with predicted oxidoreductase activity and role in metabolic process
AN0217		Has domain(s) with predicted transmembrane transporter activity, role in transmembrane transport and integral component of membrane localization
AN0218		Has domain(s) with predicted role in anion transport and integral component of membrane localization
AN0219		Ortholog of A. niger CBS 513.88 : An01g01800, A. oryzae RIB40 : AO090023000623, Neosartorya fischeri NRRL 181 : NFIA_106990, Aspergillus wentii : Aspwe1_0056140 and Aspergillus versicolor : Aspve1_0121031
AN0220		Protein of unknown function
AN0221		Putative chitinase; glycoside hydrolase family 18 (GH18) protein with a predicted role in chitin hydrolysis
AN0223		Has domain(s) with predicted RNA polymerase II transcription factor activity, sequence-specific DNA binding, transcription factor activity, sequence-specific DNA binding, zinc ion binding activity
AN0224		Ortholog(s) have Golgi apparatus, cytosol, nucleus localization
AN0225		Ortholog(s) have bile acid-exporting ATPase activity, role in bile acid and bile salt transport and fungal-type vacuole localization
AN0226		Ortholog(s) have protein homodimerization activity, ubiquitin protein ligase activity, ubiquitin-protein transferase activity
AN0227		Ortholog of A. fumigatus Af293 : Afu3g12020, Afu5g10910, Afu4g06275, A. niger CBS 513.88 : An14g03700, An04g00590, An02g07840 and A. oryzae RIB40 : AO090010000440, AO090023000963
AN0228		Ortholog(s) have ATP-dependent 3'-5' DNA helicase activity, ATP-dependent four-way junction helicase activity, DNA replication origin binding and single-stranded DNA binding, more
AN0229		Ortholog(s) have role in Golgi to plasma membrane transport and Golgi apparatus, fungal-type vacuole membrane localization
AN0230		Ortholog of Neosartorya fischeri NRRL 181 : NFIA_102580, Aspergillus wentii : Aspwe1_0182725, Aspergillus versicolor : Aspve1_0035599 and Aspergillus zonatus : Aspzo1_0019331
AN0231	ivoB	Conidiophore-specific phenol oxidase; mutant conidiophores, metulae and phialides lack pigmentation; ivoB mutants accumulate the substrate N-acetyl-6-hydroxytryptophan (AHT); repressed by light in developmentally competent mycelia
AN0232	ureD	Nickel-binding protein involved in utilization of urea as a nitrogen source
AN0233		Has domain(s) with predicted transmembrane transporter activity, role in transmembrane transport and integral component of membrane localization
AN0234		Has domain(s) with predicted hydrolase activity
AN0235	ireA	Putative serine-threonine kinase with a predicted role in the endoplasmic reticulum (ER) unfolded protein response (UPR); ortholog of S. cerevisiae Ire1p; mutants are inviable and produce swollen hyphae
AN0237		Ortholog(s) have mRNA binding activity and role in maturation of 5.8S rRNA from tricistronic rRNA transcript (SSU-rRNA, 5.8S rRNA, LSU-rRNA), maturation of LSU-rRNA from tricistronic rRNA transcript (SSU-rRNA, 5.8S rRNA, LSU-rRNA)
AN0239		Ortholog(s) have cytosol localization
AN0240	pppA	Putative transaldolase with a predicted role in the pentose-phosphate shunt; intracellular, menadione stress-induced protein; protein induced by farnesol
AN0241	sodA	Cu/Zn-superoxide dismutase; induced under iron starvation and repressed under copper starvation
AN0242		Ortholog(s) have cytosol localization
AN0243		Putative phosphatidylinositol transfer protein
AN0244	vps8	Putative vacuolar assembly protein with a predicted role in late endosome to vacuole transport via the multivesicular body sorting pathway; locus contains the conserved upstream open reading frame (uORF) AN0244-uORF
AN0244-uORF		Conserved upstream open reading frame (uORF) that mediates repression of an AN0244 (vps8) protein reporter in vitro
AN0245		Putative glucanase with a predicted role beta-glucan hydrolysis
AN0246		Ortholog of A. fumigatus Af293 : Afu1g05300, A. niger CBS 513.88 : An01g04570, A. oryzae RIB40 : AO090003000826, Aspergillus wentii : Aspwe1_0049630 and Aspergillus sydowii : Aspsy1_0142918
AN0247		Ortholog(s) have role in negative regulation of G0 to G1 transition, ribosomal small subunit biogenesis and 90S preribosome, nucleolus localization
AN0248	pdiB	Putative protein disulfide isomerase; pdiB mRNA levels increase in the presence of farnesol
AN0249		Putative F-box protein
AN0250	xtrD	Xylose transporter; transcriptionally induced by growth on xylose
AN0251		Ortholog of A. fumigatus Af293 : Afu1g03520, A. niger CBS 513.88 : An01g04620, A. oryzae RIB40 : AO090005000747, Neosartorya fischeri NRRL 181 : NFIA_021140 and Aspergillus wentii : Aspwe1_0181100
AN0252		Putative F1F0-ATPase complex gamma subunit with a predicted role in energy metabolism; expression reduced after exposure to farnesol
AN0253	top1	Putative DNA topoisomerase I; transcript upregulated in response to camptothecin
AN0254		Has domain(s) with predicted catalytic activity, coenzyme binding activity and role in cellular metabolic process
AN0255		Ortholog of A. fumigatus Af293 : Afu1g03460, A. niger CBS 513.88 : An01g04670, A. oryzae RIB40 : AO090005000754, Aspergillus wentii : Aspwe1_0105945 and Aspergillus sydowii : Aspsy1_0055077
AN0256	palB	Predicted calpain-like cysteine protease involved in a signaling pathway that activates PacC transcription factor in response to alkaline ambient pH
AN0257	antA	Putative peroxisomal ATP carrier protein with a predicted role in fatty acid beta-oxidation; inactivation impairs triacetylfusarinine C (TAFC) siderophore biosynthesis; mutant is growth impaired in iron-depleted medium
AN0258		Ortholog(s) have mitochondrion localization
AN0259		Putative adenylate kinase with a predicted role in nucleotide salvage pathways
AN0260		Putative DNA primase, large subunit; ortholog of S. cerevisiae PRI2; expression reduced after exposure to farnesol
AN0261	sec23	COPII coat component; considered a prototypic marker of transitional ER (endoplasmic reticulum); localizes to a cytosolic haze and to numerous small foci that predominate near the hyphal tips
AN0262		Ortholog(s) have role in ribosomal large subunit assembly and cytosolic large ribosomal subunit, nucleolus, preribosome, large subunit precursor localization
AN0263		Predicted mariner transposon-related ORF
AN0264		Protein of unknown function
AN0265		Ortholog of A. fumigatus Af293 : Afu1g03380, A. niger CBS 513.88 : An01g04760, A. oryzae RIB40 : AO090005000763, Aspergillus wentii : Aspwe1_0049645 and Aspergillus sydowii : Aspsy1_0027812
AN0266		Has domain(s) with predicted nucleotide binding activity
AN0267		Has domain(s) with predicted calcium ion binding activity
AN0268	mesA	Predicted transmembrane protein required for the maintenance of hyphal polarity; enhancer of sepA polarity defects; localizes to hyphal tips and sites of branch emergence; mutants form wide hyphae with an aberrant pattern of tip branching
AN0270		Ortholog(s) have role in cellular bud site selection, pyridoxal phosphate biosynthetic process and cytosol, nucleus localization
AN0271		Putative dUTP pyrophosphatase with a predicted role in pyrimidine metabolism; transcript upregulated in response to camptothecin
AN0272		Ortholog of A. fumigatus Af293 : Afu1g02880, A. niger CBS 513.88 : An01g05030, A. oryzae RIB40 : AO090005000779, Aspergillus wentii : Aspwe1_0025563 and Aspergillus sydowii : Aspsy1_0055099
AN0273	rsrA	Putative transcription factor; involved in oxidative stress response; transcript upregulated in response to camptothecin
AN0274		Has domain(s) with predicted nucleic acid binding activity
AN0275		Ortholog(s) have L-cystine transmembrane transporter activity, role in L-cystine transport and endosome, fungal-type vacuole localization
AN0276		Ortholog of A. fumigatus Af293 : Afu1g02840, A. niger CBS 513.88 : An01g04950, A. oryzae RIB40 : AO090005000773, Aspergillus wentii : Aspwe1_0169585 and Aspergillus sydowii : Aspsy1_0085871
AN0278		Ortholog(s) have structural constituent of ribosome activity, role in cytoplasmic translation and cytosolic large ribosomal subunit, nucleolus localization
AN0279	flbD	Putative transcription factor involved in regulation of asexual and sexual development and in response to nitrogen starvation; contains a myb-like DNA-binding domain
AN0280		Putative alpha-1,4-glucosidase; glucosyl hydrolase; transcriptionally induced by growth on xylose
AN0281	bubA	Putative component of the Septation Initiation Network (SIN)
AN0282		Has domain(s) with predicted nucleic acid binding, nucleotide binding activity
AN0283		Protein of unknown function
AN0284		Protein of unknown function
AN0285		Putative 6-phosphogluconolactonase with a predicted role in gluconic acid and gluconate metabolism; expression upregulated after exposure to farnesol
AN0286		Ortholog of A. fumigatus Af293 : Afu1g02985, A. niger CBS 513.88 : An01g05160, A. oryzae RIB40 : AO090005000790, Aspergillus wentii : Aspwe1_0103349 and Aspergillus sydowii : Aspsy1_0626563
AN0287		Ortholog(s) have cytosol localization
AN0288		Ortholog of A. fumigatus Af293 : Afu1g03000, Neosartorya fischeri NRRL 181 : NFIA_021630, Aspergillus wentii : Aspwe1_0169599 and Aspergillus versicolor : Aspve1_0231328
AN0289		Ortholog(s) have U2-type spliceosomal complex localization
AN0290		Ortholog(s) have actin filament binding activity and role in barbed-end actin filament capping, filamentous growth, mitotic actomyosin contractile ring contraction
AN0291		Has domain(s) with predicted RNA polymerase II transcription cofactor activity, role in regulation of transcription from RNA polymerase II promoter and mediator complex localization
AN0292		Subunit of the SAGA transcriptional regulatory complex
AN0293		Ortholog(s) have carboxylic ester hydrolase activity, structural constituent of ribosome activity, role in C-terminal protein demethylation and cytosol, mitochondrial small ribosomal subunit, nucleus localization
AN0294		Ortholog(s) have cytoplasm localization
AN0295		Ortholog(s) have role in ER-associated misfolded protein catabolic process and cytoplasm-associated proteasomal ubiquitin-dependent protein catabolic process, more
AN0296		Ortholog of A. niger CBS 513.88 : An14g03590, Neosartorya fischeri NRRL 181 : NFIA_096570, Aspergillus wentii : Aspwe1_0046795 and Aspergillus versicolor : Aspve1_0035695
AN0297		Putative protoplast secreted protein 2; intracellular, menadione stress-induced protein
AN0298		Ortholog(s) have RNA binding activity, role in mRNA polyadenylation, pre-mRNA cleavage required for polyadenylation, response to drug and cytosol, mRNA cleavage and polyadenylation specificity factor complex localization
AN0299		Putative chitinase; glycoside hydrolase family 18 (GH18) protein with a predicted role in chitin hydrolysis
AN0300		Putative asparaginase with a predicted role in asparagine metabolism
AN0301		Ortholog of A. fumigatus Af293 : Afu1g02770, A. niger CBS 513.88 : An01g05370, A. oryzae RIB40 : AO090005000817, Aspergillus wentii : Aspwe1_0169626 and Aspergillus sydowii : Aspsy1_0144698
AN0302		Ortholog of A. fumigatus Af293 : Afu1g02760, A. niger CBS 513.88 : An01g05390, A. oryzae RIB40 : AO090005000820, Aspergillus wentii : Aspwe1_0025599 and Aspergillus sydowii : Aspsy1_0146024
AN0303		Ortholog(s) have mitochondrial outer membrane localization
AN0304		Ortholog(s) have metalloendopeptidase activity, role in protein sumoylation, response to UV-B, response to UV-C, translesion synthesis and nuclear envelope localization
AN0305		Ortholog(s) have snoRNA binding activity
AN0306		Ortholog(s) have role in Arp2/3 complex-mediated actin nucleation and Arp2/3 protein complex, actin cortical patch, cell division site, cell tip, cytosol, nucleus localization
AN0307		Putative F-box protein
AN0309		Ortholog of A. niger CBS 513.88 : An01g05570, Neosartorya fischeri NRRL 181 : NFIA_022000, Aspergillus versicolor : Aspve1_0048560 and Aspergillus clavatus NRRL 1 : ACLA_031790
AN0310		Ortholog(s) have cytosol, nucleolus localization
AN0311		Ortholog of A. fumigatus Af293 : Afu1g02600, A. niger CBS 513.88 : An01g05600, A. oryzae RIB40 : AO090005000834, Aspergillus wentii : Aspwe1_0169640 and Aspergillus sydowii : Aspsy1_0027873
AN0312		Ortholog(s) have transcription factor activity, RNA polymerase I CORE element sequence-specific binding activity and role in regulation of transcription from RNA polymerase I promoter, transcription from RNA polymerase I promoter
AN0313		Has domain(s) with predicted hydrolase activity and role in metabolic process
AN0314		Putative aspartyl-tRNA synthetase with a predicted role in tRNA aminoacylation; expression upregulated after exposure to farnesol
AN0315		Ortholog of A. fumigatus Af293 : Afu1g02560, A. niger CBS 513.88 : An01g05640, Aspergillus wentii : Aspwe1_0025616, Aspergillus sydowii : Aspsy1_0145521 and Aspergillus terreus NIH2624 : ATET_04837
AN0316	tubA	Alpha-tubulin, forms a heterodimer with beta-tubulin that promotes microtubule assembly
AN0317		Ortholog(s) have ubiquitin binding activity and role in actin cortical patch organization, endocytosis, endoplasmic reticulum unfolded protein response, positive regulation of cytokinesis
AN0318		Putative plasma membrane ATPase with a predicted role in energy metabolism
AN0319		Ortholog of A. fumigatus Af293 : Afu1g02490, A. niger CBS 513.88 : An01g05680, A. oryzae RIB40 : AO090005000843, Aspergillus wentii : Aspwe1_0049702 and Aspergillus sydowii : Aspsy1_0144752
AN0321		Ortholog(s) have cytosol localization
AN0322		Has domain(s) with predicted oxidoreductase activity and role in metabolic process
AN0323		Ortholog of A. nidulans FGSC A4 : AN2370, AN10160, A. fumigatus Af293 : Afu1g02440, Afu4g02760, A. niger CBS 513.88 : An01g05750, An12g09350, An13g03290 and A. oryzae RIB40 : AO090020000719, AO090005000852
AN0324		Ortholog of A. oryzae RIB40 : AO090701000442, Aspergillus wentii : Aspwe1_0176341, Aspergillus versicolor : Aspve1_0048578, Aspve1_0052669 and Aspergillus niger ATCC 1015 : 52903-mRNA
AN0325		Ortholog(s) have mitochondrion localization
AN0326		Ortholog of A. fumigatus Af293 : Afu1g02400, A. niger CBS 513.88 : An01g05790, A. oryzae RIB40 : AO090005000857, Aspergillus wentii : Aspwe1_0025630 and Aspergillus terreus NIH2624 : ATET_04850
AN0327		Ortholog(s) have ATP-dependent 3'-5' DNA helicase activity, ATP-dependent 5'-3' DNA helicase activity and role in box C/D snoRNP assembly, histone exchange, rRNA processing, regulation of transcription from RNA polymerase II promoter
AN0328		Ortholog(s) have nucleus localization
AN0329		Ortholog(s) have polyubiquitin binding activity
AN0330		NADH:flavin oxidoreductase; upregulated in A. oryzae and A. nidulans under hypoxic growth conditions
AN0331		Ortholog of A. fumigatus Af293 : Afu1g02380, A. niger CBS 513.88 : An01g05810, Aspergillus wentii : Aspwe1_0049711, Aspergillus sydowii : Aspsy1_0040882 and Aspergillus terreus NIH2624 : ATET_04855
AN0332		Has domain(s) with predicted role in transmembrane transport and integral component of membrane localization
AN0333		Has domain(s) with predicted DNA binding, zinc ion binding activity, role in transcription, DNA-templated and nucleus localization
AN0334		Ortholog of A. fumigatus Af293 : Afu1g02340, A. oryzae RIB40 : AO090005000866, Aspergillus wentii : Aspwe1_0169667 and Aspergillus sydowii : Aspsy1_0145773
AN0335		Ortholog of A. fumigatus Af293 : Afu1g02330, A. niger CBS 513.88 : An01g05850, A. oryzae RIB40 : AO090005000867, Aspergillus wentii : Aspwe1_0103633 and Aspergillus sydowii : Aspsy1_0633416
AN0336		Ortholog of A. fumigatus Af293 : Afu1g02310, A. niger CBS 513.88 : An01g05880, Aspergillus wentii : Aspwe1_0736723, Aspergillus sydowii : Aspsy1_1167337 and Aspergillus terreus NIH2624 : ATET_04862
AN0337		Ortholog of A. fumigatus Af293 : Afu1g07195, A. niger CBS 513.88 : An07g09780, A. oryzae RIB40 : AO090012000973, Aspergillus wentii : Aspwe1_0028307 and Aspergillus sydowii : Aspsy1_0047732
AN0338	CYP680A1	Putative cytochrome P450
AN0339		Ortholog of A. fumigatus Af293 : Afu1g02280, A. niger CBS 513.88 : An01g05970, A. oryzae RIB40 : AO090005000872, Aspergillus wentii : Aspwe1_0049720 and Aspergillus sydowii : Aspsy1_0040896
AN0340		Ortholog of A. fumigatus Af293 : Afu1g02270/abp2, A. niger CBS 513.88 : An01g05990, Aspergillus wentii : Aspwe1_0181210, Aspergillus sydowii : Aspsy1_0145577 and Aspergillus terreus NIH2624 : ATET_04867
AN0341		Ortholog of A. nidulans FGSC A4 : AN2152, A. fumigatus Af293 : Afu1g02260, Afu2g15990, A. niger CBS 513.88 : An01g06000 and Aspergillus wentii : Aspwe1_0025648, Aspwe1_0026895
AN0342		Protein of unknown function
AN0343		Ortholog of A. fumigatus Af293 : Afu1g02250, A. niger CBS 513.88 : An01g06020, Aspergillus wentii : Aspwe1_0066622, Aspergillus sydowii : Aspsy1_0129159 and Aspergillus terreus NIH2624 : ATET_04870
AN0346		Ortholog(s) have cytosol, nucleus, plasma membrane localization
AN0347	rabE	Putative GTPase with a predicted role in intra-Golgi transport; transcript levels increase during the unfolded-protein response (UPR)
AN0348		Ortholog of A. fumigatus Af293 : Afu1g02180, A. niger CBS 513.88 : An01g06070, A. oryzae RIB40 : AO090005000881, Aspergillus wentii : Aspwe1_0169690 and Aspergillus sydowii : Aspsy1_0143278
AN0349		Ortholog(s) have ATPase activity, coupled activity, role in positive regulation of protein-pyridoxal-5-phosphate linkage, protein refolding and mitochondrial matrix localization
AN0350		Ortholog of A. niger CBS 513.88 : An01g06100, Neosartorya fischeri NRRL 181 : NFIA_022490, Aspergillus wentii : Aspwe1_0025662 and Aspergillus versicolor : Aspve1_0067306
AN0351	gfdA	Putative NAD+ dependent glycerol-3-phosphate dehydrogenase with a predicted role in glycerol metabolism
AN0353		Putative F-box protein
AN0354	aroG	Putative 3-deoxy-D-arabino-heptulosonate 7-phosphate synthase with a predicted role in aromatic amino acid family biosynthesis; protein expressed at increased levels in a hapX mutant versus wild-type; feedback-inhibited by phenylalanine
AN0355		Protein of unknown function
AN0356		Ortholog of A. fumigatus Af293 : Afu1g02080, A. niger CBS 513.88 : An01g06170, A. oryzae RIB40 : AO090005000887, Aspergillus wentii : Aspwe1_0098094 and Aspergillus sydowii : Aspsy1_0085975
AN0357		Putative ubiquinol-cytochrome-c reductase subunit with a predicted role in energy metabolism
AN0359	sgdA	Putative eIF3b subunit of translation initiation factor 3 (eIF3); required for conidial germination
AN0360		Ortholog(s) have cytoplasm, nucleolus localization
AN0362		Ortholog of A. fumigatus Af293 : Afu6g00430, Afu6g03560, A. niger CBS 513.88 : An10g01040, An01g06280, A. oryzae RIB40 : AO090005000897 and Aspergillus wentii : Aspwe1_0035953, Aspwe1_0058160
AN0363	velB	Component of the velvet complex composed of VelB, VeA, and LaeA that coordinates development and secondary metabolism in response to light
AN0364		Has domain(s) with predicted RNA polymerase II transcription factor activity, sequence-specific DNA binding, zinc ion binding activity, role in regulation of transcription, DNA-templated and nucleus localization
AN0365		Ortholog of A. fumigatus Af293 : Afu1g01950, A. niger CBS 513.88 : An01g06340, A. oryzae RIB40 : AO090005000900, Aspergillus wentii : Aspwe1_0049744 and Aspergillus sydowii : Aspsy1_0040934
AN0366		Has domain(s) with predicted integral component of membrane localization
AN0367		Putative integral membrane protein; transcript repressed by light in developmentally competent mycelia
AN0368		Has domain(s) with predicted RNA binding, RNA-DNA hybrid ribonuclease activity, RNA-directed DNA polymerase activity, nucleic acid binding activity and role in RNA-dependent DNA replication
AN0369		Has domain(s) with predicted aminopeptidase activity, metalloexopeptidase activity and role in cellular process, proteolysis
AN0370		Has domain(s) with predicted catalytic activity and role in metabolic process
AN0372		Ortholog(s) have endoplasmic reticulum localization
AN0374		Has domain(s) with predicted role in transmembrane transport and integral component of membrane localization
AN0376		Has domain(s) with predicted RNA binding, RNA-directed DNA polymerase activity and role in RNA-dependent DNA replication
AN0377		Has domain(s) with predicted oxidoreductase activity and role in oxidation-reduction process
AN0378		Ortholog of A. niger CBS 513.88 : An01g06440, A. oryzae RIB40 : AO090005001321, Aspergillus versicolor : Aspve1_0085305, Aspve1_0120457 and Aspergillus niger ATCC 1015 : 36035-mRNA
AN0379		Ortholog of A. fumigatus Af293 : Afu1g01760, A. oryzae RIB40 : AO090005000918, Aspergillus wentii : Aspwe1_0025697 and Aspergillus sydowii : Aspsy1_0115500
AN0380	cyp10	Putative peptidyl-prolyl cis-trans isomerase (PPIase); transcript is induced by nitrate; predicted NirA binding site in promoter
AN0381		Ortholog(s) have unfolded protein binding activity, role in protein folding and chaperonin-containing T-complex, nucleus localization
AN0382		Has domain(s) with predicted role in transmembrane transport and integral component of membrane localization
AN0383	dfgE	Putative endo-mannanase GH76 family protein; transcript repressed by nitrate
AN0384		Ortholog of A. nidulans FGSC A4 : AN5649, AN1674, AN1268, AN7262, A. fumigatus Af293 : Afu1g01700, Afu2g17000, Afu4g08730, Afu4g13630, Afu1g10012 and A. niger CBS 513.88 : An01g09380, An01g06520, An04g09080, An04g03600
AN0385		Putative branched chain amino acid aminotransferase with a predicted role in branched chain amino acid biosynthesis
AN0386		Ortholog of A. nidulans FGSC A4 : AN6727, AN5371, A. fumigatus Af293 : Afu1g01610, Afu4g01060, Afu6g03180, Afu7g05880 and A. niger CBS 513.88 : An04g08650, An07g02000
AN0387	cryA	Cryptochrome, nuclearly-localized protein that senses UVA and blue light and represses sexual development by regulating other regulators such as VeA, NsdD, and RosA; member of the class I cyclobutane pyrimidine dimer (CPD) photolyase family
AN0388	araR	Zn(2)Cys(6) binuclear cluster domain transcription factor involved in regulation of genes of pentose catabolism
AN0389		Ortholog of A. fumigatus Af293 : Afu1g01570, A. niger CBS 513.88 : An04g08610, Neosartorya fischeri NRRL 181 : NFIA_023080, Aspergillus wentii : Aspwe1_0169743 and Aspergillus versicolor : Aspve1_0119805
AN0390		Ortholog of A. fumigatus Af293 : Afu2g15450, A. niger CBS 513.88 : An07g02450, Neosartorya fischeri NRRL 181 : NFIA_090690, Aspergillus wentii : Aspwe1_0669328 and Aspergillus versicolor : Aspve1_0122514
AN0391		Ortholog of A. nidulans FGSC A4 : AN7222, A. fumigatus Af293 : Afu1g01490, Afu2g01760, A. niger CBS 513.88 : An03g06670, An15g07300 and A. oryzae RIB40 : AO090010000045/aoiD, AO090102000259
AN0392		Ortholog of A. fumigatus Af293 : Afu1g01540, A. oryzae RIB40 : AO090102000263, Neosartorya fischeri NRRL 181 : NFIA_023120, Aspergillus wentii : Aspwe1_0169751 and Aspergillus versicolor : Aspve1_0157964
AN0393	dfgC	Putative endo-mannanase GH76 family protein; predicted type I transmembrane protein
AN0394		Ortholog(s) have role in positive regulation of apoptotic process, response to singlet oxygen and mitochondrion, nucleus localization
AN0395		Putative inorganic diphosphatase with a predicted role in energy metabolism
AN0396		Has domain(s) with predicted protein dimerization activity
AN0397		Protein of unknown function
AN0398		Has domain(s) with predicted catalytic activity and role in metabolic process
AN0399	nrtB	High-affinity nitrate transporter; transcription is induced by nitrate and repressed by ammonium; predicted NirA binding site in promoter
AN0400		Ortholog of A. fumigatus Af293 : Afu4g09610, A. niger CBS 513.88 : An04g07500, A. oryzae RIB40 : AO090003001281, Neosartorya fischeri NRRL 181 : NFIA_106400 and Aspergillus wentii : Aspwe1_0022929
AN0401		Ortholog of A. fumigatus Af293 : Afu2g02490, Aspergillus flavus NRRL 3357 : AFL2T_08730, Aspergillus versicolor : Aspve1_0035846 and Aspergillus fumigatus A1163 : AFUB_019590
AN0402		Ortholog of Aspergillus versicolor : Aspve1_0048646 and Aspergillus sydowii : Aspsy1_0055229
AN0403		Ortholog(s) have cytoplasm localization
AN0404		Has domain(s) with predicted ATP binding, ATPase activity, ATPase activity, coupled to transmembrane movement of substances, nucleoside-triphosphatase activity, nucleotide binding activity and role in transmembrane transport
AN0405		Ortholog of A. fumigatus Af293 : Afu1g05000, Aspergillus wentii : Aspwe1_0037521, Aspergillus sydowii : Aspsy1_0055250 and Aspergillus terreus NIH2624 : ATET_02569
AN0406		Ortholog of A. fumigatus Af293 : Afu1g04990, A. niger CBS 513.88 : An01g04080, A. oryzae RIB40 : AO090003000834, Aspergillus wentii : Aspwe1_0104266 and Aspergillus sydowii : Aspsy1_0639570
AN0407		Ortholog(s) have chromatin insulator sequence binding, transcription factor activity, core RNA polymerase III binding activity and role in transcription initiation from RNA polymerase III promoter
AN0408		Ortholog(s) have triglyceride lipase activity, role in triglyceride mobilization and cytoplasm localization
AN0409		Ortholog(s) have cytosol, fungal-type vacuole membrane, nucleus localization
AN0410	bimG	Essential protein phosphatase required for the completion of anaphase; uORF encoded in the upstream leader sequence
AN0411		Putative GTPase with a predicted role in ER to Golgi transport
AN0412		Protein of unknown function; this locus is reported to contain an upstream open reading frame (uORF)
AN0413		Protein of unknown function
AN0414		Ortholog of A. fumigatus Af293 : Afu1g04920/sha1, A. niger CBS 513.88 : An01g03970, A. oryzae RIB40 : AO090003000844, Aspergillus wentii : Aspwe1_0037503 and Aspergillus sydowii : Aspsy1_0055258
AN0416		Ortholog(s) have Golgi apparatus localization
AN0417	sec61	Putative protein translocation complex subunit; expression reduced after exposure to farnesol
AN0418	ureA	Putative high-affinity urea/H+ symporter; regulated by nitrogen catabolite repression; transcript upregulated by nitrate limitation
AN0419		Transcript induced in response to calcium dichloride in a CrzA-dependent manner
AN0420	nudG	Cytoplasmic dynein light chain, LC8, component of the microtubule motor protein involved in nuclear migration
AN0421		Ortholog(s) have mRNA binding, rRNA primary transcript binding activity
AN0422	abaA	TEA/ATTS domain transcriptional activator involved in regulation of conidiation; required for phialide differentiation
AN0423	xyrA	Putative D-xylose reductase with a predicted role in carbohydrate metabolism; transcriptionally induced by growth on xylose
AN0424		Ortholog of A. fumigatus Af293 : Afu1g04810, A. niger CBS 513.88 : An01g03730, Aspergillus wentii : Aspwe1_0169505 and Aspergillus sydowii : Aspsy1_0641478
AN0427		Ortholog of A. fumigatus Af293 : Afu1g04760, Aspergillus wentii : Aspwe1_0103691, Aspergillus sydowii : Aspsy1_0145360 and Aspergillus carbonarius ITEM 5010 : Acar5010_206077
AN0428		Putative lysyl-tRNA synthetase with a predicted role in tRNA aminoacylation
AN0429		Ortholog(s) have protein transporter activity, unfolded protein binding activity and role in protein import into mitochondrial inner membrane, protein import into mitochondrial outer membrane
AN0430		Ortholog of S. cerevisiae : STB6, A. fumigatus Af293 : Afu1g04480, A. niger CBS 513.88 : An01g03630, A. oryzae RIB40 : AO090003000868 and Aspergillus wentii : Aspwe1_0103827
AN0432		Ortholog(s) have cytochrome-b5 reductase activity, acting on NAD(P)H activity and role in cellular response to oxidative stress, ergosterol biosynthetic process
AN0433		Ortholog(s) have cell surface, cytosolic large ribosomal subunit, nucleolus localization
AN0434		Ortholog(s) have cytosol, nucleus localization
AN0435		Ortholog of A. nidulans FGSC A4 : AN10356, A. fumigatus Af293 : Afu1g04510, Afu3g13080, A. niger CBS 513.88 : An01g03600 and A. oryzae RIB40 : AO090003000870, AO090012000821
AN0436		Ortholog(s) have cytosol, nucleus localization
AN0437		Has domain(s) with predicted hydrolase activity
AN0438		Ortholog of A. fumigatus Af293 : Afu1g04575, A. niger CBS 513.88 : An01g03530, A. oryzae RIB40 : AO090003000883, Aspergillus wentii : Aspwe1_0025463 and Aspergillus terreus NIH2624 : ATET_03750
AN0439		Ortholog(s) have cytosol, nucleus localization
AN0440		Subunit of the SAGA transcriptional regulatory complex
AN0441		Has domain(s) with predicted zinc ion binding activity
AN0442		Ortholog(s) have nucleolus localization
AN0443		Putative zinc containing alcohol dehydrogenase; protein expressed at decreased levels in a hapX mutant versus wild-type
AN0444	hulB	Putative HECT ubiquitin ligase
AN0445		Ortholog(s) have RNA binding, structural constituent of ribosome activity, role in cytoplasmic translation and cytosolic large ribosomal subunit, nucleolus localization
AN0446		Ortholog of A. fumigatus Af293 : Afu1g04670, A. niger CBS 513.88 : An01g03450, A. oryzae RIB40 : AO090003000896, Aspergillus wentii : Aspwe1_0105170 and Aspergillus sydowii : Aspsy1_0144835
AN0447		Ortholog(s) have mitochondrion localization
AN0448		Ortholog of A. fumigatus Af293 : Afu1g04690, A. niger CBS 513.88 : An01g03390, A. oryzae RIB40 : AO090003000900, Aspergillus wentii : Aspwe1_0037393 and Aspergillus sydowii : Aspsy1_0055292
AN0449		Has domain(s) with predicted GTP binding, GTPase activity, guanyl-nucleotide exchange factor activity and role in regulation of small GTPase mediated signal transduction, signal transduction, small GTPase mediated signal transduction
AN0450		Ortholog(s) have tRNA binding activity and role in protein urmylation, regulation of cell shape, regulation of translational fidelity, tRNA wobble position uridine thiolation
AN0451		Putative C-8 sterol isomerase with a predicted role in sterol metabolism
AN0452		Protein with xyloglucan-specific endoglucanase activity, involved in degradation of xyloglucans; predicted role in cellulose metabolism
AN0453	pclA	Putative G1/S cyclin; physically interacts with nimX; expression is transcriptionally regulated by BrlA and AbaA; mutants produce abnormal conidiophores with extra layers of phialides
AN0454		Ortholog of A. fumigatus Af293 : Afu1g04440, A. niger CBS 513.88 : An01g03310, A. oryzae RIB40 : AO090003000907, Aspergillus wentii : Aspwe1_0150842 and Aspergillus sydowii : Aspsy1_0086117
AN0456		Ortholog of Aspergillus versicolor : Aspve1_0078338 and Aspergillus sydowii : Aspsy1_0196121
AN0457		Protein of unknown function
AN0458		Ortholog of A. fumigatus Af293 : Afu1g04410, A. niger CBS 513.88 : An01g03270, A. oryzae RIB40 : AO090003000909, Aspergillus wentii : Aspwe1_0169404 and Aspergillus sydowii : Aspsy1_0143024
AN0459	CYP578C1	Putative cytochrome P450
AN0460		Putative F-box protein
AN0461		Ortholog of A. fumigatus Af293 : Afu1g04370, A. niger CBS 513.88 : An01g03230, A. oryzae RIB40 : AO090003000912, Aspergillus wentii : Aspwe1_0025386 and Aspergillus sydowii : Aspsy1_0055307
AN0462	secC	Predicted exocyst complex component with similarity to Saccharomyces cerevisiae Sec3p; SecC-GFP localizes to the apex of the hyphal tip
AN0463		Predicted Rac guanine nucleotide exchange factor (Rac GEF)
AN0464		Has domain(s) with predicted hydrolase activity
AN0465		Ortholog of S. cerevisiae RPS8A and RPS8B; palA-dependent expression independent of pH
AN0466		Ortholog of A. fumigatus Af293 : Afu1g04315, A. oryzae RIB40 : AO090003000918, Aspergillus wentii : Aspwe1_0037360 and Aspergillus sydowii : Aspsy1_0041113
AN0467		Ortholog of A. nidulans FGSC A4 : AN0468, A. fumigatus Af293 : Afu1g01350, Afu1g04310, A. niger CBS 513.88 : An12g10460 and Aspergillus wentii : Aspwe1_0169394
AN0468		Ortholog of A. nidulans FGSC A4 : AN0467, A. fumigatus Af293 : Afu1g01350, Afu1g04310, A. niger CBS 513.88 : An12g10460 and Aspergillus wentii : Aspwe1_0169394
AN0469		Ortholog(s) have role in cellular response to arsenic-containing substance and endoplasmic reticulum, plasma membrane localization
AN0470		Has domain(s) with predicted structural constituent of ribosome activity, role in translation and ribosome localization
AN0471	vcxA	Putative vacuolar H+/Ca2+ exchanger
AN0472	engA	Putative 1,3-beta-glucosidase with a role in carbon starvation-induced autolytic cell wall degradation
AN0473		Has domain(s) with predicted role in transmembrane transport and integral component of membrane localization
AN0474		Has domain(s) with predicted role in nucleoside metabolic process
AN0475		Putative ortholog of S. cerevisiae Utp14p; expression reduced after exposure to farnesol
AN0476		Ortholog(s) have mitochondrion localization
AN0477		Has domain(s) with predicted homogentisate 1,2-dioxygenase activity and role in L-phenylalanine catabolic process, oxidation-reduction process, tyrosine metabolic process
AN0478		Protein of unknown function
AN0479	bglO	Putative beta-glucosidase with a predicted role in polysaccharide degradation
AN0480		Protein of unknown function
AN0481		Protein of unknown function
AN0482		Putative ubiquitin-conjugating enzyme; transcript repressed by nitrate
AN0483		Ortholog of Neosartorya fischeri NRRL 181 : NFIA_058180, Aspergillus versicolor : Aspve1_0158177, Aspergillus clavatus NRRL 1 : ACLA_085420 and Aspergillus zonatus : Aspzo1_0018005
AN0484		Has domain(s) with predicted glycerophosphodiester phosphodiesterase activity, phosphoric diester hydrolase activity and role in glycerol metabolic process, lipid metabolic process
AN0485		Ortholog of A. nidulans FGSC A4 : AN3709, A. fumigatus Af293 : Afu4g13930, Afu6g12690, A. niger CBS 513.88 : An06g01900, An01g14510 and A. oryzae RIB40 : AO090023000254, AO090003001584
AN0486		Has domain(s) with predicted DNA binding, nucleic acid binding, zinc ion binding activity, role in transcription, DNA-templated and nucleus localization
AN0487		Has domain(s) with predicted transferase activity, transferring hexosyl groups activity and role in lipid glycosylation
AN0489		Has domain(s) with predicted role in transmembrane transport and integral component of membrane localization
AN0490		Putative CTP synthase with a predicted role in pyrimidine metabolism
AN0492		Ortholog of Aspergillus versicolor : Aspve1_0078373 and Aspergillus sydowii : Aspsy1_0041144
AN0493		PalA-dependent expression independent of pH
AN0494	cbhB	Protein with cellulose 1,4-beta-cellobiosidase activity, involved in degradation of glucans
AN0495		Has domain(s) with predicted amino acid binding, formyltetrahydrofolate deformylase activity, hydroxymethyl-, formyl- and related transferase activity and role in 'de novo' IMP biosynthetic process, biosynthetic process, metabolic process
AN0497		Has domain(s) with predicted role in transmembrane transport and integral component of membrane localization
AN0498		Has domain(s) with predicted role in transmembrane transport and integral component of membrane localization
AN0499		Has domain(s) with predicted chitin binding activity, role in chitin metabolic process and extracellular region localization
AN0500		Ortholog of Aspergillus versicolor : Aspve1_0078379 and Aspergillus sydowii : Aspsy1_0145253
AN0501		Ortholog(s) have role in fumiquinazoline C biosynthetic process
AN0502		Putative ortholog of S. cerevisiae Tyw1p with a predicted role in wybutosine biosynthesis; expression reduced after exposure to farnesol
AN0504	sitA	Protein phosphatase; reduced growth on AVICEL medium and reduced eglA and eglB expression
AN0505		Has domain(s) with predicted nucleic acid binding, nucleotide binding activity
AN0506		Protein of unknown function
AN0507		Has domain(s) with predicted DNA binding, RNA polymerase II transcription factor activity, sequence-specific DNA binding, zinc ion binding activity and role in regulation of transcription, DNA-templated, transcription, DNA-templated
AN0508		Protein of unknown function
AN0509		Putative chitinase; glycoside hydrolase family 18 (GH18) protein with a predicted role in chitin hydrolysis
AN0510		Predicted glycosylphosphatidylinositol (GPI)-anchored protein
AN0511		Has domain(s) with predicted role in cell wall macromolecule catabolic process
AN0512		Protein of unknown function
AN0515		Protein of unknown function
AN0517		Putative chitinase; glycoside hydrolase family 18 (GH18) protein with a predicted role in chitin hydrolysis
AN0518		Ortholog of A. nidulans FGSC A4 : AN6482, A. fumigatus Af293 : Afu1g15540, A. niger CBS 513.88 : An12g09790, A. oryzae RIB40 : AO090011000265 and Neosartorya fischeri NRRL 181 : NFIA_009780
AN0519		Protein of unknown function
AN0520		Has domain(s) with predicted UDP-N-acetylmuramate dehydrogenase activity, flavin adenine dinucleotide binding activity and role in oxidation-reduction process
AN0521		Has domain(s) with predicted oxidoreductase activity and role in metabolic process
AN0522		Protein of unknown function
AN0523	pkdA	Putative polyketide synthase; involved in secondary metabolite production
AN0524		Ortholog of A. niger CBS 513.88 : An16g06480, Aspergillus brasiliensis : Aspbr1_0048090, Aspergillus flavus NRRL 3357 : AFL2T_09053 and Aspergillus versicolor : Aspve1_0042193
AN0525		Has domain(s) with predicted oxidoreductase activity
AN0526		Has domain(s) with predicted iron ion binding, oxidoreductase activity, oxidoreductase activity, acting on paired donors, with incorporation or reduction of molecular oxygen and 2-oxoglutarate as one donor, more
AN0527		Ortholog of A. oryzae RIB40 : AO090001000396 and Aspergillus flavus NRRL 3357 : AFL2T_09050
AN0528		Has domain(s) with predicted role in transmembrane transport and integral component of membrane localization
AN0529		Ortholog of A. nidulans FGSC A4 : AN7899/dbaE, AN9159, AN2031, AN1032/afoC, A. fumigatus Af293 : Afu8g00910 and A. niger CBS 513.88 : An03g01180, An09g01790, An03g01810
AN0530		Has domain(s) with predicted FAD binding, oxidoreductase activity and role in metabolic process
AN0531		Protein of unknown function
AN0532		Predicted DDE1 transposon-related ORF
AN0533		Putative transcription factor; predicted role in secondary metabolite production
AN0534		Has domain(s) with predicted GTP binding, GTPase activity
AN0535		Protein of unknown function
AN0536		Predicted gypsy transposon-related ORF
AN0537		Protein of unknown function
AN0538		Protein of unknown function
AN0539		Ortholog of Aspergillus kawachii : Aspka1_0181433 and Aspergillus acidus : Aspfo1_0142555
AN0540		Ortholog of Neosartorya fischeri NRRL 181 : NFIA_056010, Aspergillus versicolor : Aspve1_0065547 and Aspergillus sydowii : Aspsy1_0048566, Aspsy1_0081349
AN0541		Putative chitinase; glycoside hydrolase family 18 (GH18) protein with a predicted role in chitin hydrolysis
AN0542		Has domain(s) with predicted role in cell wall macromolecule catabolic process
AN0543		Has domain(s) with predicted role in cell wall macromolecule catabolic process
AN0544		Protein of unknown function
AN0545		Protein of unknown function
AN0546		Protein of unknown function
AN0547		Has domain(s) with predicted role in transmembrane transport and integral component of membrane localization
AN0548		Ortholog of Aspergillus brasiliensis : Aspbr1_0045481 and Aspergillus terreus NIH2624 : ATET_08579
AN0549		Putative chitinase; glycoside hydrolase family 18 (GH18) protein with a predicted role in chitin hydrolysis
AN0550		Putative glucan 1,3-beta-glucosidase with a predicted role in glucan metabolism
AN0551		Putative mannosyl-oligosaccharide 1,2-alpha-mannosidase with a predicted role in mannose polymer metabolism
AN0553		Protein of unknown function
AN0554	aldA	Aldehyde dehydrogenase; possible roles in beta-alanine, acetate, acetaldehyde and ethanol metabolism, methylglyoxal bypass, penicillin biosynthesis; menadione stress-decreased; carbon starvation autophagy-induced; hypoxia upregulated
AN0556	mreA	Putative DNA repair protein; plays a role in the mitotic checkpoint in response to DNA damaging agents; transcript induced in response to DNA damaging agents; required for normal meiosis and ascospore viability
AN0557		Putative F-box protein
AN0558	gelB	Putative 1,3-beta-transglycosidase with a predicted role in glucan processing; predicted glycosyl phosphatidylinositol (GPI)-anchor
AN0559		Ortholog(s) have mitochondrion targeting sequence binding, protein channel activity
AN0560		Ortholog(s) have role in Golgi to plasma membrane transport, exocyst assembly, exocyst localization, spliceosomal complex assembly
AN0561		Ortholog(s) have mitochondrion localization
AN0562		Has domain(s) with predicted catalytic activity and role in metabolic process
AN0563		Has domain(s) with predicted hydrolase activity and role in metabolic process
AN0564		Has domain(s) with predicted acid phosphatase activity
AN0565	pyrABCN	Multifunctional enzyme with carbamoyl-phosphate synthase (CPSase) and aspartate carbamoyltransferase (ATCase) activities that catalyze the first two steps in pyrimidine biosynthesis
AN0566	trp2	Transient receptor potential Ca2+ channel family protein
AN0567		Putative alcohol oxidase with a predicted role in glycerol metabolism
AN0568		Ortholog(s) have role in conidiophore development and filamentous growth of a population of unicellular organisms in response to biotic stimulus, more
AN0569		Ortholog of A. niger CBS 513.88 : An08g07480, Aspergillus tubingensis : Asptu1_0026628, Aspergillus brasiliensis : Aspbr1_0504530 and Aspergillus kawachii : Aspka1_0173250
AN0570		Ortholog(s) have RNA binding, structural constituent of ribosome activity, role in cytoplasmic translation and cytosolic large ribosomal subunit, nucleolus, yeast-form cell wall localization
AN0571		Ortholog(s) have cell septum, fungal-type vacuole, late endosome, plasma membrane localization
AN0572		Ortholog of A. fumigatus Af293 : Afu6g11290, A. niger CBS 513.88 : An08g07465, Aspergillus wentii : Aspwe1_0027109 and Aspergillus sydowii : Aspsy1_0086207
AN0573		Has domain(s) with predicted intracellular localization
AN0574		Ortholog(s) have glyoxysome localization
AN0575		Ortholog of A. fumigatus Af293 : Afu6g11200, A. oryzae RIB40 : AO090023000494, Aspergillus wentii : Aspwe1_0108297, Aspergillus sydowii : Aspsy1_0144497 and Aspergillus terreus NIH2624 : ATET_05047
AN0576	vps15	Protein serine/threonine kinase; mutants are inviable forming only microcolonies
AN0577		Protein of unknown function
AN0578		Has domain(s) with predicted nucleic acid binding, zinc ion binding activity
AN0579		Putative isopentenyl-diphosphate delta-isomerase with a predicted role in sterol metabolism
AN0580		Ortholog of A. fumigatus Af293 : Afu6g11150, A. niger CBS 513.88 : An08g07580, A. oryzae RIB40 : AO090023000501, Aspergillus wentii : Aspwe1_0027096 and Aspergillus sydowii : Aspsy1_0055387
AN0581		Ortholog(s) have role in S-adenosylmethionine biosynthetic process and fungal-type vacuole membrane localization
AN0582		Ortholog(s) have double-stranded DNA binding, sequence-specific DNA binding, single-stranded DNA binding activity
AN0583		Putative ATP-dependent RNA helicase; ortholog of S. cerevisiae Dbp10p; expression reduced after exposure to farnesol
AN0584		Protein of unknown function
AN0585		Has domain(s) with predicted RNA polymerase II transcription factor activity, sequence-specific DNA binding, zinc ion binding activity, role in regulation of transcription, DNA-templated and nucleus localization
AN0586		Protein of unknown function
AN0587		Putative Hsp70 family chaperone; transcript is induced by nitrate
AN0588		Protein of unknown function
AN0589		Putative ATP-dependent RNA helicase with a predicted role in rRNA processing; ortholog of S. cerevisiae Hca4p; expression reduced after exposure to farnesol
AN0590		Ortholog(s) have nucleus localization
AN0591		Ortholog(s) have cytosol, nucleus localization
AN0592		Has domain(s) with predicted nucleic acid binding, nucleotide binding activity
AN0593		Putative dehydrogenase; expression reduced after exposure to farnesol
AN0594		Ortholog(s) have role in actin filament reorganization involved in cell cycle, budding cell apical bud growth, cell morphogenesis, cell separation after cytokinesis and cellular response to biotic stimulus, more
AN0595		Putative NADPH-cytochrome P450 reductase with a predicted role in energy metabolism
AN0596	ddbA	Putative DNA damage binding protein involved in the DNA damage response; homolog of human DDB1; NeddH-associated protein
AN0597		Ortholog of A. fumigatus Af293 : Afu6g10970, Aspergillus sydowii : Aspsy1_0656004, Aspergillus terreus NIH2624 : ATET_05066 and Aspergillus carbonarius ITEM 5010 : Acar5010_202471
AN0598		Ortholog(s) have role in cellular response to DNA damage stimulus and FANCM-MHF complex localization
AN0599		Has domain(s) with predicted oxidoreductase activity, zinc ion binding activity and role in oxidation-reduction process
AN0600		Ortholog of A. fumigatus Af293 : Afu6g10940, A. niger CBS 513.88 : An06g01260, A. oryzae RIB40 : AO090023000524, Aspergillus wentii : Aspwe1_0107964 and Aspergillus sydowii : Aspsy1_0041257
AN0601		Has domain(s) with predicted role in transmembrane transport and integral component of membrane localization
AN0602		Ortholog of A. niger CBS 513.88 : An15g02350, A. oryzae RIB40 : AO090023000525, Aspergillus wentii : Aspwe1_0050808, Aspwe1_0063480 and Aspergillus sydowii : Aspsy1_0055411
AN0604		Ortholog(s) have role in pyrimidine dimer repair by nucleotide-excision repair, response to UV
AN0605		Ortholog(s) have role in receptor-mediated endocytosis and actin cortical patch localization
AN0606	CYP5076A1	Putative cytochrome P450
AN0607	sidC	Non-ribosomal peptide synthetase; similar to ferrichrome peptide synthetases; involved in ferricrocin (FC) siderophore biosynthesis
AN0608		Ortholog(s) have role in N',N'',N'''-triacetylfusarinine C biosynthetic process, ergosterol biosynthetic process, siderophore biosynthetic process and peroxisome localization
AN0609	sidI	Triacetylfusarinine C (TAFC) biosynthetic enoyl-CoA hydratase; siderophore biosynthetic enzyme
AN0610		Ortholog(s) have cytosol, nucleus localization
AN0611		Protein of unknown function
AN0612		Ortholog of Aspergillus versicolor : Aspve1_0158439 and Aspergillus sydowii : Aspsy1_0041325
AN0613		Ortholog of Aspergillus versicolor : Aspve1_0036148, Aspergillus sydowii : Aspsy1_0041324 and Aspergillus terreus NIH2624 : ATET_09038
AN0614		Has domain(s) with predicted role in transmembrane transport and integral component of membrane localization
AN0615		Ortholog of A. fumigatus Af293 : Afu2g03330, A. niger CBS 513.88 : An12g09750, An08g08010, A. oryzae RIB40 : AO090010000358, Aspergillus wentii : Aspwe1_0115050 and Aspergillus sydowii : Aspsy1_0084035
AN0616		Protein of unknown function
AN0617		Has domain(s) with predicted catalytic activity, lyase activity and role in metabolic process
AN0618		Has domain(s) with predicted oxidoreductase activity and role in metabolic process
AN0619		Has domain(s) with predicted DNA binding, RNA polymerase II transcription factor activity, sequence-specific DNA binding, zinc ion binding activity and role in regulation of transcription, DNA-templated, transcription, DNA-templated
AN0620		Ortholog of Aspergillus versicolor : Aspve1_0023747 and Aspergillus sydowii : Aspsy1_0086329
AN0621		Predicted LINE transposon-related ORF
AN0622		Possible pseudogene
AN0623		Has domain(s) with predicted flavin adenine dinucleotide binding, oxidoreductase activity, acting on CH-OH group of donors activity and role in oxidation-reduction process
AN0624		Ortholog(s) have mitochondrion, nucleus localization
AN0625		Ortholog(s) have nucleolus localization
AN0626	ngn22	Putative GNAT-type acetyltransferase
AN0627		Putative FYVE domain-containing protein; transcript is induced by nitrate; predicted NirA binding site
AN0628		Putative D-lactate dehydrogenase with a role in pyruvate-acetyl-coA metabolism; transcript is induced by nitrate
AN0629		Ortholog(s) have glutathione peroxidase activity, glutathione transferase activity, role in glutathione metabolic process and endoplasmic reticulum, mitochondrial outer membrane, plasma membrane localization
AN0630		Protein of unknown function
AN0631		Ortholog of A. fumigatus Af293 : Afu1g17000, A. niger CBS 513.88 : An01g09850, A. oryzae RIB40 : AO090005000975, Aspergillus wentii : Aspwe1_0068188 and Aspergillus sydowii : Aspsy1_0041402
AN0632		Ortholog(s) have nucleus localization
AN0633		Ortholog of A. fumigatus Af293 : Afu1g16980, A. niger CBS 513.88 : An01g09880, A. oryzae RIB40 : AO090005000977, Aspergillus wentii : Aspwe1_0109484 and Aspergillus sydowii : Aspsy1_0055497
AN0634		Predicted ADP ribosylation factor GTPase
AN0635		Ortholog(s) have intracellular localization
AN0636		Ortholog(s) have acetylglucosaminyltransferase activity and role in GPI anchor biosynthetic process, conidium formation, establishment or maintenance of cell polarity, fungal-type cell wall biogenesis, regulation of growth rate
AN0637		Ortholog(s) have cytosol, nucleus localization
AN0638		Ortholog of A. nidulans FGSC A4 : AN6319, A. fumigatus Af293 : Afu1g16870, A. oryzae RIB40 : AO090005000988, Aspergillus wentii : Aspwe1_0038696 and Aspergillus sydowii : Aspsy1_0129541, Aspsy1_0995740
AN0639		Ortholog of A. fumigatus Af293 : Afu1g16860, A. niger CBS 513.88 : An01g10020, Neosartorya fischeri NRRL 181 : NFIA_008500, Aspergillus wentii : Aspwe1_0027440 and Aspergillus versicolor : Aspve1_0252372
AN0640	basA	Protein with a role in sphingoglycolipid metabolism; required for phytosphingosine biosynthesis; depletion causes cell wall thickening, reduced asexual development, increased sexual development, increased levels of ppoA and steA transcript
AN0641	tcpA	TCTP (translationally controlled tumor protein); high expression during germination, germ tube elongation, early vegetative growth, decreased in stationary phase; protein levels increase in osmoadaptation; mutant makes no cleistothecia
AN0643		Ortholog(s) have 7S RNA binding activity and role in SRP-dependent cotranslational protein targeting to membrane, signal sequence recognition, SRP-dependent cotranslational protein targeting to membrane, translocation
AN0644		Has domain(s) with predicted nucleic acid binding activity
AN0646		Ortholog of A. fumigatus Afu1g13060; palA-dependent expression independent of pH
AN0647		Ortholog(s) have rRNA primary transcript binding, single-stranded telomeric DNA binding, snoRNA binding activity, role in rRNA processing, ribosomal small subunit biogenesis and Mpp10 complex, small-subunit processome localization
AN0648	trpC	Trifunctional protein involved in tryptophan biosynthesis; forms a complex with TrpA and catalyzes the first, third and fourth steps of tryptophan biosynthesis from chorismate
AN0649		Putative long-chain-fatty-acid-CoA ligase with a predicted role in fatty acid metabolism
AN0650		Protein of unknown function
AN0651	fadA	Alpha subunit of a heterotrimeric G protein composed of FadA, SfaD, GpgA and involved in regulation of proliferation and conidiophore development; mutant produces increased amounts of extracellular proteinase during carbon starvation
AN0652		Protein of unknown function
AN0653		Ortholog(s) have cytosol, nucleus localization
AN0654		Ortholog(s) have farnesyltranstransferase activity, role in terpenoid biosynthetic process and mitochondrion localization
AN0655	sepM	Protein with homology to Schizosaccharomyces pombe Cdc14p, a component of the septation initiation network (SIN)-complex
AN0656		Protein expressed at increased levels during osmoadaptation; contains conserved UbiE, methylase domain involved in ubiquinone/menaquinone biosynthesis
AN0657		Ortholog(s) have mitochondrial outer membrane localization
AN0658		Has domain(s) with predicted DNA binding, copper ion binding, transcription factor activity, sequence-specific DNA binding activity, role in regulation of transcription, DNA-templated and nucleus localization
AN0659		Ortholog of A. fumigatus Af293 : Afu1g13200, A. niger CBS 513.88 : An08g06230, A. oryzae RIB40 : AO090012001040, Aspergillus wentii : Aspwe1_0051321 and Aspergillus sydowii : Aspsy1_0065853
AN0660	furA	Putative allantoin transporter; transcript is induced by allantoin and by uric acid and is repressed by ammonium
AN0661		Ortholog(s) have nucleotidyltransferase activity
AN0662		Putative adenosine deaminase with a predicted role in nucleotide salvage pathways
AN0663		Protein of unknown function
AN0664	plcA	Putative 1-phosphatidylinositol-4,5-bisphosphate phosphodiesterase with a predicted role in phospholipid metabolism; directly linked to high-molecular-weight carbon source sensing
AN0665	aneA	Coatomer subunit epsilon involved in vesicle transport; mutants are defective in cleistothecium formation
AN0666		Has domain(s) with predicted hydrolase activity and role in metabolic process
AN0667	manA	Putative mannose-6-phosphate isomerase with a predicted role in mannose/mannitol, fructose, and sorbose/sorbitol metabolism
AN0668		Subunit of the SAGA transcriptional regulatory complex
AN0669		Predicted DDE1 transposon-related ORF
AN0670	riboB	Protein required for riboflavin biosynthesis; putative GTP cyclohydrolase; A. fumigatus riboB complements the riboB2 mutant
AN0671		Has domain(s) with predicted sequence-specific DNA binding, transcription factor activity, sequence-specific DNA binding activity and role in regulation of transcription, DNA-templated
AN0672		Has domain(s) with predicted coenzyme binding, oxidoreductase activity, acting on the CH-OH group of donors, NAD or NADP as acceptor, phosphogluconate dehydrogenase (decarboxylating) activity
AN0673		Protein with a predicted role in actin assembly; similar to Saccharomyces cerevisiae Arp2p
AN0674		Has domain(s) with predicted integral component of membrane localization
AN0675		Ortholog of A. fumigatus Af293 : Afu1g13370, A. niger CBS 513.88 : An08g06440, A. oryzae RIB40 : AO090012000545, Aspergillus wentii : Aspwe1_0040325 and Aspergillus sydowii : Aspsy1_0041453
AN0676	mipA	Gamma-tubulin, essential component of the spindle pole body, required for microtubule function
AN0677		Has domain(s) with predicted zinc ion binding activity
AN0678		Ortholog(s) have nucleus localization
AN0680		Has domain(s) with predicted RNA polymerase II transcription factor activity, sequence-specific DNA binding, zinc ion binding activity, role in regulation of transcription, DNA-templated and nucleus localization
AN0681		Has domain(s) with predicted catalytic activity, pyridoxal phosphate binding activity
AN0682		Ortholog of A. nidulans FGSC A4 : AN1574, A. fumigatus Af293 : Afu1g13430, Afu8g05950, A. niger CBS 513.88 : An09g02840 and A. oryzae RIB40 : AO090012000536
AN0683		Predicted mariner transposon-related ORF
AN0684		Ortholog of A. fumigatus Af293 : Afu1g13450, A. niger CBS 513.88 : An08g06520, A. oryzae RIB40 : AO090012000535, Aspergillus wentii : Aspwe1_0171971 and Aspergillus sydowii : Aspsy1_0028405
AN0685		Ortholog(s) have rRNA (uridine-N3-)-methyltransferase activity, role in rRNA base methylation and cytoplasm localization
AN0686		Ortholog(s) have role in inner mitochondrial membrane organization, mitochondrion inheritance, mitochondrion morphogenesis, negative regulation of proteolysis, protein folding, replicative cell aging
AN0687	spdA	Putative spermine or spermidine synthase with a predicted role in arginine metabolism; transcript upregulated in response to camptothecin; protein induced by farnesol
AN0688		Putative transketolase with a predicted role in the pentose-phosphate shunt or xylulose metabolism
AN0689	facB	Transcription factor containing a Zn(II)2-Cys6 binuclear DNA-binding cluster domain; activates transcription of genes required for acetate utilization; active form is likely a dimer formed via leucine zipper-like repeats; induced by acetate
AN0690		Ortholog(s) have cytosol, nucleus localization
AN0691		Ortholog of A. fumigatus Af293 : Afu1g13530, A. niger CBS 513.88 : An08g06600, A. oryzae RIB40 : AO090012000522, Neosartorya fischeri NRRL 181 : NFIA_011970 and Aspergillus wentii : Aspwe1_0027806
AN0692		Ortholog(s) have cytosol, nucleus localization
AN0693		Transcript induced by light in in developmentally competent mycelia
AN0694		Ortholog(s) have intracellular localization
AN0695		Putative snoRNP component with a predicted role in ribosomal RNA pseudouridinylation; ortholog of S. cerevisiae Nhp2p; expression reduced after exposure to farnesol
AN0696	mad1	Putative spindle assembly checkpoint protein that localizes to the nuclear pore complex
AN0697		Ortholog(s) have enzyme inhibitor activity and role in actin cortical patch assembly, negative regulation of catalytic activity, septin cytoskeleton organization
AN0698		Ortholog of A. nidulans FGSC A4 : AN9272, A. fumigatus Af293 : Afu1g13610, Afu4g09370, A. niger CBS 513.88 : An08g06690, An07g08670 and A. oryzae RIB40 : AO090012000513
AN0699	cak1	Putative protein serine/threonine kinase; mutants have a strong growth defect
AN0700		Ortholog(s) have fungal-type vacuole membrane localization
AN0701		Has domain(s) with predicted NAD binding, oxidoreductase activity, acting on the CH-OH group of donors, NAD or NADP as acceptor activity and role in oxidation-reduction process
AN0703		Ortholog(s) have protein complex binding activity and role in cellular response to calcium ion, cellular response to zinc ion, early endosome to late endosome transport, regulation of protein complex assembly, vacuolar acidification
AN0704		Ortholog of A. fumigatus Af293 : Afu1g13700, A. niger CBS 513.88 : An08g06760, A. oryzae RIB40 : AO090012000507, Aspergillus wentii : Aspwe1_0027785 and Aspergillus sydowii : Aspsy1_0144836
AN0705		Ortholog(s) have isoleucine-tRNA ligase activity, role in isoleucyl-tRNA aminoacylation and cytosol localization
AN0706		Ortholog(s) have role in ER to Golgi vesicle-mediated transport, Golgi vesicle docking, SNARE complex assembly and ER to Golgi transport vesicle membrane, Golgi membrane localization
AN0707		Ortholog(s) have 5'-3' exoribonuclease activity, mRNA binding, microtubule binding, recombinase activity
AN0708	aromA	Putative pentafunctional AROM polypeptide with 3-dehydroquinate synthase, 3-dehydroquinate dehydratase, shikimate 5-dehydrogenase, shikimate kinase, and EPSP synthase activities; has a predicted role in aromatic amino acid biosynthesis
AN0709		Putative zinc-finger protein; expression upregulated after exposure to farnesol
AN0710		Has domain(s) with predicted oxidoreductase activity, zinc ion binding activity and role in oxidation-reduction process
AN0712	bglB	Protein with beta-glucosidase activity, involved in degradation of glucans
AN0713		Ortholog(s) have role in fumiquinazoline C biosynthetic process
AN0714		Ortholog(s) have role in mRNA splicing, via spliceosome and U4/U6 x U5 tri-snRNP complex localization
AN0715		Ortholog of A. fumigatus Af293 : Afu1g14070, A. niger CBS 513.88 : An01g11910, A. oryzae RIB40 : AO090012000454, Aspergillus wentii : Aspwe1_0110525 and Aspergillus sydowii : Aspsy1_0028467
AN0716		Ortholog(s) have phosphatidate cytidylyltransferase activity, role in cardiolipin biosynthetic process and extrinsic component of mitochondrial inner membrane, hyphal cell wall, mitochondrial matrix localization
AN0717		Putative histidinol-phosphate aminotransferase with a predicted role in histidine metabolism
AN0718		Has domain(s) with predicted DNA binding, RNA polymerase II transcription factor activity, sequence-specific DNA binding, zinc ion binding activity and role in regulation of transcription, DNA-templated, transcription, DNA-templated
AN0719	sptC	Subunit of the SAGA transcriptional regulatory complex
AN0720		Putative diphthine synthase with a predicted role in methionine metabolism
AN0721	flbE	Protein involved in regulation of conidiophore development; interacts with putative transcription factor FlbB; specific to filamentous fungi
AN0722		Ortholog(s) have AP-2 adaptor complex, cytosol, nucleus, prospore membrane localization
AN0723		Ortholog of A. fumigatus Af293 : Afu1g13990, Afu6g13740, A. niger CBS 513.88 : An08g07150, An05g01960, A. oryzae RIB40 : AO090103000371 and Aspergillus wentii : Aspwe1_0047045, Aspwe1_0059532
AN0725		Ortholog(s) have role in late endosome to vacuole transport via multivesicular body sorting pathway and endosome localization
AN0726	sunB	Putative Sun-family protein; predicted glycosyl phosphatidylinositol (GPI)-anchor
AN0727		Ortholog(s) have role in mRNA cis splicing, via spliceosome and U4/U6 x U5 tri-snRNP complex, mitotic spindle pole body localization
AN0728		Has domain(s) with predicted snoRNA binding activity and role in ribosome biogenesis, snRNA pseudouridine synthesis
AN0732		Putative transporter of the major facilitator superfamily (MFS); expression upregulated after exposure to farnesol
AN0733	hhtA	Histone H3; core histone protein
AN0734	H4.1	Histone H4.1, core histone protein; nearly identical to histone H4.2
AN0735		Protein of unknown function
AN0736		Ortholog of A. nidulans FGSC A4 : AN2423, A. fumigatus Af293 : Afu1g14230, Afu2g13800, A. niger CBS 513.88 : An01g12240, An02g05360 and A. oryzae RIB40 : AO090026000195
AN0737		Possible pseudogene, similar to Zn(II)2Cys6 transcription factor
AN0738		Has domain(s) with predicted RNA polymerase II transcription factor activity, sequence-specific DNA binding, zinc ion binding activity, role in regulation of transcription, DNA-templated and nucleus localization
AN0739		Has domain(s) with predicted role in transmembrane transport and integral component of membrane localization
AN0740		Has domain(s) with predicted oxidoreductase activity, oxidoreductase activity, acting on the aldehyde or oxo group of donors, NAD or NADP as acceptor activity and role in oxidation-reduction process
AN0741	pelA	Pectate lyase involved in degradation of pectin; regulated by the carbon catabolite repression system
AN0742		Has domain(s) with predicted DNA binding, RNA polymerase II transcription factor activity, sequence-specific DNA binding, zinc ion binding activity and role in regulation of transcription, DNA-templated, transcription, DNA-templated
AN0743	ngn7	Putative GNAT-type acetyltransferase
AN0744		Has domain(s) with predicted catalytic activity, pyridoxal phosphate binding activity and role in biosynthetic process
AN0745		Putative nucleolar protein; ortholog of S. cerevisiae Nop1p; related to mammalian fibrillarin; expression reduced after exposure to farnesol
AN0746		Has domain(s) with predicted catalytic activity, coenzyme binding activity and role in cellular metabolic process
AN0747		Putative ubiquinol-cytochrome-c reductase subunit with a predicted role in energy metabolism; hapX-repressed protein; protein induced by farnesol
AN0748		Has domain(s) with predicted sequence-specific DNA binding, transcription factor activity, sequence-specific DNA binding activity and role in regulation of transcription, DNA-templated
AN0749		Possible pseudogene
AN0750		Ortholog of Neosartorya fischeri NRRL 181 : NFIA_107010, Aspergillus versicolor : Aspve1_0082823, Aspergillus niger ATCC 1015 : 128988-mRNA, 45631-mRNA and Aspergillus zonatus : Aspzo1_0123234
AN0751		Ortholog of A. fumigatus Af293 : Afu1g14080, A. niger CBS 513.88 : An01g11940, A. oryzae RIB40 : AO090012000449, Aspergillus wentii : Aspwe1_0490157 and Aspergillus sydowii : Aspsy1_0142944
AN0752		Ortholog(s) have RNA polymerase I activity, RNA polymerase II activity, RNA polymerase III activity, RNA-directed RNA polymerase activity
AN0753		Ortholog(s) have cytosol localization
AN0754		Ortholog of A. fumigatus Af293 : Afu1g14150, A. niger CBS 513.88 : An01g11990, A. oryzae RIB40 : AO090012000447, Neosartorya fischeri NRRL 181 : NFIA_011270 and Aspergillus wentii : Aspwe1_0040208
AN0755		Ortholog of A. oryzae RIB40 : AO090012000446, Neosartorya fischeri NRRL 181 : NFIA_011260, Aspergillus wentii : Aspwe1_0027743 and Aspergillus versicolor : Aspve1_0023897
AN0756	lacA	Beta-galactosidase with a predicted role in lactose metabolism
AN0757		Ortholog(s) have tRNA (cytosine-5-)-methyltransferase activity, tRNA binding activity, role in cellular response to hydrogen peroxide, wobble base cytosine methylation and nucleus localization
AN0758		Ortholog(s) have role in cellular response to iron ion starvation, siderophore biosynthetic process and cytoplasm localization
AN0759		Ortholog of A. nidulans FGSC A4 : AN10907, A. fumigatus Af293 : Afu1g14190, Afu5g00975, A. niger CBS 513.88 : An01g12200 and A. oryzae RIB40 : AO090005000951
AN0760		Has domain(s) with predicted role in transmembrane transport and integral component of membrane localization
AN0761		Has domain(s) with predicted O-methyltransferase activity
AN0762		Ortholog(s) have role in Golgi vesicle transport and Golgi membrane localization
AN0763	vps3	Putative CORVET complex protein involved in vacuolar protein sorting
AN0764		Has domain(s) with predicted catalytic activity, catechol 1,2-dioxygenase activity, ferric iron binding, iron ion binding and oxidoreductase activity, more
AN0765		Has domain(s) with predicted catalytic activity, coenzyme binding activity and role in cellular metabolic process
AN0766	pacX	Predicted zinc binuclear cluster protein, involved in regulation of pH response
AN0767		Ortholog(s) have RNA binding activity and role in mRNA splicing, via spliceosome, maturation of SSU-rRNA, nuclear-transcribed mRNA catabolic process
AN0768		Ortholog of A. fumigatus Af293 : Afu1g14300, A. oryzae RIB40 : AO090011000381, Neosartorya fischeri NRRL 181 : NFIA_011110 and Aspergillus versicolor : Aspve1_0067752
AN0770		Ortholog(s) have role in histone H2B ubiquitination, protein processing and Dsc E3 ubiquitin ligase complex, endoplasmic reticulum localization
AN0771		Putative ABC multidrug transporter; confers resistance to azole antifungal drugs
AN0773		Has domain(s) with predicted oxidoreductase activity and role in oxidation-reduction process
AN0774		Has domain(s) with predicted oxidoreductase activity, transferase activity, transferring acyl groups other than amino-acyl groups, zinc ion binding activity and role in oxidation-reduction process
AN0775		Has domain(s) with predicted NAD binding, oxidoreductase activity, acting on the CH-OH group of donors, NAD or NADP as acceptor activity and role in oxidation-reduction process
AN0776		Ortholog(s) have structural constituent of ribosome activity, role in cellular response to drug, cytoplasmic translation and cell surface, cytosolic large ribosomal subunit localization
AN0777		Has domain(s) with predicted role in intracellular protein transport and intracellular localization
AN0778		Has domain(s) with predicted viral capsid localization
AN0779		Putative glucan 1,3-beta-glucosidase with a predicted role in glucan metabolism
AN0780		Ortholog(s) have 2-aminoadipate transaminase activity and cytoplasm, nucleus localization
AN0781		Ortholog of A. fumigatus Af293 : Afu1g14500, A. niger CBS 513.88 : An01g12470, A. oryzae RIB40 : AO090011000360, Aspergillus wentii : Aspwe1_0112044 and Aspergillus sydowii : Aspsy1_0145580
AN0782		Has domain(s) with predicted metal ion transmembrane transporter activity, role in metal ion transport, transmembrane transport and membrane localization
AN0783		Has domain(s) with predicted carbon-nitrogen ligase activity, with glutamine as amido-N-donor, hydrolase activity, acting on carbon-nitrogen (but not peptide) bonds, in linear amides activity
AN0784		Ortholog(s) have glyoxysome localization
AN0785	sodM	Putative manganese superoxide dismutase
AN0786		Ortholog of Neosartorya fischeri NRRL 181 : NFIA_010870, Aspergillus wentii : Aspwe1_0171813, Aspergillus versicolor : Aspve1_0049042 and Aspergillus clavatus NRRL 1 : ACLA_020880
AN0787	mns1B	Putative mannosyl-oligosaccharide 1,2-alpha-mannosidase with a predicted role in mannose polymer metabolism
AN0788		Ortholog of A. niger CBS 513.88 : An09g02430, An03g05960, An09g00710, An09g00820, An09g01710 and A. oryzae RIB40 : AO090005000954, AO090003000250, AO090012000369, AO090010000570, AO090023000882, AO090120000022, AO090012000900
AN0789		Ortholog of Aspergillus sydowii : Aspsy1_0053160
AN0790		Ortholog(s) have intracellular localization
AN0791		Protein of unknown function
AN0792		Has domain(s) with predicted metal ion binding, zinc ion binding activity
AN0793		Has domain(s) with predicted catalytic activity and role in nucleoside metabolic process
AN0794		Subunit of the SAGA transcriptional regulatory complex
AN0795		Ortholog of A. fumigatus Af293 : Afu1g14590, A. niger CBS 513.88 : An01g12590, Neosartorya fischeri NRRL 181 : NFIA_010830, Aspergillus wentii : Aspwe1_0027661 and Aspergillus versicolor : Aspve1_0121944
AN0796		Has domain(s) with predicted role in rRNA processing and small-subunit processome localization
AN0797		Putative phosphoribosyl-AMP cyclohydrolase; multifunctional enzyme with a predicted role in histidine metabolism; protein induced by farnesol
AN0798		Protein of unknown function
AN0799		Has domain(s) with predicted chitin synthase activity and role in chitin biosynthetic process
AN0800		Protein of unknown function
AN0801		Has domain(s) with predicted catalytic activity and role in metabolic process
AN0802		Ortholog(s) have phosphatidate phosphatase activity, transcription regulatory region DNA binding activity
AN0803		Ortholog of A. fumigatus Af293 : Afu1g14620, A. niger CBS 513.88 : An01g12620, A. oryzae RIB40 : AO090003001568, Aspergillus wentii : Aspwe1_0027658 and Aspergillus sydowii : Aspsy1_0139476
AN0804		Ortholog(s) have cytosol, nucleus localization
AN0805		Ortholog of A. fumigatus Af293 : Afu1g14640, A. niger CBS 513.88 : An01g12640, A. oryzae RIB40 : AO090003000485, Aspergillus wentii : Aspwe1_0487250 and Aspergillus sydowii : Aspsy1_0025994
AN0806		Ortholog(s) have role in single-species biofilm formation on inanimate substrate and cytosol, nucleus localization
AN0807	laeA	Methyltransferase-domain protein; velvet complex component composed of VelB, VeA and LaeA; self-methylates; coordinates asexual development in response to light; regulates secondary metabolism and is required for Hulle cell formation
AN0808	swd1	Component of the Set1/COMPASS methytransferase complex; WD40 repeat protein; ortholog of S. cerevisiae Swd1p which has role in histone H3-K4 methylation; expression reduced after exposure to farnesol
AN0809		Ortholog(s) have DNA binding activity and cytosol, nucleus localization
AN0810		Protein with a predicted role in ER-associated protein degradation
AN0811		Putative allantoate transporter; transcript is induced by nitrate
AN0813		Ortholog of A. fumigatus Af293 : Afu1g14720, A. niger CBS 513.88 : An01g12740, A. oryzae RIB40 : AO090003000498, Aspergillus wentii : Aspwe1_0040103 and Aspergillus sydowii : Aspsy1_0138475
AN0814	cdc20	Activator of anaphase-promoting complex involved in mitotic spindle assembly checkpoint and regulation of mitotic metaphase/anaphase transition
AN0815		Ortholog of A. fumigatus Af293 : Afu4g14380, A. niger CBS 513.88 : An06g00370, A. oryzae RIB40 : AO090005001119, Aspergillus wentii : Aspwe1_0043957 and Aspergillus sydowii : Aspsy1_0139553
AN0816		Ortholog(s) have RNA polymerase II transcription factor activity, TBP-class protein binding, involved in preinitiation complex assembly, TBP-class protein binding activity
AN0817		Ortholog(s) have RNA polymerase II transcription factor activity, sequence-specific DNA binding activity
AN0818		Ortholog(s) have mRNA binding, tRNA dihydrouridine synthase activity, role in tRNA modification and cytoplasm, nuclear periphery localization
AN0819		Ortholog(s) have endoplasmic reticulum, plasma membrane localization
AN0820		Ortholog of A. niger CBS 513.88 : An01g12850, Neosartorya fischeri NRRL 181 : NFIA_010610, Aspergillus carbonarius ITEM 5010 : Acar5010_207906 and Aspergillus tubingensis : Asptu1_0189069
AN0821		Ortholog(s) have role in establishment or maintenance of cell polarity, mitochondrial outer membrane translocase complex assembly, mitochondrion inheritance, mitochondrion-ER tethering, phospholipid transport
AN0822	kfsA	Possible checkpoint kinase; required for normal septation in conidiophores, not hyphae; present in hyphae and conidiophores at septa and cortex, not at spindle pole bodies; mutants have moderate growth defect
AN0823		Ortholog of A. fumigatus Af293 : Afu1g14830, A. niger CBS 513.88 : An01g12940, A. oryzae RIB40 : AO090005001249, Aspergillus wentii : Aspwe1_0171783 and Aspergillus sydowii : Aspsy1_0053537
AN0824	scdA	Putative mitochondrial acyl-coA dehydrogenase involved in short-chain fatty acid beta-oxidation; required for growth on short-chain fatty acids
AN0825		Ortholog of A. fumigatus Af293 : Afu1g14860, A. niger CBS 513.88 : An06g02310, An01g12970, A. oryzae RIB40 : AO090005001247, Aspergillus wentii : Aspwe1_0485796 and Aspergillus sydowii : Aspsy1_0083958
AN0826		Predicted DDE1 transposon-related ORF
AN0827		Ortholog(s) have glucosaminyl-phosphotidylinositol O-acyltransferase activity and role in GPI anchor biosynthetic process, cellular response to drug
AN0828		Putative amidase; expression upregulated after exposure to farnesol
AN0829	pdeA	Low-affinity cAMP phosphodiesterase
AN0830		Has domain(s) with predicted transporter activity, role in transport and membrane localization
AN0831		Ortholog(s) have cytoplasm localization
AN0832		Has domain(s) with predicted aminopeptidase activity, manganese ion binding activity and role in cellular process
AN0833		Ortholog of A. fumigatus Af293 : Afu1g14930, A. oryzae RIB40 : AO090005001239, Aspergillus wentii : Aspwe1_0171773, Aspergillus sydowii : Aspsy1_0139633 and Aspergillus terreus NIH2624 : ATET_00857
AN0834		Putative ER protein-translocation complex subunit; transcript levels increase during the unfolded-protein response (UPR); ortholog of S. cerevisiae Sec63p
AN0835		Has domain(s) with predicted RNA polymerase II transcription factor activity, sequence-specific DNA binding, zinc ion binding activity, role in regulation of transcription, DNA-templated and nucleus localization
AN0836		Ortholog(s) have D-arabinono-1,4-lactone oxidase activity
AN0837		Protein with similarity to mammalian fragmin; predicted role in actin filament severing
AN0839		Has domain(s) with predicted oxidoreductase activity and role in carotenoid biosynthetic process, chlorophyll biosynthetic process, oxidation-reduction process, photosynthesis
AN0840		Putative alpha-isopropylmalate synthase with a predicted role in valine, leucine, and isoleucine metabolism
AN0841		Protein of unknown function
AN0842		Ortholog(s) have cell division site, mitotic spindle localization
AN0843		Ortholog(s) have structural constituent of ribosome activity, role in rRNA export from nucleus and 90S preribosome, cytosolic small ribosomal subunit, membrane, nucleolus localization
AN0844		Protein required for actin cytoskeleton organization and cell cycle progression; ortholog of S. cerevisiae Sda1p;
AN0845		Ortholog of A. oryzae RIB40 : AO090003000396, Aspergillus wentii : Aspwe1_0118965, Aspergillus versicolor : Aspve1_0024021 and Aspergillus niger ATCC 1015 : 182627-mRNA
AN0846		Ortholog of A. fumigatus Af293 : Afu1g15040, A. niger CBS 513.88 : An01g13210, A. oryzae RIB40 : AO090005001223, Aspergillus wentii : Aspwe1_0040051 and Aspergillus sydowii : Aspsy1_0038559
AN0847		Putative chaperone of the endoplasmic reticulum (ER) lumen
AN0848		Ortholog(s) have role in mitochondrial genome maintenance, plasmid maintenance and cytosol, mitochondrion localization
AN0849		Ortholog of A. nidulans FGSC A4 : AN6081, A. fumigatus Af293 : Afu1g15080, Afu2g09190, A. niger CBS 513.88 : An01g13240, An12g04840 and A. oryzae RIB40 : AO090005001220, AO090011000776
AN0850		Ortholog(s) have Golgi apparatus, endoplasmic reticulum, lipid particle localization
AN0851		Has domain(s) with predicted cholestenol delta-isomerase activity, role in sterol metabolic process and endoplasmic reticulum, integral component of membrane localization
AN0852		Has domain(s) with predicted integral component of membrane localization
AN0853		Has domain(s) with predicted DNA binding, RNA polymerase II transcription factor activity, sequence-specific DNA binding, zinc ion binding activity and role in regulation of transcription, DNA-templated, transcription, DNA-templated
AN0854		Ortholog of A. fumigatus Af293 : Afu1g15110, A. niger CBS 513.88 : An01g13270, A. oryzae RIB40 : AO090005001214, Neosartorya fischeri NRRL 181 : NFIA_010310 and Aspergillus wentii : Aspwe1_0051140
AN0855		Ortholog(s) have DNA translocase activity, double-stranded DNA binding activity
AN0856		Putative amino acid transporter; expression reduced after exposure to farnesol
AN0857		Ortholog of A. nidulans FGSC A4 : AN6924, AN5943, AN8512, AN8548, AN8661, AN4642 and A. fumigatus Af293 : Afu1g15290, Afu3g00850, Afu4g08850, Afu7g00920
AN0858	hsp104	Putative chaperone
AN0859		Protein of unknown function
AN0860		Ortholog of A. fumigatus Af293 : Afu1g15260, A. niger CBS 513.88 : An01g13370, A. oryzae RIB40 : AO090103000449, AO090005001207 and Aspergillus wentii : Aspwe1_0111296
AN0861		Ortholog of A. fumigatus Af293 : Afu1g15250, A. oryzae RIB40 : AO090005001206, Aspergillus wentii : Aspwe1_0051149, Aspergillus sydowii : Aspsy1_0122516 and Aspergillus terreus NIH2624 : ATET_00827
AN0862		Ortholog(s) have tubulin binding activity, role in positive regulation of transcription elongation from RNA polymerase II promoter, tubulin complex assembly and cytoplasm, prefoldin complex localization
AN0863		Ortholog(s) have role in conidiophore development, conidium formation, hyphal growth
AN0864		Ortholog of A. fumigatus Af293 : Afu1g15220, Aspergillus wentii : Aspwe1_0483683, Aspergillus sydowii : Aspsy1_0083917 and Aspergillus terreus NIH2624 : ATET_00831
AN0865		Ortholog(s) have cytosol, nucleus localization
AN0866		Ortholog of A. nidulans FGSC A4 : AN3519, AN2646, AN0587, AN7370 and A. fumigatus Af293 : Afu1g15200, Afu3g03790, Afu4g14040, Afu5g06900, Afu7g08575
AN0867		Ortholog of A. nidulans FGSC A4 : AN4122, AN2881, AN10123, A. fumigatus Af293 : Afu1g13860, Afu1g15180, Afu3g11650 and A. niger CBS 513.88 : An08g07010, An02g07440, An01g13480
AN0868		Acyl-CoA thioesterase; upregulated in A. oryzae and A. nidulans under hypoxic growth conditions
AN0869		Ortholog of A. fumigatus Af293 : Afu1g15160, A. oryzae RIB40 : AO090005001195, Neosartorya fischeri NRRL 181 : NFIA_010250, Aspergillus wentii : Aspwe1_0040046 and Aspergillus versicolor : Aspve1_0119010
AN0870		Putative transporter with a predicted role in small molecule transport
AN0871		Ortholog(s) have GPI-anchor transamidase activity, role in attachment of GPI anchor to protein and GPI-anchor transamidase complex localization
AN0872		Ortholog(s) have chromatin binding activity, role in mitotic DNA replication preinitiation complex assembly and cytosol, nuclear chromatin localization
AN0873		Ortholog of A. fumigatus Af293 : Afu1g15330, A. niger CBS 513.88 : An01g13550, A. oryzae RIB40 : AO090005001183, Aspergillus wentii : Aspwe1_0027580 and Aspergillus sydowii : Aspsy1_0083906
AN0874		Ortholog(s) have polynucleotide adenylyltransferase activity and role in mRNA polyadenylation, nuclear-transcribed mRNA catabolic process, meiosis-specific transcripts
AN0875		Ortholog of A. fumigatus Af293 : Afu1g15350, A. niger CBS 513.88 : An01g13580, A. oryzae RIB40 : AO090005001181, Aspergillus wentii : Aspwe1_0027582 and Aspergillus sydowii : Aspsy1_0053487
AN0876		Has domain(s) with predicted FMN binding, oxidoreductase activity, riboflavin reductase (NADPH) activity and role in oxidation-reduction process
AN0878	lccD	Extracellular laccase, a copper-containing enzyme that oxidizes phenolic substrates
AN0879		Ortholog(s) have cytosol, nucleus localization
AN0880	pexG	Putative peroxisomal targeting signal 2 (PTS2) receptor protein; inactivation impairs triacetylfusarinine C (TAFC) siderophore biosynthesis; mutant is growth impaired in iron-depleted medium
AN0881		Has domain(s) with predicted zinc ion binding activity
AN0882		Protein of unknown function
AN0883		Has domain(s) with predicted acid-amino acid ligase activity
AN0884		Ortholog of A. fumigatus Af293 : Afu1g15560, A. niger CBS 513.88 : An01g13780, A. oryzae RIB40 : AO090005001164, Aspergillus wentii : Aspwe1_0039995 and Aspergillus sydowii : Aspsy1_0053479
AN0885		Has domain(s) with predicted DNA binding, sequence-specific DNA binding, transcription factor activity, sequence-specific DNA binding activity and role in regulation of transcription, DNA-templated
AN0886	lamB	Protein with a predicted role in nitrogen metabolism; involved in the utilization of 2-pyrrolidinone as a nitrogen source
AN0887	lamA	Putative urea amidolyase with a predicted role in nitrogen metabolism; required for the utilization of lactams such as 2-pyrrolidinone
AN0888		Ortholog of A. fumigatus Af293 : Afu1g15510, A. niger CBS 513.88 : An01g13820, A. oryzae RIB40 : AO090005001158, Neosartorya fischeri NRRL 181 : NFIA_009900 and Aspergillus wentii : Aspwe1_0039986
AN0889		Ortholog(s) have ribosome binding activity, role in cytoplasmic translation and extrinsic component of membrane, mitochondrial inner membrane localization
AN0890		Ortholog(s) have fungal-type vacuole membrane localization
AN0891	uaY	Zn(2)-Cys(6) binuclear cluster domain transcription factor required for positive regulation of genes involved in purine degradation pathway in response to uric acid; homology to Neurospora crassa pco-1
AN0892		Ortholog of A. fumigatus Af293 : Afu1g15460, A. niger CBS 513.88 : An01g13900, A. oryzae RIB40 : AO090005001665, Aspergillus wentii : Aspwe1_0027562 and Aspergillus sydowii : Aspsy1_0138433
AN0893	adB	Putative adenylosuccinate synthase with a predicted role in purine metabolism; induced by ammonium and adenosine
AN0894		Putative ATP-dependent RNA helicase; ortholog of S. cerevisiae Mss116p; expression reduced after exposure to farnesol
AN0895		Predicted NAD-dependent oxidoreductase; intracellular; expression upregulated after exposure to farnesol
AN0896		Putative succinate dehydrogenase
AN0897		Ortholog(s) have cytosol, nucleus localization
AN0898		Has domain(s) with predicted carbon-sulfur lyase activity and role in metabolic process
AN0899		Ortholog of Aspergillus tubingensis : Asptu1_0064889, Aspergillus kawachii : Aspka1_0177024, Aspergillus acidus : Aspfo1_0079278 and Aspergillus versicolor : Aspve1_0119370
AN0900		Protein of unknown function
AN0901	tilA	Hyphal tip laccase with predicted role in degradation of phenolic substrates
AN0902		Has domain(s) with predicted RNA polymerase II transcription factor activity, sequence-specific DNA binding, zinc ion binding activity, role in regulation of transcription, DNA-templated and nucleus localization
AN0903		Ortholog of A. fumigatus Af293 : Afu1g15690, A. niger CBS 513.88 : An01g14030, A. oryzae RIB40 : AO090005001138, Aspergillus wentii : Aspwe1_0027550 and Aspergillus sydowii : Aspsy1_0139000
AN0904		Ortholog of A. fumigatus Af293 : Afu1g15700, A. niger CBS 513.88 : An01g14040, A. oryzae RIB40 : AO090005001136, Aspergillus wentii : Aspwe1_0027549 and Aspergillus sydowii : Aspsy1_0141245
AN0905		Ortholog(s) have role in positive regulation of mitotic metaphase/anaphase transition and anaphase-promoting complex, cell division site, cytosol, mitotic spindle pole body localization
AN0906	kapB	Essential nuclear transport protein
AN0907		Ortholog(s) have structural constituent of ribosome activity and cytosolic small ribosomal subunit, nucleus localization
AN0908		Ortholog(s) have DNA binding, bending, RNA polymerase III type 1 promoter sequence-specific DNA binding, RNA polymerase III type 2 promoter sequence-specific DNA binding and phosphatase activity, more
AN0909		Protein of unknown function; transcript upregulated in response to camptothecin
AN0910		Putative phosphatidylserine decarboxylase with a predicted role in phospholipid metabolism; expression reduced after exposure to farnesol
AN0911		Ortholog of A. fumigatus Af293 : Afu1g15770, A. niger CBS 513.88 : An01g14120, A. oryzae RIB40 : AO090005001123, Aspergillus wentii : Aspwe1_0039951 and Aspergillus sydowii : Aspsy1_0267314
AN0912		Putative Beta-isopropylmalate dehydrogenase with a predicted role in valine, leucine, and isoleucine metabolism
AN0913		Putative phosphatidylinositol synthase with a predicted role in phospholipid metabolism
AN0914	ptcD	Putative serine/threonine phosphatase
AN0915		Protein of unknown function
AN0916		Ortholog of Aspergillus glaucus : Aspgl1_0142420 and Aspergillus versicolor : Aspve1_0078861
AN0917		Ortholog(s) have U1 snRNP binding activity, role in ascospore formation, sporocarp development involved in sexual reproduction and nucleus localization
AN0918		Putative ceramide hydroxylase with a predicted role in sphingoglycolipid metabolism
AN0919		Has domain(s) with predicted catalytic activity, orotidine-5'-phosphate decarboxylase activity and role in 'de novo' pyrimidine nucleobase biosynthetic process
AN0920		Ortholog of A. fumigatus Af293 : Afu1g15840, A. niger CBS 513.88 : An01g14230, A. oryzae RIB40 : AO090005001115, Aspergillus wentii : Aspwe1_0039943 and Aspergillus sydowii : Aspsy1_0038467
AN0921		Protein of unknown function
AN0922		Ortholog(s) have role in ER to Golgi vesicle-mediated transport, Golgi inheritance, Golgi localization, retrograde vesicle-mediated transport, Golgi to ER and COPI vesicle coat localization
AN0923		Ortholog of A. fumigatus Af293 : Afu1g15870, A. niger CBS 513.88 : An01g14280, A. oryzae RIB40 : AO090005001113, Aspergillus sydowii : Aspsy1_0053441 and Aspergillus glaucus : Aspgl1_0063899
AN0924		Has domain(s) with predicted magnesium ion transmembrane transporter activity, role in magnesium ion transport and integral component of membrane localization
AN0925		Has domain(s) with predicted phosphoric ester hydrolase activity
AN0926	kapC	Non-essential nuclear transport receptor importin-beta2 subunit; karyopherin superfamily; expression reduced after exposure to farnesol
AN0927		Ortholog(s) have ubiquitin-specific protease activity, role in cellular response to drug, protein deubiquitination and nuclear periphery localization
AN0928		Ortholog(s) have role in conidiophore development
AN0929		Putative choline kinase with a predicted role in phospholipid metabolism
AN0930		Ortholog(s) have endoplasmic reticulum localization
AN0931	pbsA	Mitogen activated protein kinase kinase (MAPKK) of the HOG signaling pathway that regulates osmotic stress response; mutants are sensitive to NaCl and 1.5 M sucrose
AN0932	glrA	Putative glutathione oxidoreductase with a predicted role in glutathione biosynthesis
AN0933	crhC	Putative transglycosidase with a predicted role in glucan processing; predicted glycosyl phosphatidylinositol (GPI)-anchor
AN0934		Ortholog of A. fumigatus Af293 : Afu1g16200, A. niger CBS 513.88 : An01g11000, A. oryzae RIB40 : AO090005001089, Aspergillus wentii : Aspwe1_0171659 and Aspergillus sydowii : Aspsy1_0053430
AN0935		Protein of unknown function
AN0936		Ortholog(s) have threonine-tRNA ligase activity and mitochondrion localization
AN0937		Has domain(s) with predicted DNA binding, RNA polymerase II transcription factor activity, sequence-specific DNA binding, zinc ion binding activity and role in regulation of transcription, DNA-templated, transcription, DNA-templated
AN0938		Has domain(s) with predicted substrate-specific transmembrane transporter activity, transmembrane transporter activity, role in transmembrane transport and integral component of membrane, membrane localization
AN0939		Has domain(s) with predicted catalytic activity and role in metabolic process
AN0940		Putative hydrophobin
AN0941	agdE	Protein with alpha-glucosidase activity, predicted role in maltose metabolism; transcriptionally induced by isomaltose in an amyR-dependent manner
AN0942	ladA	Putative L-arabinitol 4-dehydrogenase with a predicted role in L-arabinose/arabitol and D-xylose/D,L-xylulose/xylitol metabolism; transcriptionally induced by growth on xylose
AN0943	atp20	Putative mitochondrial F1F0-ATP synthase subunit g; ortholog of S. cerevisiae Atp20p; expression reduced after exposure to farnesol
AN0944		Putative ATP-dependent RNA helicase; transcript repressed by nitrogen limitation
AN0946		Ortholog(s) have mRNA binding activity
AN0947	cnxABC	Protein required for the synthesis of precursor Z, an intermediate in the molybdopterin cofactor biosynthesis pathway; molybdopterin cofactor is required for the activity of nitrate reductase
AN0948		Has domain(s) with predicted ATP binding, ATPase activity, nucleoside-triphosphatase activity, nucleotide binding activity
AN0949		Has domain(s) with predicted iron ion binding, oxidoreductase activity and role in fatty acid biosynthetic process, oxidation-reduction process
AN0950		Ortholog of Aspergillus versicolor : Aspve1_0036555 and Aspergillus sydowii : Aspsy1_0038433
AN0952		Ortholog(s) have mitochondrion localization
AN0953		Ortholog(s) have cytosol, nucleus localization
AN0954		Has domain(s) with predicted heme binding activity
AN0956		Ortholog(s) have tRNA dihydrouridine synthase activity, role in tRNA modification and mitochondrion, nucleus localization
AN0958		Ortholog of A. oryzae RIB40 : AO090005001054
AN0959		Protein of unknown function
AN0960		Ortholog(s) have role in mitotic spindle organization, protein localization to kinetochore, spindle localization and kinetochore localization
AN0963		Has domain(s) with predicted role in lipid metabolic process
AN0964		Ortholog of A. fumigatus Af293 : Afu1g16640, A. niger CBS 513.88 : An01g10620, A. oryzae RIB40 : AO090005001050, Aspergillus wentii : Aspwe1_0039876 and Aspergillus sydowii : Aspsy1_0138532
AN0965		Protein of unknown function
AN0966		Ortholog of A. fumigatus Af293 : Afu1g16610, A. niger CBS 513.88 : An01g10600, A. oryzae RIB40 : AO090005001045, Aspergillus wentii : Aspwe1_0171620 and Aspergillus sydowii : Aspsy1_0141340
AN0969	ngn17	Putative GNAT-type acetyltransferase
AN0970		Has domain(s) with predicted role in transmembrane transport and integral component of membrane localization
AN0971		Protein of unknown function
AN0972		Protein of unknown function
AN0973	brlA	C2H2 zinc finger transcription factor, fphA- and lreB-dependent light induced regulator of conidiophore development; locus has 2 overlapping transcriptional units called brlA alpha and brlA beta; see 5' brlA micro-ORF, AN0974
AN0974		Small uORF encoded in the 5'UTR of the brlA beta transcript; plays a role in the translational repression of brlA beta
AN0975		Predicted DDE1 transposon-related ORF
AN0976	rfeE	Subunit of the SAGA transcriptional regulatory complex
AN0977		Putative peroxin with a predicted role in peroxisome biogenesis
AN0978		Ortholog(s) have guanyl-nucleotide exchange factor activity, translation initiation factor activity and role in negative regulation of cellular response to amino acid starvation, regulation of translational initiation
AN0979		Ortholog of A. fumigatus Af293 : Afu1g16680, A. niger CBS 513.88 : An01g10380, A. oryzae RIB40 : AO090005001032, Aspergillus wentii : Aspwe1_0109980 and Aspergillus sydowii : Aspsy1_0140609
AN0980	lacB	Beta-galactosidase with a predicted role in lactose metabolism
AN0981		Has domain(s) with predicted integral component of membrane localization
AN0982		Ortholog(s) have role in receptor-mediated endocytosis and actin cortical patch localization
AN0983		Ortholog of A. niger CBS 513.88 : An01g10320, A. oryzae RIB40 : AO090005001019, Neosartorya fischeri NRRL 181 : NFIA_008660, Aspergillus wentii : Aspwe1_0476338 and Aspergillus versicolor : Aspve1_0277552
AN0984		Ortholog(s) have nucleus localization
AN0985		Protein of unknown function
AN0986		Ortholog of A. fumigatus Af293 : Afu1g16745, A. niger CBS 513.88 : An01g10200, A. oryzae RIB40 : AO090005001009, Aspergillus wentii : Aspwe1_0171600 and Aspergillus sydowii : Aspsy1_0140408
AN0987		Has domain(s) with predicted N-acetyltransferase activity
AN0988	lkh1	LAMMER kinase, involved in control of vegetative growth, sexual and asexual development; mutants have a strong growth defect
AN0989		Has domain(s) with predicted role in DNA-templated transcription, initiation and transcription factor TFIID complex localization
AN0990		Ortholog(s) have cytosol, mRNA cleavage and polyadenylation specificity factor complex localization
AN0991		Ortholog(s) have cytosol localization
AN0992		Ortholog of A. fumigatus Af293 : Afu8g01860, A. niger CBS 513.88 : An09g00600, Neosartorya fischeri NRRL 181 : NFIA_095470 and Aspergillus wentii : Aspwe1_0043470, Aspwe1_0044332
AN0993		Has domain(s) with predicted role in transmembrane transport and integral component of membrane localization
AN0995		Ortholog of A. fumigatus Af293 : Afu1g12700, A. oryzae RIB40 : AO090012000643, Aspergillus wentii : Aspwe1_0051357, Aspergillus sydowii : Aspsy1_0083776 and Aspergillus terreus NIH2624 : ATET_00461
AN0996		Ortholog of A. fumigatus Af293 : Afu1g12720, A. niger CBS 513.88 : An08g05490, A. oryzae RIB40 : AO090012000642, Aspergillus wentii : Aspwe1_0500481 and Aspergillus sydowii : Aspsy1_0074528
AN0997		Ortholog(s) have structural constituent of ribosome activity and mitochondrial large ribosomal subunit localization
AN0998		Ortholog(s) have role in interspecies interaction between organisms
AN0999	capA	Adenylate cyclase-associated protein
AN1000		Ortholog of A. fumigatus Af293 : Afu1g12780, A. niger CBS 513.88 : An08g05560, Aspergillus wentii : Aspwe1_0500525, Aspergillus sydowii : Aspsy1_0142138 and Aspergillus terreus NIH2624 : ATET_00472
AN10000		Possible pseudogene, transposon-related
AN10001		Possible pseudogene, Gypsy element-related
AN10002	nup192	Putative nuclear pore complex with homology to Saccharomyces cerevisiae Nup192p
AN10003		Has domain(s) with predicted GTP binding, GTPase activity
AN10004		Possible pseudogene
AN10005		Has domain(s) with predicted oxidoreductase activity and role in metabolic process
AN10006		Has domain(s) with predicted zinc ion binding activity
AN10007		Ortholog(s) have RNA binding activity, role in mRNA splicing, via spliceosome and Lsm1-7-Pat1 complex, U4/U6 x U5 tri-snRNP complex, U6 snRNP, cytoplasm, nucleolus, small nucleolar ribonucleoprotein complex localization
AN10008	culD	Predicted ubiquitin protein ligase; role in ubiquitin-dependent protein catabolism and cullin-RING ubiquitin ligase complex localization; NeddH-associated protein
AN10009		Protein of unknown function
AN1001		Ortholog of A. fumigatus Af293 : Afu1g12770, A. niger CBS 513.88 : An08g05540, A. oryzae RIB40 : AO090012000633, Aspergillus wentii : Aspwe1_0027882 and Aspergillus sydowii : Aspsy1_0191418
AN10010		Ortholog(s) have cytoplasmic mRNA processing body localization
AN10011		Has domain(s) with predicted oxidoreductase activity, oxidoreductase activity, acting on the aldehyde or oxo group of donors, NAD or NADP as acceptor activity and role in oxidation-reduction process
AN10012		Ortholog(s) have role in iron-sulfur cluster assembly and mitochondrial matrix localization
AN10013		Has domain(s) with predicted role in transmembrane transport and integral component of membrane localization
AN10014		Protein of unknown function
AN10016		Ortholog of A. fumigatus Af293 : Afu5g11710, A. niger CBS 513.88 : An18g03020, A. oryzae RIB40 : AO090120000289, Neosartorya fischeri NRRL 181 : NFIA_075570 and Aspergillus wentii : Aspwe1_0026623
AN10017		Ortholog(s) have role in cellular protein localization, positive regulation of ubiquitin-specific protease activity and cell cortex of cell tip, cell division site, cytosol localization
AN10018		Ortholog of A. fumigatus Af293 : Afu5g11850, A. niger CBS 513.88 : An18g02850, A. oryzae RIB40 : AO090120000304, Neosartorya fischeri NRRL 181 : NFIA_075450 and Aspergillus clavatus NRRL 1 : ACLA_014890
AN10019	oca2	Ortholog(s) have protein serine/threonine kinase activity
AN1002		Ortholog(s) have role in Golgi to plasma membrane transport, endoplasmic reticulum inheritance, establishment or maintenance of cell polarity, exocyst assembly
AN10020		Ortholog(s) have role in proteasome-mediated ubiquitin-dependent protein catabolic process and cytosol, nuclear periphery localization
AN10021	mdpA	Regulatory protein; member of the monodictyphenone secondary metabolite biosynthesis gene cluster; similar to aflatoxin coactivator aflJ and O-methyltransferases; required for biosynthesis of monodictyphenone, a prenyl xanthone precursor
AN10022	mdpH	Protein with homology to the DUF 1772 superfamily; member of the monodictyphenone (mdp)secondary metabolite biosynthesis gene cluster
AN10023	mdpL	Member of the monodictyphenone (mdp) secondary metabolite biosynthesis gene cluster; required for monodictyphenone biosynthesis
AN10024		Has domain(s) with predicted FAD binding, oxidoreductase activity and role in metabolic process
AN10025		Ortholog of A. fumigatus Af293 : Afu5g11280, A. niger CBS 513.88 : An01g02420, A. oryzae RIB40 : AO090026000715, Neosartorya fischeri NRRL 181 : NFIA_075990 and Aspergillus clavatus NRRL 1 : ACLA_014360
AN10026		Has domain(s) with predicted oxidoreductase activity, acting on paired donors, with incorporation or reduction of molecular oxygen, 2-oxoglutarate as one donor, and incorporation of one atom each of oxygen into both donors activity
AN10028	CYP684A1	Putative cytochrome P450
AN10029		Ortholog(s) have cytosol, nucleus localization
AN1003		Putative isocitrate dehydrogenase (NAD+) with a predicted role in the TCA cycle; intracellular, menadione stress-induced protein
AN10030		Putative alkaline serine protease; predicted glycosylphosphatidylinositol (GPI)-anchored protein
AN10031		Predicted glycosylphosphatidylinositol (GPI)-anchored protein
AN10032		Ortholog(s) have proton-transporting ATP synthase activity, rotational mechanism activity, role in ATP synthesis coupled proton transport and mitochondrial proton-transporting ATP synthase, central stalk localization
AN10033		Ortholog(s) have role in vesicle-mediated transport and COPI-coated vesicle, integral component of Golgi membrane localization
AN10034		Ortholog(s) have role in inositol metabolic process and cytosol, nuclear envelope localization
AN10035	mdpI	Putative AMP-binding CoA ligase; member of the monodictyphenone (mdp) secondary metabolite biosynthesis gene cluster
AN10036		Has domain(s) with predicted role in transmembrane transport and integral component of membrane localization
AN10037		Protein of unknown function
AN10038	mdpJ	Putative glutathione S transferase; member of the monodictyphenone (mdp) secondary metabolite biosynthesis gene cluster; required for monodictyphenone biosynthesis
AN10039		Putative histidine acid phosphatase
AN1004		Has domain(s) with predicted role in regulation of transcription, DNA-templated and H4/H2A histone acetyltransferase complex localization
AN10040		Ortholog of A. fumigatus Af293 : Afu5g09180, A. niger CBS 513.88 : An07g03930, A. oryzae RIB40 : AO090020000514, Aspergillus wentii : Aspwe1_0035291 and Aspergillus terreus NIH2624 : ATET_06551
AN10041		Ortholog of A. niger CBS 513.88 : An07g01780, Neosartorya fischeri NRRL 181 : NFIA_113800, Aspergillus wentii : Aspwe1_0281884 and Aspergillus versicolor : Aspve1_0082092
AN10042		Protein of unknown function
AN10043		Has domain(s) with predicted ATP binding, DNA binding, helicase activity, nucleic acid binding activity
AN10044	mdpK	Putative oxidoreductase; member of the monodictyphenone (mdp) secondary metabolite biosynthesis gene cluster; required for monodictyphenone biosynthesis
AN10045		Has domain(s) with predicted nucleic acid binding activity
AN10047		Has domain(s) with predicted proton-transporting ATP synthase activity, rotational mechanism, proton-transporting ATPase activity, rotational mechanism activity and role in ATP synthesis coupled proton transport
AN10048		Protein of unknown function
AN10049	mdpB	Protein with homology to scytalone dehydratase; member of the monodictyphenone (mdp) secondary metabolite biosynthesis gene cluster; transcript is induced by nitrate
AN1005	gcpF	Gamma-tubulin complex protein 6
AN10050		Ortholog of Aspergillus brasiliensis : Aspbr1_0052939, Aspergillus glaucus : Aspgl1_0044536, Aspergillus versicolor : Aspve1_0120937 and Aspergillus clavatus NRRL 1 : ACLA_031440
AN10051		Protein of unknown function
AN10052		Ortholog(s) have nucleolus localization
AN10053		Protein of unknown function
AN10054		Has domain(s) with predicted phosphotransferase activity, alcohol group as acceptor activity
AN10055		Ortholog(s) have cell division site, cytosol, nucleolus localization
AN10056		Ortholog(s) have calcium activated cation channel activity, role in cation transport and fungal-type vacuole membrane localization
AN10057		Ortholog(s) have role in pathogenesis and cell surface, extracellular region localization
AN10058		Ortholog(s) have role in cellular response to drug, ribosomal large subunit assembly and nucleolus, ribosome localization
AN10059		Putative Zn(II)C6 domain containing transcription factor; predicted NirA binding site in promoter; transcript repressed by nitrate
AN1006	niaD	Nitrate reductase (NADPH) with a predicted role in nitrogen metabolism; transcript stabilized by intracellular nitrate, destabilized by glutamine; predicted NirA binding site in promoter; hypoxia downregulated
AN10060		Putative alpha-amylase; glycogen debranching enzyme
AN10061	rcyA	F-box protein involved in control of the turnover of kinesin motor KipA
AN10062		Has domain(s) with predicted role in transmembrane transport and integral component of membrane localization
AN10063		Ortholog(s) have ATP-dependent four-way junction helicase activity, four-way junction DNA binding activity
AN10064		Ortholog(s) have role in cellular response to biotic stimulus, cellular response to neutral pH and cellular response to starvation, more
AN10065		Ortholog of A. fumigatus Af293 : Afu1g02650, Aspergillus flavus NRRL 3357 : AFL2T_00810, AFL2T_12550, Neosartorya fischeri NRRL 181 : NFIA_021950 and Aspergillus kawachii : Aspka1_0173715
AN10066		Predicted mariner transposon-related ORF
AN10067		Ortholog(s) have role in protein import into mitochondrial matrix and plasma membrane, presequence translocase-associated import motor localization
AN10068		Ortholog(s) have cytosol localization
AN10069		Ortholog of A. fumigatus Af293 : Afu1g01820, A. niger CBS 513.88 : An01g06400, A. oryzae RIB40 : AO090005000907, Neosartorya fischeri NRRL 181 : NFIA_022830 and Aspergillus wentii : Aspwe1_0037774
AN1007	niiA	Putative nitrite reductase with a predicted role in nitrogen metabolism; transcript stabilized by intracellular nitrate
AN10070		Ortholog of A. fumigatus Af293 : Afu1g01790, A. niger CBS 513.88 : An01g06420, A. oryzae RIB40 : AO090005000908, Aspergillus wentii : Aspwe1_0049751 and Aspergillus sydowii : Aspsy1_0144393
AN10071		Has domain(s) with predicted RNA binding activity
AN10072		Ortholog(s) have DNA replication origin binding activity and nuclear chromatin, nuclear origin of replication recognition complex localization
AN10073		Putative F-box protein
AN10074		Has domain(s) with predicted catalytic activity and role in metabolic process
AN10075		Putative permease of the major facilitator superfamily (MFS)
AN10076		Has domain(s) with predicted myosin binding activity
AN10077	psrA	Putative aspartate-based protein phosphatase
AN10078		Ortholog(s) have ATPase activity, coupled to transmembrane movement of substances activity, role in fatty acid transport and integral component of peroxisomal membrane, peroxisomal importomer complex localization
AN10079	ureB	Urease, involved in utilization of urea as a nitrogen source
AN1008	crnA	Putative nitrate transporter with 12 predicted transmembrane segments; transcript induced by nitrate and repressed by ammonium; regulated by NirA, AreA, and NiaD; transcript repressed by light in developmentally competent mycelia
AN10080	sidL	Ferricrocin (FC) biosynthetic transacetylase; siderophore biosynthetic enzyme
AN10081	xanA	Alpha-ketoglutarate-dependent xanthine dioxygenase involved in the oxidation of xanthine to uric acid; regulated by uaY and AreA transcription factors; the 5' region of xanA is included in a helitron fragment and is duplicated in the genome
AN10082	srpkF	Serine/threonine kinase domain protein; transcript repressed by nitrate
AN10083		Has domain(s) with predicted RNA polymerase II transcription factor activity, sequence-specific DNA binding, transcription factor activity, sequence-specific DNA binding, zinc ion binding activity
AN10084		Has domain(s) with predicted FAD binding, oxidoreductase activity and role in metabolic process
AN10085		Protein of unknown function
AN10086		Protein of unknown function
AN10087		PASA transcript
AN10088		Ortholog(s) have protein phosphatase type 1 activator activity and role in positive regulation of mitotic metaphase/anaphase transition, regulation of phosphoprotein phosphatase activity
AN10089		Ortholog of A. fumigatus Af293 : Afu1g04770, A. niger CBS 513.88 : An01g03670, Neosartorya fischeri NRRL 181 : NFIA_019990 and Aspergillus clavatus NRRL 1 : ACLA_029910
AN1009		Has domain(s) with predicted racemase and epimerase activity, acting on carbohydrates and derivatives activity, role in rhamnose metabolic process and cytoplasm localization
AN10090		Ortholog of A. fumigatus Af293 : Afu1g04430, A. oryzae RIB40 : AO090003000908, Neosartorya fischeri NRRL 181 : NFIA_020340 and Aspergillus wentii : Aspwe1_0169406
AN10091		Ortholog(s) have cytosol, mitochondrion, nucleus localization
AN10093		Has domain(s) with predicted hydrolase activity
AN10095		Protein of unknown function
AN10096		Has domain(s) with predicted hydrolase activity
AN10097	mepC	Putative ammonium transporter-like protein; null has wild-type level of ammonium uptake; mepC transcript regulated by AreA
AN10098		Putative zinc-binding oxidoreductase; intracellular, menadione stress-induced protein
AN10099		Has domain(s) with predicted FMN binding, oxidoreductase activity and role in oxidation-reduction process
AN1010		Ortholog of A. fumigatus Af293 : Afu1g12870, A. niger CBS 513.88 : An08g05690, A. oryzae RIB40 : AO090012000621, Aspergillus wentii : Aspwe1_0027873 and Aspergillus sydowii : Aspsy1_0053360
AN10100		Protein of unknown function
AN10101	CYP65AC3P	Putative cytochrome P450; possibly a pseudogene
AN10103	hmbC	High-mobility group (HMG) protein with a predicted role in sequence-specific DNA binding, RNA polymerase III transcriptional preinitiation complex assembly and chromatin remodeling
AN10104		Has domain(s) with predicted role in cell wall macromolecule catabolic process
AN10105		Ortholog(s) have transcriptional activator activity, RNA polymerase II core promoter proximal region sequence-specific binding activity
AN10108		Has domain(s) with predicted FMN binding, oxidoreductase activity and role in oxidation-reduction process
AN10109		Ortholog of A. fumigatus Af293 : Afu1g13670, Neosartorya fischeri NRRL 181 : NFIA_011830, Aspergillus wentii : Aspwe1_0040281 and Aspergillus clavatus NRRL 1 : ACLA_021770
AN1011		Ortholog(s) have Mis6-Sim4 complex, condensed nuclear chromosome kinetochore, cytoplasm localization
AN10110		Ortholog(s) have cytosol, nucleus localization
AN10111		Ortholog(s) have peptidyl-prolyl cis-trans isomerase activity, protein phosphatase type 2A regulator activity and role in mitotic spindle organization in nucleus, response to osmotic stress
AN10112		Ortholog(s) have role in mRNA export from nucleus and nuclear pore localization
AN10113		Ortholog of A. fumigatus Af293 : Afu1g13680, A. oryzae RIB40 : AO090012000509, Neosartorya fischeri NRRL 181 : NFIA_011820, Aspergillus wentii : Aspwe1_0027787 and Aspergillus versicolor : Aspve1_0023836
AN10115		Has domain(s) with predicted role in transmembrane transport and integral component of membrane localization
AN10116		Ortholog of A. nidulans FGSC A4 : AN2186, A. fumigatus Af293 : Afu1g13980, A. niger CBS 513.88 : An08g07120, An12g09760, An05g02480, An12g10180 and A. oryzae RIB40 : AO090010000355, AO090010000554
AN10117		Ortholog of A. fumigatus Af293 : Afu1g14050/fbpA, A. oryzae RIB40 : AO090012000463, Aspergillus wentii : Aspwe1_0040217, Aspergillus sydowii : Aspsy1_0086500 and Aspergillus terreus NIH2624 : ATET_00606
AN10118		Ortholog(s) have endoplasmic reticulum localization
AN10119		Ortholog(s) have poly(A) RNA binding, poly(A)-specific ribonuclease activity, role in nuclear-transcribed mRNA poly(A) tail shortening, postreplication repair and PAN complex, cytosol, nucleus localization
AN1012		Has domain(s) with predicted hydrolase activity
AN10120		Has domain(s) with predicted DNA binding, RNA polymerase II transcription factor activity, sequence-specific DNA binding, zinc ion binding activity and role in regulation of transcription, DNA-templated, transcription, DNA-templated
AN10121		Has domain(s) with predicted nucleic acid binding, zinc ion binding activity
AN10122		Has domain(s) with predicted oxidoreductase activity and role in metabolic process
AN10123		Ortholog of A. nidulans FGSC A4 : AN4122, AN2881, AN0867, A. fumigatus Af293 : Afu1g13860, Afu1g15180, Afu3g11650 and A. niger CBS 513.88 : An08g07010, An02g07440, An01g13480
AN10124		Beta-glycosidase; transcriptionally induced by growth on xylose
AN10125		Ortholog(s) have nucleolus localization
AN10126		Ortholog(s) have cytoplasm, nucleus localization
AN10127	bglQ	Putative beta-glucosidase with a predicted role in polysaccharide degradation; predicted mariner transposon-related ORF
AN10128		Has domain(s) with predicted DNA binding, RNA polymerase II transcription factor activity, sequence-specific DNA binding, zinc ion binding activity and role in regulation of transcription, DNA-templated, transcription, DNA-templated
AN10129		Ortholog(s) have protein complex binding activity
AN1013		Putative 60S ribosomal protein L5; ortholog of S. cerevisiae Rpl5p which is an RNA binding protein with a role in ribosomal large subunit assembly
AN10130		Ortholog(s) have structural constituent of ribosome activity and cytosolic small ribosomal subunit localization
AN10131	pyrD	Dihydroorotase, catalyzes the third step in pyrimidine biosynthesis
AN10132		Has domain(s) with predicted protein dimerization activity
AN10133		Ortholog of A. fumigatus Af293 : Afu1g15380, A. niger CBS 513.88 : An01g13650, Aspergillus wentii : Aspwe1_0482639 and Aspergillus sydowii : Aspsy1_0191721
AN10134		Ortholog(s) have protein-lysine N-methyltransferase activity, role in peptidyl-lysine dimethylation, positive regulation of translational termination and cytosol, nucleus localization
AN10135		Protein of unknown function
AN10136	trkC	Has domain(s) with predicted cation transmembrane transporter activity and role in cation transport, transmembrane transport
AN10137		WD domain-containing protein; NeddH-associated protein
AN10138	sdpA	Predicted dual-specificity protein tyrosine/serine/threonine phosphatase
AN10139		Protein expressed at increased levels in a hapX mutant versus wild-type
AN1014		Peroxisomal long-chain acyl-CoA transporter; locus contains the conserved upstream open reading frame (uORF) AN1014-uORF
AN1014-uORF		Conserved upstream open reading frame (uORF) of AN1014; uORFs are capable of mediating translational repression of their downstream ORF
AN10140		Ortholog of A. fumigatus Af293 : Afu1g12900, A. niger CBS 513.88 : An08g05760, A. oryzae RIB40 : AO090012000610, Aspergillus wentii : Aspwe1_0499968 and Aspergillus sydowii : Aspsy1_1154488
AN10141		Has domain(s) with predicted protein tyrosine/serine/threonine phosphatase activity and role in protein dephosphorylation
AN10142		Protein of unknown function
AN10144		Protein expressed at increased levels in a hapX mutant versus wild-type
AN10145		Ortholog(s) have protein heterodimerization activity, role in heteroduplex formation, meiotic DNA recombinase assembly, telomere maintenance via recombination and Rhp55-Rhp57 complex localization
AN10146		Has domain(s) with predicted arylformamidase activity and role in tryptophan catabolic process to kynurenine
AN10147	pelC	Putative pectin lyase with a predicted role in the degradation of pectin
AN10148	chpA	Cysteine- and histidine-rich-domain [CHORD]-containing protein; required for maintenance of the diploid state
AN10149		Ortholog of A. fumigatus Af293 : Afu1g11510, A. niger CBS 513.88 : An08g03630, A. oryzae RIB40 : AO090038000273, Neosartorya fischeri NRRL 181 : NFIA_014060 and Aspergillus wentii : Aspwe1_0028047
AN1015		Putative phosphorylase with a predicted role in glycogen degradation
AN10150	btgA	Putative 1,3-beta-transglucosylase with a predicted role in glucan processing
AN10151		Possible pseudogene, similar to Zn(II)2Cys6 transcription factor
AN10152		Has domain(s) with predicted role in transmembrane transport and integral component of membrane localization
AN10153	sskB	Mitogen activated protein kinase kinase kinase (MAPKKK) of the HOG signaling pathway that regulates osmotic stress response; mutants show growth inhibition in 1.5 M sucrose and sensitivity to NaCl
AN10154		Ortholog of Aspergillus versicolor : Aspve1_0120656, Aspergillus clavatus NRRL 1 : ACLA_024190 and Aspergillus sydowii : Aspsy1_0140218
AN10155		Has domain(s) with predicted cation transmembrane transporter activity, role in cation transport, transmembrane transport and integral component of membrane localization
AN10156		Has domain(s) with predicted kinase activity, transferase activity, transferring phosphorus-containing groups activity and role in glycerophospholipid biosynthetic process
AN10157		Ortholog of A. fumigatus Af293 : Afu1g11990, A. niger CBS 513.88 : An08g04270, A. oryzae RIB40 : AO090001000355, Neosartorya fischeri NRRL 181 : NFIA_013540 and Aspergillus wentii : Aspwe1_0504451
AN10158		Ortholog of A. nidulans FGSC A4 : AN7874, A. fumigatus Af293 : Afu1g12200, Afu3g00570, Afu8g02315 and A. niger CBS 513.88 : An08g04520, An06g00280, An16g02300
AN10159		Ortholog of Aspergillus wentii : Aspwe1_0172079, Aspergillus clavatus NRRL 1 : ACLA_023190, Aspergillus zonatus : Aspzo1_0012961 and Aspergillus carbonarius ITEM 5010 : Acar5010_000620
AN1016	ganB	Alpha subunit of a heterotrimeric G protein composed of GanB, SfaD and GpgA that controls conidial germination via cAMP/PKA pathway in response to carbon source availability; negatively regulates asexual development; regulated by RgsA
AN10160		Ortholog of A. nidulans FGSC A4 : AN2370, AN0323, A. fumigatus Af293 : Afu1g02440, Afu4g02760, A. niger CBS 513.88 : An01g05750, An12g09350, An13g03290 and A. oryzae RIB40 : AO090020000719, AO090005000852
AN10161		Ortholog(s) have structural constituent of ribosome activity and mitochondrial small ribosomal subunit localization
AN10163		Ortholog of A. fumigatus Af293 : Afu1g12110, A. niger CBS 513.88 : An08g04410, Aspergillus wentii : Aspwe1_0154994 and Aspergillus sydowii : Aspsy1_0038225
AN10164		Ortholog(s) have mRNA binding, poly(U) RNA binding activity and role in nuclear-transcribed mRNA catabolic process, nonsense-mediated decay, regulation of mRNA stability, stress granule assembly
AN10165		Has domain(s) with predicted outer membrane localization
AN10166		Ortholog of A. fumigatus Af293 : Afu1g11900/gprG, A. niger CBS 513.88 : An08g04110, A. oryzae RIB40 : AO090001000374/gprG and Aspergillus wentii : Aspwe1_0027952
AN10167		Has domain(s) with predicted role in oxidation-reduction process
AN10168		Ortholog of A. fumigatus Af293 : Afu1g10430, A. niger CBS 513.88 : An08g02380, Neosartorya fischeri NRRL 181 : NFIA_015240, Aspergillus wentii : Aspwe1_0036585 and Aspergillus zonatus : Aspzo1_0163764
AN10169	lxrA	Short-chain dehydrogenase; transcriptionally induced by growth on xylose
AN1017	hogA	Putative mitogen-activated protein kinase (MAPK) involved in osmotic stress response; highly up-regulated under osmotic stress conditions; required for sexual development and sporulation; mutant sensitive to NaCl
AN10170		Ortholog(s) have ATPase activity and cytosol, nucleus localization
AN10171		Ortholog(s) have role in cellular response to amino acid starvation, meiotic nuclear division, negative regulation of Ras protein signal transduction and negative regulation of TOR signaling, more
AN10172		Ortholog(s) have dicarboxylic acid transmembrane transporter activity, role in mitochondrial transport and mitochondrial inner membrane localization
AN10173		Ortholog(s) have nucleolus localization
AN10174		Ortholog of A. fumigatus Af293 : Afu1g10090, A. oryzae RIB40 : AO090038000427, Neosartorya fischeri NRRL 181 : NFIA_015560 and Aspergillus wentii : Aspwe1_0168735
AN10175		Ortholog(s) have role in ribosome biogenesis and cytosol, ribosome localization
AN10176		Protein of unknown function
AN10177		Protein of unknown function
AN10178		Ortholog(s) have copper ion binding activity, role in metal ion transport, mitochondrial respiratory chain complex IV assembly and cytosol, mitochondrial intermembrane space, nucleus localization
AN10179		Ortholog of A. fumigatus Af293 : Afu1g09650, A. oryzae RIB40 : AO090012000878, Aspergillus wentii : Aspwe1_0036407, Aspergillus clavatus NRRL 1 : ACLA_025850 and Aspergillus niger ATCC 1015 : 38576-mRNA
AN1018		Ortholog(s) have role in post-Golgi vesicle-mediated transport and cellular bud tip, cytoplasm localization
AN10180		Has domain(s) with predicted catalytic activity and role in nucleoside metabolic process
AN10181		Ortholog of A. fumigatus Af293 : Afu1g09530, A. niger CBS 513.88 : An08g01090, A. oryzae RIB40 : AO090012000919, Neosartorya fischeri NRRL 181 : NFIA_016080 and Aspergillus wentii : Aspwe1_0036341
AN10182		Putative translation initiation factor 3, subunit f (eIF-3f); expression reduced after exposure to farnesol
AN10183		Ortholog of A. fumigatus Af293 : Afu1g09520, A. niger CBS 513.88 : An08g01080, A. oryzae RIB40 : AO090012000920, Neosartorya fischeri NRRL 181 : NFIA_016090 and Aspergillus wentii : Aspwe1_0103125
AN10184		Protein predicted to have a role in pheromone precursor processing
AN10185		Has domain(s) with predicted zinc ion binding activity
AN10186		Ortholog(s) have GTPase binding activity, role in ER to Golgi vesicle-mediated transport and Golgi membrane localization
AN10187		Protein of unknown function
AN10188		Putative guanylate kinase; expression reduced after exposure to farnesol; transcript is induced by nitrate; predicted NirA binding site in promoter
AN10189		Ortholog(s) have protein-arginine omega-N monomethyltransferase activity and role in peptidyl-arginine methylation
AN1019	culA	Putative Scf complex protein; NeddH-associated protein; transcript upregulated in response to camptothecin
AN10190		Has domain(s) with predicted role in positive regulation of autophagy
AN10191		Ortholog(s) have chromatin binding, histone binding activity
AN10192		Ortholog(s) have role in conidiophore development
AN10193	env7	Ortholog(s) have role in ascospore formation, conidiophore development, conidium formation, regulation of vacuole fusion, non-autophagic and response to oxidative stress, more
AN10194		Ortholog(s) have role in spliceosomal conformational changes to generate catalytic conformation and U5 snRNP, cytosol, spliceosomal complex localization
AN10195		Ortholog(s) have valine-tRNA ligase activity
AN10196		Ortholog of A. fumigatus Af293 : Afu8g04830, A. niger CBS 513.88 : An16g07980, A. oryzae RIB40 : AO090005000663, Neosartorya fischeri NRRL 181 : NFIA_097650 and Aspergillus wentii : Aspwe1_0645289
AN10197		Has domain(s) with predicted catalytic activity and role in coenzyme M biosynthetic process
AN10198		Ortholog(s) have cytosol, extracellular region, nucleus localization
AN10199		Ortholog of Aspergillus versicolor : Aspve1_0037245 and Aspergillus sydowii : Aspsy1_0028755
AN1020		Ortholog of A. nidulans FGSC A4 : AN2784, AN9281, AN2199, A. fumigatus Af293 : Afu1g12970, A. niger CBS 513.88 : An15g05320 and A. oryzae RIB40 : AO090012000596, AO090038000022
AN10200	rpf2	Ribosome assembly factor; component of the Rpf2-Rrs1 complex; ortholog of S. cerevisiae Rpf2p; expression reduced after exposure to farnesol
AN10201		Ortholog of A. fumigatus Af293 : Afu8g04826, A. niger CBS 513.88 : An16g07990, A. oryzae RIB40 : AO090005000664, Neosartorya fischeri NRRL 181 : NFIA_097640 and Aspergillus wentii : Aspwe1_0645178
AN10203		Has domain(s) with predicted metal ion transmembrane transporter activity, role in metal ion transport, transmembrane transport and membrane localization
AN10204		Ortholog of A. oryzae RIB40 : AO090026000169 and Aspergillus flavus NRRL 3357 : AFL2T_07074
AN10205		Ortholog(s) have role in mitochondrial translation and mitochondrion localization
AN10206		Has domain(s) with predicted role in anaphase-promoting complex-dependent proteasomal ubiquitin-dependent protein catabolic process, regulation of mitotic metaphase/anaphase transition and anaphase-promoting complex localization
AN10207		Has domain(s) with predicted role in transmembrane transport and integral component of membrane localization
AN10208	csnH	Subunit 8 of the COP9 signalosome; required for formation of cleistothecia
AN10209		Ortholog of A. oryzae RIB40 : AO090005000644, Neosartorya fischeri NRRL 181 : NFIA_097790, Aspergillus kawachii : Aspka1_0179507 and Aspergillus clavatus NRRL 1 : ACLA_058380
AN1021		Ortholog of A. fumigatus Af293 : Afu1g12980, A. oryzae RIB40 : AO090012000595, Aspergillus wentii : Aspwe1_0498638, Aspergillus sydowii : Aspsy1_0053349 and Aspergillus terreus NIH2624 : ATET_00493
AN10210		Has domain(s) with predicted carbon-nitrogen ligase activity, with glutamine as amido-N-donor, hydrolase activity, acting on carbon-nitrogen (but not peptide) bonds, in linear amides activity
AN10211		Ortholog of A. fumigatus Af293 : Afu8g04970, A. niger CBS 513.88 : An16g07840, A. oryzae RIB40 : AO090005000645, Neosartorya fischeri NRRL 181 : NFIA_097780 and Aspergillus clavatus NRRL 1 : ACLA_058370
AN10212		Ortholog(s) have mitochondrion localization
AN10213		Ortholog(s) have role in CVT pathway, late endosome to vacuole transport, pexophagy, phosphatidylinositol biosynthetic process, piecemeal microautophagy of nucleus, retrograde transport, endosome to Golgi
AN10214		Ortholog(s) have cytosol localization
AN10215	pexE	Putative peroxisomal targeting signal 1 (PTS1) receptor protein; required for growth on long chain fatty acids; inactivation impairs triacetylfusarinine C (TAFC) siderophore biosynthesis; mutant is growth impaired in iron-depleted medium
AN10216		Ortholog of A. fumigatus Af293 : Afu8g05640, A. niger CBS 513.88 : An15g04470, A. oryzae RIB40 : AO090005000578, Aspergillus wentii : Aspwe1_0118846 and Aspergillus sydowii : Aspsy1_0055743
AN10217		Ortholog(s) have oxidoreductase activity, acting on CH-OH group of donors activity and cytosol, nucleus localization
AN10218		Protein of unknown function
AN10219		Transcript induced in response to calcium dichloride in a CrzA-dependent manner; intracellular, menadione stress-induced protein
AN1022		Ortholog(s) have role in potassium ion transport, proton transport and integral component of mitochondrial inner membrane localization
AN10220	ccp1	Putatice cytochrome c peroxidase; intracellular; protein abundance decreased by menadione stress
AN10221		Has domain(s) with predicted transporter activity, role in transmembrane transport and integral component of membrane, plasma membrane localization
AN10222		Ortholog(s) have glucose-6-phosphate 1-epimerase activity and cytoplasm, nucleus localization
AN10223		Putative 1-Cys peroxiredoxin; intracellular; protein abundance decreased by menadione stress; expression reduced after exposure to farnesol
AN10224		Possible role in diphthamide biosynthesis; protein expressed at increased levels in a hapX mutant versus wild-type
AN10225		Ortholog(s) have structural molecule activity, role in cellular protein localization, mitotic sister chromatid segregation, mitotic spindle organization and cytoplasm, mitotic spindle pole body, nucleus localization
AN10226		Has domain(s) with predicted metal ion binding activity
AN10227		Ortholog(s) have role in positive regulation of cell-substrate adhesion, regulation of filamentous growth, signal transduction involved in conjugation with cellular fusion and endoplasmic reticulum localization
AN10229		Ortholog(s) have role in ascospore formation, mitochondrial respiratory chain complex I assembly, programmed cell death and mitochondrion, plasma membrane localization
AN1023	sagA	Protein that plays a role in sensitivity to DNA-damaging agents
AN10230		Ortholog(s) have S-methyl-5-thioadenosine phosphorylase activity, mRNA binding activity, role in L-methionine biosynthetic process from methylthioadenosine, glutamate biosynthetic process and cytosol, nucleus localization
AN10232		Ortholog(s) have nucleolus localization
AN10233		Has domain(s) with predicted NADP binding, coenzyme binding, oxidoreductase activity, acting on the CH-OH group of donors, NAD or NADP as acceptor, phosphogluconate dehydrogenase (decarboxylating) activity
AN10234	ngn10	Putative GNAT-type acetyltransferase
AN10235		Ortholog of A. fumigatus Af293 : Afu2g04400, A. niger CBS 513.88 : An11g03330, A. oryzae RIB40 : AO090003001565, Aspergillus wentii : Aspwe1_0120274 and Aspergillus terreus NIH2624 : ATET_06071
AN10236		Has domain(s) with predicted zinc ion binding activity and nucleus localization
AN10237		Has domain(s) with predicted iron-sulfur cluster binding, structural molecule activity and role in iron-sulfur cluster assembly
AN10238	ngn21	Putative GNAT-type acetyltransferase
AN10239		Ortholog(s) have mRNA (guanine-N7-)-methyltransferase activity and role in 7-methylguanosine mRNA capping, RNA (guanine-N7)-methylation, cellular response to drug, mRNA methylation
AN1024		Ortholog(s) have role in mitotic recombination
AN10240		Has domain(s) with predicted SUMO transferase activity, zinc ion binding activity
AN10241		Ortholog(s) have role in protein N-linked glycosylation, protein localization to Golgi apparatus, protein processing, proteolysis involved in cellular protein catabolic process
AN10242		Protein of unknown function
AN10243		Ortholog(s) have cytoplasm, nucleus localization
AN10247		Ortholog of A. fumigatus Af293 : Afu2g04390, A. oryzae RIB40 : AO090003000225, Aspergillus wentii : Aspwe1_0046123 and Aspergillus terreus NIH2624 : ATET_06072
AN10248		Ortholog(s) have electron carrier activity, iron ion binding, zinc ion binding activity, role in peptidyl-diphthamide biosynthetic process from peptidyl-histidine, tRNA wobble uridine modification and cytosol, nucleus localization
AN10249		Ortholog(s) have aminoacyl-tRNA hydrolase activity, role in negative regulation of proteasomal ubiquitin-dependent protein catabolic process and mitochondrial outer membrane localization
AN1025		Predicted GTPase activating protein
AN10250		Putative protein of unknown function; expression upregulated after exposure to farnesol
AN10251		Ortholog(s) have nuclear localization sequence binding, ubiquitin binding activity, role in response to ethanol and cytosol localization
AN10252		Ortholog of A. fumigatus Af293 : Afu4g10320, A. niger CBS 513.88 : An04g06600, A. oryzae RIB40 : AO090003001189, Aspergillus wentii : Aspwe1_0166765 and Aspergillus sydowii : Aspsy1_0084447
AN10253		Ortholog(s) have role in maintenance of DNA trinucleotide repeats, mitotic sister chromatid cohesion and Ctf18 RFC-like complex localization
AN10254		Ortholog of A. fumigatus Af293 : Afu4g10530, A. niger CBS 513.88 : An04g06150, Aspergillus wentii : Aspwe1_0047458, Aspergillus sydowii : Aspsy1_0053923 and Aspergillus terreus NIH2624 : ATET_04011
AN10255		Ortholog of A. fumigatus Af293 : Afu4g10440, A. niger CBS 513.88 : An04g06310, A. oryzae RIB40 : AO090003001168, Neosartorya fischeri NRRL 181 : NFIA_105630 and Aspergillus wentii : Aspwe1_0166753
AN10256		Has domain(s) with predicted RNA binding, RNA-directed DNA polymerase activity, nucleic acid binding activity and role in DNA integration, RNA-dependent DNA replication
AN10257		Ortholog(s) have mRNA binding activity, role in telomere maintenance and cytoplasm, nucleus localization
AN10258		Ortholog(s) have anaphase-promoting complex, cytosol localization
AN10259	CYP532A4	Putative cytochrome P450
AN1026		Has domain(s) with predicted role in attachment of spindle microtubules to kinetochore, mitotic spindle organization in nucleus and DASH complex, mitotic spindle localization
AN10260		Intracellular, menadione stress-induced protein
AN10261		Ortholog(s) have role in syncytium formation by plasma membrane fusion
AN10262		Has domain(s) with predicted RNA polymerase II transcription factor activity, sequence-specific DNA binding, transcription factor activity, sequence-specific DNA binding, zinc ion binding activity
AN10263		Ortholog of A. niger CBS 513.88 : An11g05450, A. oryzae RIB40 : AO090023000304, Aspergillus wentii : Aspwe1_0054870 and Aspergillus terreus NIH2624 : ATET_05948
AN10264		Ortholog of A. oryzae RIB40 : AO090003000305, Aspergillus wentii : Aspwe1_0046218, Aspergillus versicolor : Aspve1_0080260 and Aspergillus clavatus NRRL 1 : ACLA_089630
AN10265		Ortholog(s) have alpha-1,6-mannosyltransferase activity, role in protein N-linked glycosylation and alpha-1,6-mannosyltransferase complex, endoplasmic reticulum localization
AN10266		Putative ubiquitin-activating enzyme; ortholog of S. cerevisiae Uba1p; transcript upregulated in response to camptothecin; protein induced by farnesol
AN10267		Has domain(s) with predicted role in transmembrane transport and integral component of membrane localization
AN10268		Protein of unknown function
AN10269		Has domain(s) with predicted oxidoreductase activity and role in metabolic process
AN1027		Ortholog of A. fumigatus Af293 : Afu1g12660, A. niger CBS 513.88 : An08g05410, A. oryzae RIB40 : AO090012000716, Aspergillus wentii : Aspwe1_0040406 and Aspergillus sydowii : Aspsy1_0038316
AN10270		Ortholog of A. fumigatus Af293 : Afu2g15720, A. niger CBS 513.88 : An15g05970, A. oryzae RIB40 : AO090012000253, Neosartorya fischeri NRRL 181 : NFIA_090950 and Aspergillus wentii : Aspwe1_0182342
AN10271		Ortholog of A. fumigatus Af293 : Afu2g15710, A. niger CBS 513.88 : An15g05960, A. oryzae RIB40 : AO090012000254, Aspergillus clavatus NRRL 1 : ACLA_074660 and Aspergillus niger ATCC 1015 : 200760-mRNA
AN10272		Ortholog of A. fumigatus Af293 : Afu2g15690, Aspergillus wentii : Aspwe1_0170945, Aspergillus clavatus NRRL 1 : ACLA_074640 and Aspergillus zonatus : Aspzo1_0138260
AN10273	gst3	Putative glutathione S-transferase; intracellular, menadione stress-induced protein
AN10274	rhgB	Putative rhamnogalacturonan hydrolase
AN10277	rhaA	Protein with rhamnogalacturonan acetylesterase activity, involved in degradation of pectin
AN10278		Ortholog(s) have cytosol, mitochondrion, nucleus localization
AN1028		Has domain(s) with predicted RNA polymerase II transcription factor activity, sequence-specific DNA binding, zinc ion binding activity, role in regulation of transcription, DNA-templated and nucleus localization
AN10280		Ortholog(s) have rDNA binding activity
AN10281		Ortholog(s) have role in dephosphorylation
AN10282		Ortholog(s) have cytosol, nucleus localization
AN10283		Has domain(s) with predicted FMN binding, iron ion binding, oxidoreductase activity and role in oxidation-reduction process
AN10285		Ortholog of A. fumigatus Af293 : Afu5g10660, A. niger CBS 513.88 : An14g04040, A. oryzae RIB40 : AO090010000472, Aspergillus wentii : Aspwe1_0050403 and Aspergillus terreus NIH2624 : ATET_07619
AN10286		Has domain(s) with predicted role in transmembrane transport and integral component of membrane localization
AN10287		Has domain(s) with predicted FAD binding, oleate hydratase activity and role in fatty acid metabolic process
AN10288		Protein of unknown function
AN10289		Putative dimethyl-allyl-tryptophan synthase (DMATS)-type aromatic prenyltransferase; transcript is induced by nitrate
AN1029	afoA	Protein with homology to CtnR, citrinin biosynthesis transcriptional activator; contains a Zn(2)Cys(6) domain; involved in asperfuranone biosynthesis; overexpression induces expression of the asperfuranone biosynthesis gene cluster
AN10290		Has domain(s) with predicted FMN binding, oxidoreductase activity, oxidoreductase activity, acting on the CH-NH2 group of donors, pyridoxamine-phosphate oxidase activity
AN10292		Ortholog of A. fumigatus Af293 : Afu5g10455, A. niger CBS 513.88 : An14g04320, A. oryzae RIB40 : AO090010000491, Aspergillus wentii : Aspwe1_0038732 and Aspergillus sydowii : Aspsy1_0054224
AN10293		Ortholog of A. fumigatus Af293 : Afu5g09950, Aspergillus glaucus : Aspgl1_0181943, Aspergillus flavus NRRL 3357 : AFL2T_11694 and Neosartorya fischeri NRRL 181 : NFIA_077320
AN10294		Has domain(s) with predicted RNA polymerase II transcription factor activity, sequence-specific DNA binding, zinc ion binding activity, role in regulation of transcription, DNA-templated and nucleus localization
AN10295		Has domain(s) with predicted DNA binding activity
AN10296		Ortholog(s) have fumarate reductase (NADH) activity, role in cellular response to anoxia and cytosol, mitochondrion, plasma membrane, ribosome localization
AN10297		Protein with similarity to nonribosomal peptide synthases (NRPS-like); putative acyl CoA synthetase with an NAD-binding domain
AN10298		3-phosphoserine aminotransferase; intracellular; protein abundance decreased by menadione stress
AN10299		Has domain(s) with predicted carboxy-lyase activity, catalytic activity, pyridoxal phosphate binding activity and role in carboxylic acid metabolic process, cellular amino acid metabolic process
AN1030		Has domain(s) with predicted oxidoreductase activity, transferase activity, transferring acyl groups other than amino-acyl groups activity and role in oxidation-reduction process
AN10300		Has domain(s) with predicted RNA polymerase II transcription factor activity, sequence-specific DNA binding, zinc ion binding activity, role in regulation of transcription, DNA-templated and nucleus localization
AN10301		Ortholog of A. fumigatus Af293 : Afu2g14340, A. niger CBS 513.88 : An08g01260, An02g00910, A. oryzae RIB40 : AO090103000486 and Aspergillus wentii : Aspwe1_0072512, Aspwe1_0148005
AN10302		Ortholog of A. nidulans FGSC A4 : AN3342, AN4609, A. fumigatus Af293 : Afu7g06670, A. niger CBS 513.88 : An04g04320, An16g05670, An04g03250 and A. oryzae RIB40 : AO090011000012
AN10303		Ortholog of A. fumigatus Af293 : Afu2g13870, A. niger CBS 513.88 : An02g05230, A. oryzae RIB40 : AO090026000190, Neosartorya fischeri NRRL 181 : NFIA_089040 and Aspergillus wentii : Aspwe1_0032169
AN10304		Ortholog(s) have mitochondrial membrane localization
AN10305		Has domain(s) with predicted hydrogen ion transmembrane transporter activity and role in ATP hydrolysis coupled proton transport
AN10306	candA-N	N-terminal subunit of Cand1; which is split into two subunits (candA-N and candA-C) that bind to each other and to unneddylated cullin-RING complexes; role in sexual development, secondary metabolism and light control of asexual development
AN10307		Has domain(s) with predicted zinc ion binding activity
AN10308		Ortholog(s) have mitochondrion localization
AN10309		Putative chitin deacetylase; predicted glycosyl phosphatidylinositol (GPI)-anchor
AN1031	afoB	Putative efflux pump; involved in asperfuranone biosynthesis
AN10310		Protein of unknown function
AN10311	mnpA	Putative hyphal cell wall mannoprotein; expression is transcriptionally upregulated during sexual development; expression is flbA-, fadA- and veA-dependent; present in the hyphal cell wall, absent from the conidial cell wall
AN10313		Ortholog(s) have role in ER to Golgi vesicle-mediated transport, retrograde transport, endosome to Golgi and ER to Golgi transport vesicle, Golgi cis cisterna, Golgi membrane, endoplasmic reticulum localization
AN10315		Ortholog(s) have GTPase activity, ribosome binding activity, role in positive regulation of translation and mitochondrial matrix, mitochondrial ribosome localization
AN10316		Putative RNA polymerase III, large subunit; ortholog of S. cerevisiae Rpo31p; expression reduced after exposure to farnesol
AN10317		Ortholog of A. fumigatus Af293 : Afu3g14445, A. niger CBS 513.88 : An09g03980, A. oryzae RIB40 : AO090701000586, Neosartorya fischeri NRRL 181 : NFIA_062810 and Aspergillus wentii : Aspwe1_0107543
AN10318		Predicted glycosylphosphatidylinositol (GPI)-anchored protein
AN10319		Has domain(s) with predicted amino acid transmembrane transporter activity, role in amino acid transmembrane transport and membrane localization
AN1032	afoC	Putative oxidoreductase; required for asperfuranone biosynthesis
AN10320		Ortholog of A. nidulans FGSC A4 : AN2942, AN7130 and A. fumigatus Af293 : Afu3g15110, Afu4g08715
AN10321		Has domain(s) with predicted role in transmembrane transport and integral component of membrane localization
AN10322		Has domain(s) with predicted ATP binding, DNA binding, DNA-dependent ATPase activity and role in DNA repair
AN10323		Has domain(s) with predicted oxidoreductase activity, acting on paired donors, with incorporation or reduction of molecular oxygen, 2-oxoglutarate as one donor, and incorporation of one atom each of oxygen into both donors activity
AN10324	ubcL	Putative neddylation machinery protein; constitutively expressed during all stages of the fungal life cycle
AN10325	srpkD	Has domain(s) with predicted ATP binding, protein kinase activity, protein tyrosine kinase activity, transferase activity, transferring phosphorus-containing groups activity and role in protein phosphorylation
AN10326		Ortholog of Aspergillus versicolor : Aspve1_0081330 and Aspergillus sydowii : Aspsy1_0148173
AN10327		Ortholog of A. niger CBS 513.88 : An05g01350, A. oryzae RIB40 : AO090010000120, Aspergillus wentii : Aspwe1_0167953, Aspergillus niger ATCC 1015 : 39005-mRNA and Aspergillus zonatus : Aspzo1_0064042
AN10328		Possible pseudogene
AN10329		Predicted mariner transposon-related ORF
AN1033	afoD	Putative salicylate hydroxylase; required for asperfuranone biosynthesis; transcriptionally induced by scrP overexpression
AN10331		Has domain(s) with predicted DNA binding, RNA polymerase II transcription factor activity, sequence-specific DNA binding, zinc ion binding activity and role in regulation of transcription, DNA-templated, transcription, DNA-templated
AN10332		Has domain(s) with predicted role in transmembrane transport and integral component of membrane localization
AN10333		Has domain(s) with predicted hydrolase activity and role in metabolic process
AN10334		Has domain(s) with predicted DNA binding, RNA polymerase II transcription factor activity, sequence-specific DNA binding, sequence-specific DNA binding and transcription factor activity, more
AN10335		Has domain(s) with predicted oxidoreductase activity and role in metabolic process
AN10336		Ortholog(s) have acetyltransferase activity, chromatin binding activity
AN10337		Has domain(s) with predicted enzyme regulator activity, role in regulation of protein catabolic process and proteasome complex localization
AN10338		Ortholog(s) have L-arginine transmembrane transporter activity, L-aspartate transmembrane transporter activity and L-glutamate transmembrane transporter activity, more
AN10339		Ortholog of A. fumigatus Af293 : Afu3g05990, Neosartorya fischeri NRRL 181 : NFIA_071260, Aspergillus wentii : Aspwe1_0042197 and Aspergillus clavatus NRRL 1 : ACLA_033940
AN1034	afoE	Putative polyketide synthase; required for asperfuranone biosynthesis; transcriptionally induced by scrP overexpression
AN10340		Ortholog(s) have di-trans,poly-cis-decaprenylcistransferase activity, trans-hexaprenyltranstransferase activity, role in ubiquinone biosynthetic process and decaprenyl diphosphate synthase complex, mitochondrion localization
AN10341		Possible pseudogene, similar to Myb-like transcription factor
AN10343		Ortholog(s) have sodium:inorganic phosphate symporter activity, role in phosphate ion transmembrane transport and plasma membrane localization
AN10344		CobW domain-containing protein; transcript repressed by nitrate
AN10345	dfgA	Putative endo-mannanase GH76 family protein
AN10346		Putative cutinase with a predicted role in the hydrolysis of cutin
AN10347		Ortholog of A. fumigatus Af293 : Afu3g12050, Neosartorya fischeri NRRL 181 : NFIA_065260, Aspergillus wentii : Aspwe1_0037097 and Aspergillus clavatus NRRL 1 : ACLA_039920
AN10348		Ortholog(s) have 3'-5'-exoribonuclease activity
AN10349		Has domain(s) with predicted role in mRNA processing
AN1035	afoF	Putative FAD/FMN-dependent oxygenase; required for asperfuranone biosynthesis
AN10350		Ortholog(s) have cytosol, nucleus localization
AN10351		Ortholog(s) have metalloaminopeptidase activity, role in cellular response to drug, chaperone-mediated protein folding, proteolysis and cytosol, fungal-type vacuole lumen, ribosome localization
AN10352		Ortholog(s) have mRNA binding activity, role in rRNA processing and 90S preribosome, box C/D snoRNP complex, small-subunit processome localization
AN10353	sgdB	Protein with similarity to seryl tRNA synthase; required for conidial germination; expression reduced after exposure to farnesol
AN10354		Putative signal sequence processing protein with a predicted role in targeting proteins to the endoplasmic reticulum
AN10355		Predicted Rab GTPase-activating protein (Rab-GAP)
AN10356		Ortholog of A. nidulans FGSC A4 : AN0435, A. fumigatus Af293 : Afu1g04510, Afu3g13080, A. niger CBS 513.88 : An01g03600 and A. oryzae RIB40 : AO090003000870, AO090012000821
AN10357		Ortholog of A. fumigatus Af293 : Afu3g13810, A. niger CBS 513.88 : An02g09500, A. oryzae RIB40 : AO090012000774, Neosartorya fischeri NRRL 181 : NFIA_063450 and Aspergillus wentii : Aspwe1_0170040
AN10358		Has domain(s) with predicted oxidoreductase activity, zinc ion binding activity and role in oxidation-reduction process
AN10359		Ortholog of A. fumigatus Af293 : Afu3g12040, Neosartorya fischeri NRRL 181 : NFIA_065270, Aspergillus wentii : Aspwe1_0105880 and Aspergillus clavatus NRRL 1 : ACLA_039910
AN1036	afoG	Putative polyketide synthase; required for asperfuranone biosynthesis; transcriptionally induced by scrP overexpression
AN10360		Ortholog of A. niger CBS 513.88 : An02g11450, A. oryzae RIB40 : AO090005001479, Neosartorya fischeri NRRL 181 : NFIA_069110 and Aspergillus wentii : Aspwe1_0173457
AN10361		Ortholog(s) have tRNA (guanine-N1-)-methyltransferase activity, role in mitochondrial tRNA methylation, regulation of DNA methylation, tRNA N1-guanine methylation and mitochondrial matrix, nucleus localization
AN10362		RNA polymerase II, fourth largest subunit; expression reduced after exposure to farnesol
AN10363		Ortholog of A. fumigatus Af293 : Afu3g08340/dscD, A. niger CBS 513.88 : An02g11950, A. oryzae RIB40 : AO090005001445, Aspergillus wentii : Aspwe1_0112592 and Aspergillus sydowii : Aspsy1_0029318
AN10364		Ortholog of A. fumigatus Af293 : Afu3g09580, Neosartorya fischeri NRRL 181 : NFIA_067710, Aspergillus wentii : Aspwe1_0074802 and Aspergillus versicolor : Aspve1_0081595
AN10365		Ortholog(s) have role in hyphal growth
AN10366		Ortholog of Aspergillus brasiliensis : Aspbr1_0386750
AN10367		Putative P-type ATPase
AN10368		Has domain(s) with predicted carbon-sulfur lyase activity and role in metabolic process
AN10369		Ortholog of A. nidulans FGSC A4 : AN6413, AN6419, AN6946, AN5312, AN5664, AN8328, AN3241, AN1930, AN2386, AN1738, AN11159, AN8984, AN8951, AN1540, AN8971, AN9387, AN9266, AN9306, AN1317, AN10886, AN7232, AN7774, AN12202
AN1037	odeA	Oleate delta-12 desaturase; transcriptionally regulated by low temperature and by light
AN10370		Ortholog of A. fumigatus Af293 : Afu3g07980, A. niger CBS 513.88 : An16g01990, A. oryzae RIB40 : AO090005001498, Aspergillus wentii : Aspwe1_0173462 and Aspergillus sydowii : Aspsy1_0042585
AN10371		Ortholog of A. fumigatus Af293 : Afu3g07945, A. oryzae RIB40 : AO090005001494, Neosartorya fischeri NRRL 181 : NFIA_069220, Aspergillus wentii : Aspwe1_0029211 and Aspergillus versicolor : Aspve1_0127963
AN10372		Protein of unknown function
AN10373		Ortholog of A. fumigatus Af293 : Afu3g11810, A. niger CBS 513.88 : An02g07640, A. oryzae RIB40 : AO090003000743, Aspergillus wentii : Aspwe1_0104946 and Aspergillus sydowii : Aspsy1_0778921
AN10374		Ortholog of A. fumigatus Af293 : Afu3g08130, Neosartorya fischeri NRRL 181 : NFIA_069010, Aspergillus wentii : Aspwe1_0173436 and Aspergillus versicolor : Aspve1_0039578
AN10375		Has domain(s) with predicted catalytic activity, hydrolase activity, hydrolyzing O-glycosyl compounds activity and role in carbohydrate metabolic process
AN10376	afcC	Putative alpha-fucosidase
AN10377		Ortholog(s) have plasma membrane localization
AN10378	zipC	Putative bZIP transcription factor
AN10379		Ortholog of A. fumigatus Af293 : Afu7g06460, A. niger CBS 513.88 : An03g05540, Neosartorya fischeri NRRL 181 : NFIA_027750, Aspergillus wentii : Aspwe1_0022967 and Aspergillus versicolor : Aspve1_0056237
AN1038		Component of the TRAPII complex that mediates Rab guanyl-nucleotide exchange factor activity, involved in Golgi vesicle-mediated transport
AN10380	dclB	Putative Dicer protein
AN10381		Has domain(s) with predicted metallopeptidase activity, zinc ion binding activity and role in proteolysis
AN10382		Protein of unknown function
AN10383		Possible pseudogene; the predicted pseudogene AN10383 and predicted ORF AN3200 occupy overlapping chromosomal locations in version 4 of the A. nidulans annotation
AN10384		Possible C6 transcription factor; ortholog of A. fumigatus Afu2g07480 and Afu5g14530
AN10385		Protein of unknown function
AN10386		Ortholog of A. nidulans FGSC A4 : AN5039, A. niger CBS 513.88 : An09g05600, An13g01270 and A. oryzae RIB40 : AO090026000484, AO090005000917, AO090103000243, AO090005001067
AN10387		Possible pseudogene, similar to alternative sulfate transporter
AN10388		Has domain(s) with predicted UDP-N-acetylmuramate dehydrogenase activity, flavin adenine dinucleotide binding, oxidoreductase activity, oxidoreductase activity, acting on CH-OH group of donors activity
AN10389	CYP654A1	Putative cytochrome P450
AN1039		Ortholog(s) have DNA binding activity
AN10390		Ortholog of A. nidulans FGSC A4 : AN3286, A. fumigatus Af293 : Afu4g01280, Afu5g00830, A. niger CBS 513.88 : An12g00980, An11g04090, An06g00150 and A. oryzae RIB40 : AO090138000050, AO090010000179
AN10391		Protein of unknown function
AN10392		Has domain(s) with predicted UDP-N-acetylmuramate dehydrogenase activity, flavin adenine dinucleotide binding, oxidoreductase activity, acting on CH-OH group of donors activity and role in oxidation-reduction process
AN10393		Ortholog(s) have cytosol localization
AN10394		Ortholog(s) have ubiquitin-protein transferase activity, role in anaphase-promoting complex-dependent proteasomal ubiquitin-dependent protein catabolic process, protein ubiquitination and anaphase-promoting complex localization
AN10395		Ortholog(s) have thiosulfate sulfurtransferase activity, role in tRNA wobble position uridine thiolation and mitochondrion localization
AN10396		Ortholog(s) have farnesyl-diphosphate farnesyltransferase activity, squalene synthase activity and role in ergosterol biosynthetic process, establishment or maintenance of cell polarity
AN10397		Protein of unknown function
AN10398		Has domain(s) with predicted ADP binding activity and role in defense response
AN10399		Has domain(s) with predicted oxidoreductase activity and role in metabolic process
AN1040		Ortholog of A. oryzae RIB40 : AO090038000523, Aspergillus flavus NRRL 3357 : AFL2T_07855 and Aspergillus sydowii : Aspsy1_0160459, Aspsy1_0165518
AN10400		Protein of unknown function
AN10401		Ortholog of A. nidulans FGSC A4 : AN6780, A. fumigatus Af293 : Afu7g01210, Aspergillus sydowii : Aspsy1_0029236, Aspsy1_0043488 and Aspergillus terreus NIH2624 : ATET_08673
AN10402		Has domain(s) with predicted UDP-N-acetylmuramate dehydrogenase activity, flavin adenine dinucleotide binding, oxidoreductase activity, acting on CH-OH group of donors activity and role in oxidation-reduction process
AN10403		Ortholog of Aspergillus sydowii : Aspsy1_0087592
AN10404		Ortholog of A. fumigatus Af293 : Afu7g01410, A. niger CBS 513.88 : An12g01490, A. oryzae RIB40 : AO090010000217, Neosartorya fischeri NRRL 181 : NFIA_114100 and Aspergillus clavatus NRRL 1 : ACLA_066160
AN10405		Ortholog of A. fumigatus Af293 : Afu7g01390, A. niger CBS 513.88 : An12g01510, Aspergillus wentii : Aspwe1_0029623, Aspergillus sydowii : Aspsy1_0056832 and Aspergillus terreus NIH2624 : ATET_08680
AN10406		Ortholog(s) have cytosol, exosome (RNase complex), mitotic spindle pole body, nucleus localization
AN10407		Has domain(s) with predicted zinc ion binding activity
AN10408		Ortholog of A. fumigatus Af293 : Afu3g05850, A. niger CBS 513.88 : An11g10750, A. oryzae RIB40 : AO090020000054, Neosartorya fischeri NRRL 181 : NFIA_071380 and Aspergillus clavatus NRRL 1 : ACLA_033820
AN10409		Ortholog of A. fumigatus Af293 : Afu3g05830, A. niger CBS 513.88 : An11g10770, A. oryzae RIB40 : AO090020000051, Aspergillus wentii : Aspwe1_0029425 and Aspergillus sydowii : Aspsy1_0030109
AN1041		Putative beta-1,4-endoglucanase
AN10410		Has domain(s) with predicted role in transmembrane transport and integral component of membrane localization
AN10411		Ortholog of A. fumigatus Af293 : Afu3g05670, A. niger CBS 513.88 : An11g10960, A. oryzae RIB40 : AO090020000037, Neosartorya fischeri NRRL 181 : NFIA_071520 and Aspergillus wentii : Aspwe1_0173697
AN10413		Ortholog(s) have phosphatidylinositol-3-phosphate binding, phospholipase D activity
AN10414		Ortholog(s) have cytosol, nucleus, site of double-strand break localization
AN10415		Ortholog(s) have double-stranded DNA-dependent ATPase activity, role in double-strand break repair via homologous recombination and Smc5-Smc6 complex, nucleus localization
AN10416		Putative 60s ribosomal protein similar to subunits L15 and L27; ortholog of S. cerevisiae RPL28; expression reduced after exposure to farnesol; palA-dependent expression independent of pH
AN10417		Ortholog(s) have chromatin binding, mRNA binding, translation regulator activity, nucleic acid binding activity
AN10418		Ortholog of A. fumigatus Af293 : Afu3g05610, A. niger CBS 513.88 : An11g11020, A. oryzae RIB40 : AO090020000033, Aspergillus wentii : Aspwe1_0042240 and Aspergillus sydowii : Aspsy1_0088183
AN10419		Putative beta-1,4-endoglucanase
AN1042		Ortholog of Aspergillus tubingensis : Asptu1_0038623, Aspergillus brasiliensis : Aspbr1_0047614, Aspergillus glaucus : Aspgl1_0033936 and Aspergillus acidus : Aspfo1_0037723
AN10420	agdF	Putative alpha-glucosidase with a predicted role in starch metabolism; transcriptionally induced by isomaltose in an amyR-dependent manner
AN10421		Has domain(s) with predicted hydrolase activity
AN10422		Protein of unknown function
AN10423		Ortholog(s) have role in hyphal growth, maltose metabolic process, regulation of transcription, DNA-templated and nucleus localization
AN10425		Possible pseudogene
AN10428		Has domain(s) with predicted role in transmembrane transport and integral component of membrane localization
AN10429		Ortholog(s) have cytosol, nucleus localization
AN1043		Has domain(s) with predicted hydrolase activity, hydrolyzing O-glycosyl compounds activity and role in carbohydrate metabolic process
AN10430		Putative polyketide synthase (PKS) encoded in a secondary metabolite gene cluster
AN10431		Protein of unknown function; transcript is induced by nitrate; predicted NirA binding site in promoter
AN10432		Has domain(s) with predicted DNA binding, zinc ion binding activity, role in transcription, DNA-templated and nucleus localization
AN10433		Ortholog(s) have role in ER-associated ubiquitin-dependent protein catabolic process and cytoplasm, nucleolus localization
AN10434		Ortholog(s) have role in cellular response to biotic stimulus, cellular response to starvation and filamentous growth of a population of unicellular organisms in response to biotic stimulus, more
AN10435	CYP5116B1	Putative cytochrome P450
AN10436		Has domain(s) with predicted RNA polymerase II transcription cofactor activity, role in regulation of transcription from RNA polymerase II promoter and mediator complex localization
AN10437		Ortholog(s) have cytosol, mitochondrion, nucleus localization
AN10438		Has domain(s) with predicted GTP binding activity
AN10439		Ortholog(s) have role in attachment of GPI anchor to protein and GPI-anchor transamidase complex localization
AN10440		Ortholog(s) have membrane, mitochondrion localization
AN10441		Ortholog(s) have cell division site, cytosol, nucleus localization
AN10442		Predicted guanine nucleotide exchange factor
AN10443		Has domain(s) with predicted catalytic activity and role in DNA repair, base-excision repair
AN10444	ggtA	Gamma-glutamyl transpeptidase, involved in sexual development
AN10445		Ortholog(s) have mitochondrion, plasma membrane localization
AN10446		Ortholog(s) have phosphoprotein phosphatase activity, role in endoplasmic reticulum unfolded protein response, protein dephosphorylation, traversing start control point of mitotic cell cycle and endoplasmic reticulum localization
AN10447		Has domain(s) with predicted transferase activity, transferring acyl groups activity
AN10448	tprA	Tetratricopeptide repeat (TPR)-containing protein; usvB-dependent transcript induction in response to camptothecin
AN10449	sirA	Sir2 ortholog; NAD-dependent histone deacetylase (H4-K16 specific), tetra-acetyl histone H4 deacetylase; regulates H4K16 acetylation and secondary metabolite production through its H4K16-deacetylating activity
AN1045		Has domain(s) with predicted RNA binding, nucleic acid binding, nucleotide binding activity, role in RNA processing and nucleus, ribonucleoprotein complex localization
AN10450		Ortholog(s) have tRNA (guanine-N2-)-methyltransferase activity, role in tRNA methylation and cytosol, nucleus, tRNA (m2G10) methyltransferase complex localization
AN10451		Ortholog(s) have tRNA (guanine-N7-)-methyltransferase activity, role in tRNA methylation and nucleolus, tRNA methyltransferase complex localization
AN10452		Ortholog(s) have dihydroceramidase activity, role in ceramide biosynthetic process, ceramide catabolic process and endoplasmic reticulum, fungal-type vacuole membrane localization
AN10453		Ortholog(s) have protein channel activity, role in protein import into mitochondrial inner membrane and mitochondrial inner membrane protein insertion complex localization
AN10454		Ortholog of A. fumigatus Af293 : Afu6g12650, A. niger CBS 513.88 : An06g01860, A. oryzae RIB40 : AO090003000382, Neosartorya fischeri NRRL 181 : NFIA_058610 and Aspergillus wentii : Aspwe1_0033674
AN10455		Ortholog(s) have uroporphyrinogen-III synthase activity, role in heme biosynthetic process and cytosol, nucleus localization
AN10456	denA	NEDD8-specific protease; required for light-dependent development
AN10457		Ortholog of A. fumigatus Af293 : Afu7g04795, A. niger CBS 513.88 : An13g01320, A. oryzae RIB40 : AO090005000171, Neosartorya fischeri NRRL 181 : NFIA_025730 and Aspergillus clavatus NRRL 1 : ACLA_006450
AN10458		Protein of unknown function
AN10459		Ortholog(s) have cytosol localization
AN1046	chsG	Putative class VII chitin synthase with a predicted role in chitin biosynthesis
AN10460		Ortholog of A. fumigatus Af293 : Afu4g12540, A. niger CBS 513.88 : An01g08020, Neosartorya fischeri NRRL 181 : NFIA_103760 and Aspergillus wentii : Aspwe1_0100481
AN10461		Protein of unknown function
AN10462	srpkG	Has domain(s) with predicted ATP binding, protein kinase activity, transferase activity, transferring phosphorus-containing groups activity and role in protein phosphorylation
AN10463		Has domain(s) with predicted DNA binding, RNA polymerase II transcription factor activity, sequence-specific DNA binding, zinc ion binding activity and role in regulation of transcription, DNA-templated, transcription, DNA-templated
AN10464		Protein of unknown function; transcript is induced by nitrate; predicted NirA binding site in promoter
AN10465		Ortholog(s) have COPI-coated vesicle, Golgi apparatus, nuclear periphery localization
AN10466		Ortholog(s) have role in inner mitochondrial membrane organization and integral component of mitochondrial inner membrane localization
AN10467		Has domain(s) with predicted RNA polymerase II transcription factor activity, sequence-specific DNA binding, zinc ion binding activity, role in regulation of transcription, DNA-templated and nucleus localization
AN10468		Ortholog(s) have role in cadmium ion transport, zinc II ion transport
AN10469		Has domain(s) with predicted oxidoreductase activity and role in metabolic process
AN1047		Putative heat shock protein
AN10470		Putative DNA-polymerase III delta subunit; transcript repressed by nitrate
AN10471		Has domain(s) with predicted 3-hydroxyacyl-CoA dehydrogenase activity, coenzyme binding, oxidoreductase activity, acting on the CH-OH group of donors, NAD or NADP as acceptor activity
AN10472		Ortholog(s) have cytosol localization
AN10473		Protein of unknown function
AN10474		Has domain(s) with predicted tRNA binding activity
AN10475		Ortholog(s) have cytosol localization
AN10477		Has domain(s) with predicted structural constituent of ribosome activity, role in translation and ribosome localization
AN10478		Ortholog(s) have cytosol, nucleus localization
AN10479	CYP540B4	Putative cytochrome P450
AN1048		Ortholog of A. fumigatus Af293 : Afu1g12630, A. niger CBS 513.88 : An08g05380, A. oryzae RIB40 : AO090113000130, Aspergillus wentii : Aspwe1_0111448 and Aspergillus terreus NIH2624 : ATET_00454
AN10480		Ortholog of A. fumigatus Af293 : Afu4g07990, A. niger CBS 513.88 : An04g02410, A. oryzae RIB40 : AO090023000772, Aspergillus wentii : Aspwe1_0102632 and Aspergillus sydowii : Aspsy1_0149200
AN10481		Ortholog of A. fumigatus Af293 : Afu3g14190, A. niger CBS 513.88 : An09g04370, A. oryzae RIB40 : AO090012000662, Aspergillus wentii : Aspwe1_0169992 and Aspergillus sydowii : Aspsy1_0044374
AN10482	bglF	Putative beta-glucosidase
AN10483		Ortholog of A. nidulans FGSC A4 : AN2809, AN2115, AN0033, AN12460, A. fumigatus Af293 : Afu2g00940, Afu2g16560, Afu3g15340, Afu7g00460, Afu7g06360 and A. niger CBS 513.88 : An14g02830, An16g00830
AN10484		Ortholog(s) have U2-type spliceosomal complex localization
AN10485	stk21	NDR serine/threonine kinase; reduced growth on AVICEL medium
AN10486		Putative nonribosomal peptide synthetase (NRPS)-like enzyme
AN10487		Has domain(s) with predicted role in transmembrane transport and integral component of membrane localization
AN10488		Has domain(s) with predicted carbohydrate binding, catalytic activity and role in carbohydrate catabolic process
AN10489	FKBP5	FKBP-type peptidyl-prolyl cis-trans isomerase; expression reduced after exposure to farnesol
AN1049		Putative zinc metalloproteinase; PalA-dependent expression independent of pH
AN10491		Putative transcription factor; predicted role in secondary metabolite production
AN10492	thiA	Ortholog(s) have transcription factor activity, RNA polymerase II transcription factor binding activity
AN10493		Has domain(s) with predicted 2 iron, 2 sulfur cluster binding, oxidoreductase activity and role in oxidation-reduction process
AN10494		Has domain(s) with predicted oxidoreductase activity and role in metabolic process
AN10495		Has domain(s) with predicted CoA-transferase activity and role in ketone body catabolic process, metabolic process
AN10496		Putative regulator of mannosylphosphorylation
AN10497		Ortholog(s) have role in negative regulation of helicase activity and MCM complex, cytosol, nuclear chromatin localization
AN10498		Ortholog of A. fumigatus Af293 : Afu1g03930, A. niger CBS 513.88 : An01g02790, A. oryzae RIB40 : AO090003000957, Neosartorya fischeri NRRL 181 : NFIA_020760 and Aspergillus wentii : Aspwe1_0066343
AN10499		Ortholog(s) have cytosol, nucleus localization
AN1050		Putative 3-ketoacyl-CoA thiolase with a predicted role in fatty acid metabolism; protein is mislocalized in a pexG mutant
AN10500		Protein of unknown function
AN10501		Ortholog(s) have role in transcription from RNA polymerase I promoter and RNA polymerase I transcription factor complex, cytosol localization
AN10502		Has domain(s) with predicted catalytic activity, hydrolase activity, hydrolyzing O-glycosyl compounds activity and role in carbohydrate metabolic process
AN10504		Ortholog(s) have role in conidiophore development, hyphal growth, sporocarp development involved in sexual reproduction, syncytium formation by plasma membrane fusion
AN10505		Putative unsaturated rhamnogalacturonan hydrolase
AN10506		Ortholog of A. fumigatus Af293 : Afu5g14780, A. niger CBS 513.88 : An18g01640, A. oryzae RIB40 : AO090103000417, Aspergillus versicolor : Aspve1_0173600 and Aspergillus niger ATCC 1015 : 42671-mRNA
AN10507	hsp20	Ortholog(s) have identical protein binding, mRNA binding, unfolded protein binding activity
AN10508		Ortholog(s) have Golgi apparatus, endoplasmic reticulum localization
AN10509		Protein of unknown function
AN10510		Ortholog of A. fumigatus Af293 : Afu4g13140, A. niger CBS 513.88 : An01g08830, A. oryzae RIB40 : AO090009000267, Aspergillus wentii : Aspwe1_0100948 and Aspergillus sydowii : Aspsy1_0059125
AN10511		Ortholog(s) have role in phospholipid biosynthetic process and endoplasmic reticulum localization
AN10512	mthA	Putative mitochondrial ketoacyl-CoA thiolase with a role in fatty acid beta-oxidation
AN10513		Has domain(s) with predicted calcium-dependent cysteine-type endopeptidase activity, role in proteolysis and intracellular localization
AN10514		Has domain(s) with predicted oxidoreductase activity and role in metabolic process
AN10515	prk1	Protein serine/threonine kinase; mutants have a strong growth defect; reduced growth on AVICEL medium
AN10516	grrA	Putative F-box protein with a role in meiosis; NeddH-associated protein; required for ascospore development; transcript is highly expressed during sexual development
AN10517		Has domain(s) with predicted DNA binding, zinc ion binding activity, role in transcription, DNA-templated and nucleus localization
AN10518		Protein of unknown function; protein induced by farnesol
AN10519		Ortholog(s) have cytosol, nucleus localization
AN1052	veA	Protein involved in light-sensitive control of differentiation and secondary metabolism; localizes to the nucleus in dark and to both nucleus and cytoplasm in the light; induced by light; AspGD sequence represents the veA1 mutant allele
AN10520		Putative alpha/beta hydrolase
AN10521		Ortholog(s) have role in negative regulation of transcription from RNA polymerase II promoter, positive regulation of transcription from RNA polymerase II promoter
AN10522		Ortholog(s) have cytosol, fungal-type vacuole membrane localization
AN10523		Ortholog(s) have role in double-strand break repair via homologous recombination and Smc5-Smc6 complex, nucleus localization
AN10524		Ortholog(s) have RSC complex, SWI/SNF complex, cytosol localization
AN10525		Ortholog(s) have role in NADH oxidation and mitochondrial respiratory chain complex I, membrane segment localization
AN10526	rmtA	Arginine methyltransferase
AN10527		Ortholog(s) have trimethyllysine dioxygenase activity, role in carnitine biosynthetic process, mitochondrion organization and mitochondrion localization
AN10528		Protein of unknown function
AN10529		Has domain(s) with predicted catalytic activity, pyridoxal phosphate binding activity and role in biosynthetic process
AN1053		Ortholog of A. fumigatus Af293 : Afu1g12480, A. niger CBS 513.88 : An08g05080, A. oryzae RIB40 : AO090001000238, Neosartorya fischeri NRRL 181 : NFIA_013060 and Aspergillus wentii : Aspwe1_0040426
AN10530		Ortholog of A. fumigatus Af293 : Afu2g01690, A. niger CBS 513.88 : An14g03330, A. oryzae RIB40 : AO090701000773, Neosartorya fischeri NRRL 181 : NFIA_034010 and Aspergillus wentii : Aspwe1_0157118
AN10531		Ortholog of A. fumigatus Af293 : Afu6g07960, A. niger CBS 513.88 : An11g02900, Neosartorya fischeri NRRL 181 : NFIA_053660 and Aspergillus wentii : Aspwe1_0046026
AN10532		Ortholog of A. fumigatus Af293 : Afu1g06000, A. niger CBS 513.88 : An18g03830, A. oryzae RIB40 : AO090009000483, Aspergillus wentii : Aspwe1_0050059 and Aspergillus sydowii : Aspsy1_0090995
AN10533		Putative trehalose-6-phosphate synthase; ortholog of S. cerevisiae Tps3p; expression upregulated after exposure to farnesol
AN10534		Ortholog of A. nidulans FGSC A4 : AN7218, A. fumigatus Af293 : Afu1g13000, Afu7g03950, A. niger CBS 513.88 : An13g00410, An06g00970 and A. oryzae RIB40 : AO090023000035, AO090026000819
AN10535		Has domain(s) with predicted GTP binding, GTPase activity, translation initiation factor activity, zinc ion binding activity, role in translational initiation and intracellular localization
AN10536		Has domain(s) with predicted DNA binding activity and role in DNA recombination, double-strand break repair
AN10537		Has domain(s) with predicted nucleic acid binding, nucleotide binding activity
AN10539		Ortholog(s) have cytoplasm localization
AN1054		Has domain(s) with predicted arylformamidase activity and role in tryptophan catabolic process to kynurenine
AN10540		Ortholog(s) have dipeptidyl-peptidase activity and cytoplasm, nucleus localization
AN10541		Has domain(s) with predicted DNA binding, RNA polymerase II transcription factor activity, sequence-specific DNA binding, nucleic acid binding, protein kinase regulator activity, zinc ion binding activity
AN10542		Ortholog of A. fumigatus Af293 : Afu4g06210, A. niger CBS 513.88 : An04g00510, A. oryzae RIB40 : AO090023000969, Aspergillus sydowii : Aspsy1_0094879 and Aspergillus terreus NIH2624 : ATET_05601
AN10543	galX	Putative transcription factor required for galactose utilization
AN10544		Has domain(s) with predicted 3-dehydroquinate dehydratase activity, catalytic activity
AN10545		Ortholog(s) have phosphatase activator activity, role in actin filament organization, endocytosis, mitophagy, regulation of growth, response to heat, response to salt stress and cytosol, nucleus localization
AN10546		Ortholog(s) have protein serine/threonine kinase inhibitor activity
AN10547		Ortholog of A. fumigatus Af293 : Afu4g06220, A. oryzae RIB40 : AO090023000968, Neosartorya fischeri NRRL 181 : NFIA_109920 and Aspergillus clavatus NRRL 1 : ACLA_045540
AN10548		Has domain(s) with predicted DNA binding, RNA polymerase II transcription factor activity, sequence-specific DNA binding, zinc ion binding activity and role in regulation of transcription, DNA-templated, transcription, DNA-templated
AN1055		Ortholog(s) have eukaryotic initiation factor 4G binding, mRNA binding activity
AN10550	galR	Zn(2)Cys(6) binuclear cluster domain transcription factor involved in regulation of genes of galactose conversion pathway
AN10551		Ortholog(s) have tRNA binding activity, role in regulation of transcription from RNA polymerase II promoter, tRNA wobble uridine modification and Elongator holoenzyme complex, cytosol, nucleus localization
AN10552		Ortholog of A. fumigatus Af293 : Afu4g07060, A. niger CBS 513.88 : An04g01460, A. oryzae RIB40 : AO090023000870, Aspergillus wentii : Aspwe1_0167183 and Aspergillus sydowii : Aspsy1_0094979
AN10553		Has domain(s) with predicted cytochrome-c oxidase activity
AN10554		Ortholog of A. fumigatus Af293 : Afu4g07070, A. oryzae RIB40 : AO090023000869, Aspergillus wentii : Aspwe1_0248748, Aspergillus sydowii : Aspsy1_0547613 and Aspergillus terreus NIH2624 : ATET_05504
AN10555		Has domain(s) with predicted nucleic acid binding activity
AN10556		Ortholog(s) have cytoplasm, nucleus localization
AN10557		Putative ATP-dependent RNA helicase; protein levels decrease in response to farnesol
AN10558		Ortholog of A. fumigatus Af293 : Afu4g07280/sok1, A. niger CBS 513.88 : An04g01670, A. oryzae RIB40 : AO090023000845, Aspergillus wentii : Aspwe1_0023238 and Aspergillus terreus NIH2624 : ATET_05483
AN10559		Ortholog(s) have endoplasmic reticulum localization
AN1056		Ortholog(s) have cytosol, nucleus localization
AN10560		Ortholog of A. fumigatus Af293 : Afu4g07670, A. niger CBS 513.88 : An04g02040, A. oryzae RIB40 : AO090023000808, Aspergillus wentii : Aspwe1_0034566 and Aspergillus sydowii : Aspsy1_0051349
AN10561		Putative U1 snRNP component; expression reduced after exposure to farnesol
AN10562	msrA	Putative methionine sulfoxide reductase with a predicted role in the reduction of methionine sulfoxide to methionine
AN10563	pho8	Putative vacuolar alkaline phosphatase with a predicted role in the autophagy pathway; induced by carbon starvation-induced autophagy
AN10564		Ortholog(s) have role in positive regulation of TOR signaling and Seh1-associated complex, cytosol, extrinsic component of fungal-type vacuolar membrane localization
AN10565		Ortholog(s) have extracellular region localization
AN10566		Ortholog of A. fumigatus Af293 : Afu2g03130, A. niger CBS 513.88 : An07g07550, Neosartorya fischeri NRRL 181 : NFIA_035480 and Aspergillus wentii : Aspwe1_0183505
AN10567		Ortholog(s) have tRNA 2'-phosphotransferase activity, role in tRNA splicing, via endonucleolytic cleavage and ligation and cytoplasm, nucleus localization
AN10568		Has domain(s) with predicted role in mitochondrial pyruvate transport and mitochondrial inner membrane localization
AN10569		Ortholog of A. fumigatus Af293 : Afu2g03100, A. niger CBS 513.88 : An07g07510, A. oryzae RIB40 : AO090120000281, Aspergillus wentii : Aspwe1_0040642 and Aspergillus terreus NIH2624 : ATET_09584
AN1057		Has domain(s) with predicted catalytic activity
AN10570	ltpA	Putative protein tyrosine phosphatase; reduced growth on AVICEL medium and reduced eglA and eglB expression
AN10571		Has domain(s) with predicted oxidoreductase activity
AN10572		Ortholog of A. fumigatus Af293 : Afu2g02450, A. niger CBS 513.88 : An07g06200, A. oryzae RIB40 : AO090026000558, Aspergillus wentii : Aspwe1_0353125 and Aspergillus sydowii : Aspsy1_0091260
AN10573	ivoC	Putative cytochrome P450; transcrip/tionally coregulated with ivoA/AN10576
AN10574		Ortholog(s) have nucleus localization
AN10575		Predicted glycosylphosphatidylinositol (GPI)-anchored protein
AN10576	ivoA	One module nonribosomal peptide synthetase (NRPS); N-acetyl-6-hydroxytryptophan (AHT) biosynthesis; mutant conidiophores, stalks, metulae, phialides lack pigmentation; secondary metabolism gene cluster member
AN10578		Ortholog of A. fumigatus Af293 : Afu2g01810, A. oryzae RIB40 : AO090011000438, Neosartorya fischeri NRRL 181 : NFIA_034160 and Aspergillus versicolor : Aspve1_0053770
AN10579		Ortholog of A. nidulans FGSC A4 : AN4100, A. fumigatus Af293 : Afu8g06630, A. niger CBS 513.88 : An05g01150, Aspergillus wentii : Aspwe1_0169274 and Aspergillus sydowii : Aspsy1_0065818, Aspsy1_0089096
AN1058		Ortholog of A. fumigatus Af293 : Afu1g12350, A. oryzae RIB40 : AO090001000294, Aspergillus wentii : Aspwe1_0172072, Aspergillus sydowii : Aspsy1_0053315 and Aspergillus terreus NIH2624 : ATET_00433
AN10580		Ortholog of A. fumigatus Af293 : Afu5g08850, Neosartorya fischeri NRRL 181 : NFIA_078450, Aspergillus wentii : Aspwe1_0278501 and Aspergillus clavatus NRRL 1 : ACLA_011690
AN10581		Ortholog of A. fumigatus Af293 : Afu5g08640, A. niger CBS 513.88 : An07g04900, Neosartorya fischeri NRRL 181 : NFIA_078640 and Aspergillus versicolor : Aspve1_0042746
AN10582		Has domain(s) with predicted FAD binding, cytochrome-c oxidase activity, oxidoreductase activity, role in metabolic process and mitochondrial respiratory chain complex IV localization
AN10583		Ortholog of A. nidulans FGSC A4 : AN7340, A. fumigatus Af293 : Afu3g06400, A. niger CBS 513.88 : An15g06840, An11g09940 and A. oryzae RIB40 : AO090020000722
AN10584		Ortholog(s) have cysteine desulfurase activity, role in iron-sulfur cluster assembly and L-cysteine desulfurase complex, extrinsic component of mitochondrial inner membrane, mitochondrial matrix, nucleus localization
AN10585		Ortholog(s) have cytochrome-c oxidase activity, enzyme regulator activity, role in aerobic respiration, mitochondrial respiratory chain supercomplex assembly and mitochondrial respiratory chain complex IV, plasma membrane localization
AN10586		Ortholog(s) have cytosol, nucleus localization
AN10588		Ortholog of A. fumigatus Af293 : Afu5g08870, A. niger CBS 513.88 : An07g04510, A. oryzae RIB40 : AO090020000457, AO090012000441 and Neosartorya fischeri NRRL 181 : NFIA_078440
AN10589		Ortholog(s) have fungal-type vacuole localization
AN1059	facC	Carnitine acetyltransferase, required for utilization of acetate as carbon source; transcriptional induction by acetate is mediated by FacB; carbon catabolite repression is mediated by CreA; predicted role in the carnitine shuttle
AN10590		Ortholog of A. fumigatus Af293 : Afu3g06380, A. niger CBS 513.88 : An11g09960, A. oryzae RIB40 : AO090020000113, Aspergillus sydowii : Aspsy1_0087862 and Aspergillus terreus NIH2624 : ATET_08788
AN10591		Ortholog of A. fumigatus Af293 : Afu3g06490, A. niger CBS 513.88 : An11g09850, A. oryzae RIB40 : AO090020000099, Aspergillus wentii : Aspwe1_0042123 and Aspergillus sydowii : Aspsy1_0087851
AN10592		Ortholog of A. fumigatus Af293 : Afu5g08730, A. oryzae RIB40 : AO090020000434, Neosartorya fischeri NRRL 181 : NFIA_078560 and Aspergillus versicolor : Aspve1_0134596
AN10593		Has domain(s) with predicted phosphatase activity, phosphoserine phosphatase activity and role in L-serine biosynthetic process, metabolic process
AN10594		Putative sorting nexin; protein levels decrease in response to farnesol
AN10595	aspE	Putative septin; present only in filamentous fungi
AN10596		Ortholog of Aspergillus versicolor : Aspve1_0580375
AN10597		Has domain(s) with predicted RNA polymerase II transcription factor activity, sequence-specific DNA binding, zinc ion binding activity, role in regulation of transcription, DNA-templated and nucleus localization
AN10598		Has domain(s) with predicted calcium ion binding, calcium-dependent phospholipid binding activity
AN10599		Ortholog(s) have galactonate dehydratase activity and role in cellular carbohydrate catabolic process
AN1060	kdmA	Histone H3 demethylase, involved in transcriptional regulation
AN10600		Predicted transcription factor; secondary metabolite gene cluster member; coregulated with the NRPS AN4827
AN10601		Ortholog of A. nidulans FGSC A4 : AN2923, A. fumigatus Af293 : Afu2g17770, Afu8g00650, A. niger CBS 513.88 : An11g02090, An01g01000 and A. oryzae RIB40 : AO090020000174, AO090103000301
AN10602		Has domain(s) with predicted oxidoreductase activity, oxidoreductase activity, acting on the aldehyde or oxo group of donors, NAD or NADP as acceptor activity and role in oxidation-reduction process
AN10603		Ortholog of A. fumigatus Af293 : Afu3g07510, A. niger CBS 513.88 : An02g13190, A. oryzae RIB40 : AO090020000145, Neosartorya fischeri NRRL 181 : NFIA_069680 and Aspergillus wentii : Aspwe1_0029255
AN10604		Ortholog of A. fumigatus Af293 : Afu2g17760, A. niger CBS 513.88 : An03g02870, Neosartorya fischeri NRRL 181 : NFIA_093160, Aspergillus wentii : Aspwe1_0141692 and Aspergillus versicolor : Aspve1_0070749
AN10605		Has domain(s) with predicted triglyceride lipase activity and role in lipid catabolic process, lipid metabolic process
AN10606		Has domain(s) with predicted RNA polymerase II transcription factor activity, sequence-specific DNA binding, zinc ion binding activity, role in regulation of transcription, DNA-templated and nucleus localization
AN10608		Has domain(s) with predicted hydrolase activity
AN10609		Ortholog(s) have role in mitochondrial respiratory chain complex III assembly and integral component of mitochondrial inner membrane localization
AN1061		Putative GABA permease; transcript is induced by nitrate
AN10610		Ortholog(s) have peroxisome matrix targeting signal-1 binding, peroxisome matrix targeting signal-2 binding, protein binding, bridging activity
AN10611		Ortholog(s) have phosphatidylinositol N-acetylglucosaminyltransferase activity, role in GPI anchor biosynthetic process and endoplasmic reticulum localization
AN10612		Has domain(s) with predicted catalytic activity and role in metabolic process
AN10613	CYP619B1	Putative cytochrome P450
AN10614		Ortholog(s) have G-quadruplex DNA binding, ribosome binding, telomeric DNA binding, triplex DNA binding activity
AN10615		Putative branchpoint binding protein
AN10616		Protein of unknown function
AN10617	CYP539B2	Putative cytochrome P450
AN10618		Ortholog(s) have mRNA binding activity
AN10619		Has domain(s) with predicted carboxy-lyase activity, catalytic activity, pyridoxal phosphate binding activity and role in carboxylic acid metabolic process
AN1062		Has domain(s) with predicted fatty-acyl-CoA binding activity
AN10620		Ortholog of A. fumigatus Af293 : Afu3g10200, A. oryzae RIB40 : AO090003000556, Aspergillus wentii : Aspwe1_0025004, Aspergillus zonatus : Aspzo1_0012301 and Aspergillus sydowii : Aspsy1_0146861
AN10621		Ortholog(s) have ATP binding, ATPase activity, Y-form DNA binding, double-strand/single-strand DNA junction binding, four-way junction DNA binding and guanine/thymine mispair binding, more
AN10622		Ortholog(s) have role in mitochondrial respiratory chain complex assembly and cytosol, mitochondrial intermembrane space, nucleus localization
AN10623		Has domain(s) with predicted DNA binding, zinc ion binding activity, role in transcription, DNA-templated and nucleus localization
AN10624		Ortholog of A. nidulans FGSC A4 : AN10787, Aspergillus brasiliensis : Aspbr1_0059853, Neosartorya fischeri NRRL 181 : NFIA_047300 and Aspergillus versicolor : Aspve1_0089701, Aspve1_0874507
AN10625		Has domain(s) with predicted RNA-DNA hybrid ribonuclease activity, nucleic acid binding activity
AN10626		Ortholog(s) have intracellular localization
AN10627		Has domain(s) with predicted GTP binding, GTPase activity, structural constituent of cytoskeleton activity, role in microtubule-based process, protein polymerization and microtubule, protein complex localization
AN10628	SpoC1-C1C	Conidium-specific RNA of unknown function; member of the SpoC1 gene cluster
AN10629		Has domain(s) with predicted role in lipid metabolic process
AN1063		Putative NADH dehydrogenase (ubiquinone) with a predicted role in energy metabolism
AN10630		Has domain(s) with predicted integral component of membrane localization
AN10631		Ortholog(s) have cytosol, nucleus localization
AN10632		Has domain(s) with predicted nucleic acid binding activity and role in DNA integration
AN10634		Putative ortholog of S. cerevisiae Yme2p which has role in mitochondrial genome maintenance; expression upregulated after exposure to farnesol
AN10635	sepB	Essential protein involved in septation and chromosome segregation; contains WD40 repeats
AN10636		Ortholog(s) have Golgi apparatus, endoplasmic reticulum localization
AN10637		Ortholog(s) have role in microautophagy, polyphosphate metabolic process, protein localization, vacuolar transport, vacuole fusion, non-autophagic
AN10638		Ortholog(s) have role in hyphal growth
AN10639		Ortholog(s) have GPI-anchor transamidase activity, role in attachment of GPI anchor to protein and GPI-anchor transamidase complex, endoplasmic reticulum, integral component of membrane localization
AN1064	nup57	Putative nuclear pore complex protein with homology to Saccharomyces cerevisiae Nup57p
AN10640		Ortholog(s) have role in positive regulation of septation initiation signaling, regulation of phosphorylation of RNA polymerase II C-terminal domain and cytosol, trimeric positive transcription elongation factor complex b localization
AN10641		Has domain(s) with predicted protein disulfide oxidoreductase activity
AN10642		Ortholog(s) have ubiquinone binding activity, role in cellular respiration, ubiquinone biosynthetic process and mitochondrial inner membrane localization
AN10643		Has domain(s) with predicted protein heterodimerization activity, sequence-specific DNA binding activity and intracellular localization
AN10644		Ortholog(s) have cytosol, nucleus localization
AN10645		Ortholog of A. fumigatus Af293 : Afu1g07310, A. niger CBS 513.88 : An07g09850, A. oryzae RIB40 : AO090012000984, Aspergillus wentii : Aspwe1_0040933 and Aspergillus sydowii : Aspsy1_0155965
AN10646		Has domain(s) with predicted transferase activity, transferring phosphorus-containing groups activity
AN10647	ahbB	Putative cytochrome P450 protein; involved in hyphal branching; mutant branches excessively
AN10648		Ortholog(s) have delta24(24-1) sterol reductase activity
AN10649		Has domain(s) with predicted RNA binding, RNA-directed DNA polymerase activity, nucleic acid binding activity and role in DNA integration, RNA-dependent DNA replication
AN1065		Ortholog(s) have role in chromatin silencing at centromere, chromatin silencing at telomere and mitotic spindle, nucleolus localization
AN10650		Ortholog of A. nidulans FGSC A4 : AN11203, A. fumigatus Af293 : Afu4g00520, A. niger CBS 513.88 : An12g05740 and Aspergillus wentii : Aspwe1_0072865, Aspwe1_0156452
AN10651		Ortholog(s) have cytosol localization
AN10652		Ortholog(s) have mitochondrion localization
AN10654		Protein of unknown function
AN10656		Has domain(s) with predicted ATP binding, biotin carboxylase activity, catalytic activity, ligase activity, metal ion binding activity and role in metabolic process
AN10657		Has domain(s) with predicted catalytic activity and role in metabolic process
AN10658		Has domain(s) with predicted substrate-specific transmembrane transporter activity, transmembrane transporter activity, transporter activity, role in transmembrane transport and integral component of membrane, membrane localization
AN10659		Has domain(s) with predicted DNA binding, RNA polymerase II transcription factor activity, sequence-specific DNA binding, zinc ion binding activity and role in regulation of transcription, DNA-templated, transcription, DNA-templated
AN1066		Ortholog(s) have role in mitochondrial respiratory chain complex IV assembly and integral component of mitochondrial inner membrane, mitochondrial respiratory chain supercomplex, plasma membrane localization
AN10660	ndiA	Putative NADH dehydrogenase; pyridine nucleotide-disulfide oxidoreductase domain
AN10661		Has domain(s) with predicted hydrolase activity and role in nucleotide catabolic process
AN10662		Has domain(s) with predicted role in transmembrane transport and integral component of membrane localization
AN10663		Has domain(s) with predicted hydrolase activity and role in nucleotide catabolic process
AN10664		Ortholog of A. fumigatus Af293 : Afu6g14120, A. oryzae RIB40 : AO090103000398, Aspergillus wentii : Aspwe1_0100298, Aspergillus sydowii : Aspsy1_0035748 and Aspergillus terreus NIH2624 : ATET_00923
AN10665		Has domain(s) with predicted ligase activity
AN10666		Protein of unknown function
AN10667		Has domain(s) with predicted oxidoreductase activity, zinc ion binding activity and role in oxidation-reduction process
AN10668		Has domain(s) with predicted NAD binding, oxidoreductase activity, acting on the CH-OH group of donors, NAD or NADP as acceptor activity and role in oxidation-reduction process
AN10669		Has domain(s) with predicted transmembrane transporter activity, role in transmembrane transport and integral component of membrane localization
AN1067		Ortholog of A. fumigatus Af293 : Afu1g12025, A. oryzae RIB40 : AO090001000340, Neosartorya fischeri NRRL 181 : NFIA_013500 and Aspergillus versicolor : Aspve1_0024253
AN10670		Has domain(s) with predicted DNA binding, RNA polymerase II transcription factor activity, sequence-specific DNA binding, zinc ion binding activity and role in regulation of transcription, DNA-templated, transcription, DNA-templated
AN10671		Has domain(s) with predicted oxidoreductase activity, zinc ion binding activity and role in oxidation-reduction process
AN10672		Has domain(s) with predicted carbohydrate binding, catalytic activity and role in carbohydrate metabolic process
AN10673		Ortholog(s) have serine-type peptidase activity, role in apoptotic process, cellular lipid metabolic process, cellular response to heat, protein catabolic process and nucleus localization
AN10675		Ortholog(s) have mitochondrion localization
AN10676		Ortholog(s) have UDP-galactose transmembrane transporter activity, role in UDP-galactose transmembrane import into Golgi lumen and integral component of Golgi membrane localization
AN10677		Ortholog(s) have role in DNA repair, ascospore formation, meiotic gene conversion, reciprocal meiotic recombination and mitotic spindle, nucleus, site of double-strand break localization
AN10678		Ortholog of A. fumigatus Af293 : Afu4g11810, A. oryzae RIB40 : AO090003001035, Aspergillus wentii : Aspwe1_0033965, Aspergillus sydowii : Aspsy1_0043963 and Aspergillus terreus NIH2624 : ATET_03902
AN1068		Has domain(s) with predicted hydrolase activity, acting on ester bonds activity and role in GPI anchor metabolic process, intracellular protein transport
AN10680		Ortholog of A. fumigatus Af293 : Afu6g13640, A. niger CBS 513.88 : An08g08660, A. oryzae RIB40 : AO090103000515, Aspergillus wentii : Aspwe1_0166284 and Aspergillus sydowii : Aspsy1_0030540
AN10681		Ortholog(s) have structural constituent of ribosome activity, role in cytoplasmic translation, regulation of translational fidelity and cytosolic large ribosomal subunit localization
AN10682		Ortholog(s) have protein binding, bridging activity and role in phosphatidylinositol biosynthetic process, positive regulation of kinase activity
AN10683		Ortholog(s) have nucleoside:proton symporter activity, role in nucleoside transport and endoplasmic reticulum localization
AN10685		Ortholog of A. fumigatus Af293 : Afu6g12880, Neosartorya fischeri NRRL 181 : NFIA_058820, Aspergillus wentii : Aspwe1_0166371 and Aspergillus versicolor : Aspve1_0042181
AN10686		Has domain(s) with predicted role in transmembrane transport
AN10687		Protein of unknown function
AN10688		Protein of unknown function
AN10689		Has domain(s) with predicted sugar:proton symporter activity, role in carbohydrate transport and Golgi membrane, integral component of membrane localization
AN1069		Ortholog(s) have unfolded protein binding activity
AN10690		Has domain(s) with predicted oxidoreductase activity and role in metabolic process
AN10692		Has domain(s) with predicted transmembrane transporter activity, transporter activity, role in transmembrane transport and integral component of membrane localization
AN10693		Protein of unknown function
AN10694		Ortholog of A. fumigatus Af293 : Afu4g11740, A. niger CBS 513.88 : An01g06990, Neosartorya fischeri NRRL 181 : NFIA_104480, Aspergillus wentii : Aspwe1_0166620 and Aspergillus versicolor : Aspve1_0042220
AN10695		Ortholog of A. niger CBS 513.88 : An01g07100
AN10696		Ortholog of A. fumigatus Af293 : Afu4g11750, Neosartorya fischeri NRRL 181 : NFIA_104470, Aspergillus versicolor : Aspve1_0042218 and Aspergillus clavatus NRRL 1 : ACLA_050800
AN10697		Has domain(s) with predicted DNA binding, RNA polymerase II transcription factor activity, sequence-specific DNA binding, zinc ion binding activity and role in regulation of transcription, DNA-templated, transcription, DNA-templated
AN10699		Has domain(s) with predicted catalytic activity and role in metabolic process
AN1070		Possible pseudogene, mariner element-related
AN10700		Ortholog(s) have 4-hydroxy-4-methyl-2-oxoglutarate aldolase activity, oxaloacetate decarboxylase activity and role in protocatechuate catabolic process
AN10701		Ortholog(s) have CDP-diacylglycerol-serine O-phosphatidyltransferase activity
AN10702		Ortholog(s) have alpha-1,4-glucosidase activity, role in polysaccharide biosynthetic process, protein N-linked glycosylation and endoplasmic reticulum lumen, glucosidase II complex localization
AN10703		Has domain(s) with predicted oxidoreductase activity, zinc ion binding activity and role in oxidation-reduction process
AN10704	CYP59C1	Putative cytochrome P450
AN10705		Ortholog of A. fumigatus Af293 : Afu6g06630, A. niger CBS 513.88 : An18g06430, A. oryzae RIB40 : AO090003000039, Neosartorya fischeri NRRL 181 : NFIA_052280 and Aspergillus wentii : Aspwe1_0170257
AN10706		Ortholog(s) have endoplasmic reticulum localization
AN10707		Ortholog(s) have nucleus localization
AN10708		Ortholog(s) have role in proteasomal ubiquitin-independent protein catabolic process, proteasome assembly, proteasome-mediated ubiquitin-dependent protein catabolic process
AN10709	gfaA	Putative glutamine-fructose-6-phosphate transaminase
AN1071		Has domain(s) with predicted ADP binding, catalytic activity, microtubule motor activity, nucleoside-triphosphatase activity, nucleotide binding activity, role in nucleoside metabolic process and kinesin complex localization
AN10710		Ortholog(s) have phosphomannomutase activity, role in establishment or maintenance of cell polarity, protein targeting to ER and cytosol, nucleus localization
AN10711		Ortholog(s) have role in mitochondrial respiratory chain complex IV assembly and mitochondrion localization
AN10712		Has domain(s) with predicted pseudouridine synthase activity, snoRNA binding activity, role in pseudouridine synthesis, ribosome biogenesis, snRNA pseudouridine synthesis and box H/ACA snoRNP complex localization
AN10713		Has domain(s) with predicted mitochondrion localization
AN10714		Ortholog of A. fumigatus Af293 : Afu1g06650, A. oryzae RIB40 : AO090001000464, Aspergillus flavus NRRL 3357 : AFL2T_09110 and Neosartorya fischeri NRRL 181 : NFIA_018040
AN10715		Ortholog of A. fumigatus Af293 : Afu6g06560, A. niger CBS 513.88 : An03g03300, A. oryzae RIB40 : AO090003000028 and Aspergillus wentii : Aspwe1_0026209
AN10716		Has domain(s) with predicted role in regulation of transcription, DNA-templated
AN10717		Ortholog(s) have role in mitochondrial respiratory chain complex II assembly and mitochondrion localization
AN10718	riboG	6,7-mimethyl-8-ribityl-lumazine synthase; intracellular; protein abundance decreased by menadione stress
AN10719		Ortholog(s) have RNA binding activity and role in mRNA splicing, via spliceosome, maturation of SSU-rRNA
AN1072		Ortholog of Aspergillus versicolor : Aspve1_0285801 and Aspergillus sydowii : Aspsy1_0025703
AN10720		Ortholog(s) have Golgi apparatus, cell division site, cell tip, endoplasmic reticulum localization
AN10721		Ortholog(s) have protein methyltransferase activity, rRNA (guanine) methyltransferase activity, tRNA (guanine-N2-)-methyltransferase activity
AN10722		Ortholog(s) have ubiquitin-specific protease activity, role in protein deubiquitination, ubiquitin homeostasis, ubiquitin-dependent protein catabolic process via the multivesicular body sorting pathway and cytosol localization
AN10723		Has domain(s) with predicted acetyltransferase activity and role in metabolic process
AN10724		Ortholog(s) have role in ER to Golgi vesicle-mediated transport and ER to Golgi transport vesicle, Golgi apparatus, endoplasmic reticulum localization
AN10726		Protein of unknown function
AN10728		Ortholog of Aspergillus versicolor : Aspve1_0084438, Aspergillus zonatus : Aspzo1_1674623, Aspergillus sydowii : Aspsy1_0056919 and Aspergillus carbonarius ITEM 5010 : Acar5010_128637, Acar5010_128669
AN1073		Has domain(s) with predicted transporter activity, role in transport and membrane localization
AN10730		Protein of unknown function
AN10731		Has domain(s) with predicted ATP binding, protein kinase activity, transferase activity, transferring phosphorus-containing groups activity and role in protein phosphorylation
AN10732		Has domain(s) with predicted phosphatidylinositol binding activity and role in cell communication
AN10733		Ortholog of A. fumigatus Af293 : Afu2g07650, Aspergillus glaucus : Aspgl1_0045891, Neosartorya fischeri NRRL 181 : NFIA_083380 and Aspergillus wentii : Aspwe1_0632268
AN10734		Ortholog(s) have role in regulation of translational elongation and cytosolic ribosome, mitochondrion localization
AN10736		Protein of unknown function
AN10737		Ortholog of A. fumigatus Af293 : Afu2g07490, A. niger CBS 513.88 : An05g00040, Aspergillus wentii : Aspwe1_0175101, Aspergillus sydowii : Aspsy1_0044731 and Aspergillus terreus NIH2624 : ATET_06858
AN10738		Ortholog of A. nidulans FGSC A4 : AN12062, A. fumigatus Af293 : Afu2g07440, Afu4g04355, A. niger CBS 513.88 : An14g00490 and A. oryzae RIB40 : AO090011000949
AN1074		Ortholog(s) have glycine dehydrogenase (decarboxylating) activity, role in glycine catabolic process, one-carbon metabolic process, protein lipoylation and mitochondrion localization
AN10740		Ortholog(s) have cell surface, cytosolic large ribosomal subunit, preribosome, large subunit precursor localization
AN10741	pclB	Pcl-like cyclin, interacts with PtkA, cyclin-dependent kinase, in metulae, phialides and conidia
AN10742		Protein of unknown function
AN10743		Ortholog(s) have role in endocytosis, establishment or maintenance of actin cytoskeleton polarity, vacuole organization and integral component of Golgi membrane localization
AN10745		Ortholog(s) have mitochondrion localization
AN10746		MOSC-domain containing protein; transcript repressed by nitrate
AN10747		Has domain(s) with predicted role in lipid metabolic process, metabolic process
AN10748		Protein of unknown function
AN1075		Ortholog(s) have ubiquitin protein ligase activity and role in protein localization to Golgi apparatus, protein processing, protein ubiquitination, ubiquitin-dependent protein catabolic process via the multivesicular body sorting pathway
AN10751		Protein of unknown function
AN10752		Ortholog of A. fumigatus Af293 : Afu2g11470, A. niger CBS 513.88 : An02g03450, Neosartorya fischeri NRRL 181 : NFIA_086710, Aspergillus wentii : Aspwe1_0044288 and Aspergillus versicolor : Aspve1_0040617
AN10753		Ortholog(s) have phosphoribosylglycinamide formyltransferase activity, role in 'de novo' IMP biosynthetic process, adenine biosynthetic process and cytoplasm, nucleus localization
AN10754		Has domain(s) with predicted role in intracellular transport
AN10755		Ortholog(s) have DNA replication origin binding, DNA-directed DNA polymerase activity, chromatin binding, single-stranded DNA binding activity
AN10756		Ortholog(s) have TORC2 complex, cell division site, cytosol, nucleus localization
AN10757		Ortholog(s) have ATP-dependent 3'-5' DNA helicase activity, bubble DNA binding activity
AN10758		Ortholog of A. fumigatus Af293 : Afu2g10430, A. niger CBS 513.88 : An02g06140, A. oryzae RIB40 : AO090011000597, Aspergillus wentii : Aspwe1_0044124 and Aspergillus sydowii : Aspsy1_0202045
AN10759		Protein of unknown function
AN1076		Ortholog(s) have zinc ion transmembrane transporter activity, role in cellular zinc ion homeostasis, zinc II ion transmembrane transport and Golgi membrane, cytosol, nucleus localization
AN10760		Has domain(s) with predicted zinc ion binding activity
AN10761		Predicted PIN domain-containing RNA-binding protein; expression upregulated after exposure to farnesol
AN10762		Ortholog(s) have cytosol localization
AN10763	adaB	Subunit of the SAGA transcriptional regulatory complex with a role in nucleosome positioning
AN10764		Ortholog(s) have role in N',N'',N'''-triacetylfusarinine C biosynthetic process, cellular response to hydrogen peroxide, cellular response to iron ion starvation, ergosterol biosynthetic process, pathogenesis and peroxisome localization
AN10765		Ortholog(s) have cytosol, eukaryotic 43S preinitiation complex, eukaryotic translation initiation factor 3 complex, eIF3e, eukaryotic translation initiation factor 3 complex, eIF3m, nucleus localization
AN10766		Has domain(s) with predicted catalytic activity, pyridoxal phosphate binding, transaminase activity and role in biosynthetic process, cellular amino acid metabolic process
AN10767	fcyB	Purine-cytosine transporter; localized to the plasma membrane; abundantly expressed in ascogenous hyphae, hulle cells and young asci
AN10768		Has domain(s) with predicted oxidoreductase activity and role in oxidation-reduction process
AN10769		Ortholog(s) have cytosol localization
AN1077		Has domain(s) with predicted DNA binding, RNA polymerase II transcription factor activity, sequence-specific DNA binding, zinc ion binding activity and role in regulation of transcription, DNA-templated, transcription, DNA-templated
AN10770		Has domain(s) with predicted role in response to stress and integral component of membrane localization
AN10771		Ortholog(s) have cytosol, nucleus localization
AN10773		Protein of unknown function
AN10775		Has domain(s) with predicted RNA polymerase II transcription factor activity, sequence-specific DNA binding, zinc ion binding activity, role in regulation of transcription, DNA-templated and nucleus localization
AN10776	CYP619B2	Putative cytochrome P450
AN10777		Has domain(s) with predicted oxidoreductase activity, transferase activity, transferring hexosyl groups activity and role in metabolic process, oxidation-reduction process
AN10778		Ortholog(s) have mitochondrion localization
AN10779		Putative transglycosidase required for 1,6-beta-glucan biosynthesis
AN1078		Has domain(s) with predicted catalytic activity and role in metabolic process
AN10780		Has domain(s) with predicted protein tyrosine phosphatase activity, protein tyrosine/serine/threonine phosphatase activity and role in dephosphorylation, protein dephosphorylation
AN10781		Ortholog(s) have cytosol, nucleus localization
AN10782		Putative mitochondrial phosphate carrier protein; expression upregulated after exposure to farnesol
AN10783		Has domain(s) with predicted coenzyme binding, oxidoreductase activity, oxidoreductase activity, acting on the CH-OH group of donors, NAD or NADP as acceptor, phosphogluconate dehydrogenase (decarboxylating) activity
AN10784		Has domain(s) with predicted role in RNA processing
AN10785		Ortholog of A. fumigatus Af293 : Afu2g12100, A. niger CBS 513.88 : An02g04170, A. oryzae RIB40 : AO090026000436, Aspergillus wentii : Aspwe1_0659662 and Aspergillus sydowii : Aspsy1_0151797
AN10787		Ortholog of A. nidulans FGSC A4 : AN10624, Aspergillus brasiliensis : Aspbr1_0059853, Neosartorya fischeri NRRL 181 : NFIA_047300 and Aspergillus versicolor : Aspve1_0089701, Aspve1_0874507
AN10788		Ortholog(s) have deubiquitinase activator activity
AN10789		Has domain(s) with predicted DNA binding, RNA polymerase II transcription factor activity, sequence-specific DNA binding, zinc ion binding activity and role in regulation of transcription, DNA-templated, transcription, DNA-templated
AN1079		Ortholog of Neosartorya fischeri NRRL 181 : NFIA_013390
AN10790		Predicted glycosylphosphatidylinositol (GPI)-anchored protein
AN10791	lsb6	Putative 1-phosphatidylinositol 4-kinase; mutants have a strong growth defect
AN10792		Has domain(s) with predicted zinc ion binding activity
AN10793		Has domain(s) with predicted oxidoreductase activity, zinc ion binding activity and role in oxidation-reduction process
AN10794		Has domain(s) with predicted ATP binding, DNA binding, helicase activity, hydrolase activity, acting on acid anhydrides, in phosphorus-containing anhydrides, nucleic acid binding, zinc ion binding activity
AN10795		Has domain(s) with predicted hydrolase activity, acting on carbon-nitrogen (but not peptide) bonds, hydrolase activity, acting on carbon-nitrogen (but not peptide) bonds, in cyclic amides activity
AN10796		Protein of unknown function
AN10797		Ortholog(s) have mitochondrion localization
AN10798		Ortholog of A. fumigatus Af293 : Afu2g12120, A. niger CBS 513.88 : An02g04190, A. oryzae RIB40 : AO090026000434, Aspergillus wentii : Aspwe1_0031256 and Aspergillus terreus NIH2624 : ATET_01148
AN10799		Ortholog of A. fumigatus Af293 : Afu2g13480, A. niger CBS 513.88 : An02g02390, A. oryzae RIB40 : AO090026000326, Aspergillus wentii : Aspwe1_0045443 and Aspergillus sydowii : Aspsy1_0151451
AN1080		Has domain(s) with predicted translation initiation factor activity, role in translational initiation and cytoplasm localization
AN10800	pkpA	Pyruvate dehydrogenase (acetyl-transferring) kinase; role in carbon utilization; inactivates the pyruvate dehydrogenase complex
AN10801		Ortholog of A. fumigatus Af293 : Afu2g14240, A. niger CBS 513.88 : An02g01250, A. oryzae RIB40 : AO090023000105, Aspergillus wentii : Aspwe1_0142014 and Aspergillus sydowii : Aspsy1_0132641
AN10802		Ortholog of Aspergillus tubingensis : Asptu1_0038843, Aspergillus brasiliensis : Aspbr1_0192688, Aspergillus kawachii : Aspka1_0172690 and Aspergillus acidus : Aspfo1_0123106
AN10803		Ortholog of Aspergillus wentii : Aspwe1_0175695, Aspergillus versicolor : Aspve1_0130960, Aspergillus zonatus : Aspzo1_0015856 and Aspergillus sydowii : Aspsy1_0150723
AN10804		Ortholog(s) have role in actin cortical patch localization, arginine transport, cellular protein localization, endocytosis, late endosome to vacuole transport and lysine transport, more
AN10805		Has domain(s) with predicted hydrolase activity and role in metabolic process
AN10806		Ortholog(s) have cytoplasm localization
AN10807		Has domain(s) with predicted RNA binding activity
AN10808		Has domain(s) with predicted catalytic activity, magnesium ion binding, thiamine pyrophosphate binding activity
AN10809		Has domain(s) with predicted protein heterodimerization activity, sequence-specific DNA binding activity and intracellular localization
AN1081		Ortholog of A. fumigatus Af293 : Afu1g12140, A. niger CBS 513.88 : An08g04440, A. oryzae RIB40 : AO090001000330, Aspergillus wentii : Aspwe1_0503520 and Aspergillus sydowii : Aspsy1_0053292
AN10811	CYP65U1	Putative cytochrome P450
AN10812		Protein of unknown function; transcript repressed by nitrate
AN10813		Ortholog(s) have role in ergot alkaloid biosynthetic process
AN10814		Has domain(s) with predicted FAD binding, oxidoreductase activity and role in metabolic process
AN10815		Has domain(s) with predicted oxidoreductase activity and role in metabolic process
AN10816		Ortholog of A. fumigatus Af293 : Afu8g05030, A. oryzae RIB40 : AO090003001446, AO090009000107, Aspergillus versicolor : Aspve1_0130291 and Aspergillus clavatus NRRL 1 : ACLA_058430
AN10818		Protein of unknown function
AN10819	ffkB	Has domain(s) with predicted ATP binding, protein kinase activity, transferase activity, transferring phosphorus-containing groups activity and role in protein phosphorylation
AN1082		Putative nucleoside phosphatase; ortholog of S. cerevisiae Gda1p; expression reduced after exposure to farnesol; this locus is reported to contain an upstream open reading frame (uORF)
AN10820		Has domain(s) with predicted carbohydrate binding, catalytic activity and role in carbohydrate catabolic process
AN10821		Has domain(s) with predicted oxidoreductase activity and role in metabolic process
AN10822	sizA	SumO conjugation (E2) enzyme
AN10823		Ortholog(s) have FAD transmembrane transporter activity, role in FAD transport and mitochondrion localization
AN10824		Ortholog(s) have cytosol localization
AN10825		Has domain(s) with predicted amino acid transmembrane transporter activity, role in amino acid transmembrane transport and membrane localization
AN10826		Component of the TRAPII complex that mediates Rab guanyl-nucleotide exchange factor activity, involved in Golgi vesicle-mediated transport
AN10827		Ortholog(s) have cytoplasm localization
AN10828		Ortholog(s) have protein channel activity, role in protein import into mitochondrial matrix, protein import into mitochondrial outer membrane and endoplasmic reticulum, mitochondrial outer membrane translocase complex localization
AN10829		Ortholog(s) have S-adenosylmethionine-dependent methyltransferase activity, role in translational readthrough and mitochondrion localization
AN1083		Ortholog(s) have mitochondrion localization
AN10830		Protein of unknown function
AN10832		Ortholog(s) have microtubule binding activity, role in protein urmylation, regulation of transcription from RNA polymerase II promoter, tRNA wobble uridine modification and Elongator holoenzyme complex, cytosol, nucleus localization
AN10833		Has domain(s) with predicted carbon-nitrogen ligase activity, with glutamine as amido-N-donor, hydrolase activity, acting on carbon-nitrogen (but not peptide) bonds, in linear amides activity
AN10834	acdB	Protein with an acyl-CoA dehydrogenase domain
AN10835		Ortholog of A. fumigatus Af293 : Afu6g04180, A. niger CBS 513.88 : An15g01400, Neosartorya fischeri NRRL 181 : NFIA_050700, Aspergillus wentii : Aspwe1_0036032 and Aspergillus versicolor : Aspve1_0086107
AN10836		Has domain(s) with predicted 2 iron, 2 sulfur cluster binding, iron ion binding, oxidoreductase activity, oxidoreductase activity and acting on paired donors, more
AN10837		Ortholog(s) have amidophosphoribosyltransferase activity, role in 'de novo' IMP biosynthetic process, adenine metabolic process and cytoplasm localization
AN10838		Has domain(s) with predicted catalytic activity, chitin binding, chitinase activity, hydrolase activity, hydrolyzing O-glycosyl compounds activity
AN10839		Ortholog(s) have role in retrograde transport, endosome to Golgi and cytosol, late endosome, nucleus localization
AN1084		Putative elongation factor EF-Tu; intracellular, menadione stress-induced protein
AN10840		Has domain(s) with predicted DNA binding, catalytic activity and role in DNA repair, base-excision repair
AN10841		Ortholog(s) have dodecenoyl-CoA delta-isomerase activity, role in fatty acid beta-oxidation, filamentous growth and peroxisome localization
AN10842		Has domain(s) with predicted 2 iron, 2 sulfur cluster binding, iron ion binding, oxidoreductase activity, acting on paired donors, with incorporation or reduction of molecular oxygen and NAD(P)H as one donor, more
AN10843		Protein of unknown function
AN10844	fbpZ	Putative fructose-2,6-bisphosphate 2-phosphatase
AN10845		Ortholog(s) have plasma membrane localization
AN10846		Has domain(s) with predicted RNA binding, RNA-directed DNA polymerase activity, nucleic acid binding activity and role in DNA integration, RNA-dependent DNA replication
AN10847		Protein of unknown function
AN10848		Has domain(s) with predicted nucleic acid binding, nucleotide binding activity
AN10849	avaB	Protein with similarity to Saccharomyces cerevisiae Vam6p/Vps39p; plays a role in vacuolar morphogenesis
AN1085		Ortholog(s) have GTPase activity, role in cellular response to drug, endoplasmic reticulum inheritance, endoplasmic reticulum membrane fusion, hexose transport, pathogenesis and cortical endoplasmic reticulum, cytosol localization
AN10851		Ortholog of A. fumigatus Af293 : Afu7g05940, A. niger CBS 513.88 : An07g01650, A. oryzae RIB40 : AO090005000458, Aspergillus wentii : Aspwe1_0291638 and Aspergillus sydowii : Aspsy1_0159486
AN10853	hbrB	Protein involved in hyphal growth and polarity
AN10854		Ortholog(s) have AMP binding, AMP-activated protein kinase activity, ATP binding, protein serine/threonine kinase activator activity
AN10855		Ortholog(s) have DNA-directed DNA polymerase activity, role in DNA replication initiation, telomere capping and alpha DNA polymerase:primase complex, cytosol, nuclear envelope localization
AN10856		Possible pseudogene
AN10857		Ortholog of A. fumigatus Af293 : Afu5g13110, A. niger CBS 513.88 : An14g06040, A. oryzae RIB40 : AO090120000436, Aspergillus wentii : Aspwe1_0039047 and Aspergillus sydowii : Aspsy1_0040418
AN10858		Ortholog of A. niger CBS 513.88 : An14g04990, A. oryzae RIB40 : AO090120000501, Aspergillus wentii : Aspwe1_0039094, Aspergillus sydowii : Aspsy1_0085510 and Aspergillus terreus NIH2624 : ATET_06156
AN10860		Ortholog of S. cerevisiae : AAD15
AN10861		Has domain(s) with predicted role in transmembrane transport and integral component of membrane localization
AN10862		Has domain(s) with predicted role in transmembrane transport and integral component of membrane localization
AN10863		Has domain(s) with predicted D-amino-acid oxidase activity, FAD binding, oxidoreductase activity and role in D-amino acid metabolic process, oxidation-reduction process
AN10864		Has domain(s) with predicted phosphatase activity, protein tyrosine phosphatase activity and role in dephosphorylation
AN10865		Ortholog(s) have role in endonucleolytic cleavage in 5'-ETS of tricistronic rRNA transcript (SSU-rRNA, 5.8S rRNA and LSU-rRNA), more
AN10866		Has domain(s) with predicted ATP binding, nucleoside-triphosphatase activity, nucleotide binding activity
AN10867	rhaG	Putative alpha-L-rhamnosidase
AN10868		Ortholog of A. niger CBS 513.88 : An14g01330, An02g11890, An14g01620 and A. oryzae RIB40 : AO090012000045, AO090011000315, AO090701000905
AN10869	ffkE	Has domain(s) with predicted ATP binding, protein kinase activity, transferase activity, transferring phosphorus-containing groups activity and role in protein phosphorylation
AN1087	CYP578B1	Putative cytochrome P450
AN10870		Protein of unknown function
AN10871		Ortholog(s) have role in mitochondrial respiratory chain complex IV assembly and mitochondrial inner membrane localization
AN10872		Has domain(s) with predicted role in ubiquitin-dependent protein catabolic process
AN10873		Ortholog(s) have role in protein import into mitochondrial outer membrane and mitochondrial outer membrane localization
AN10874		Ortholog(s) have ubiquitin-protein transferase activity, role in ER-associated ubiquitin-dependent protein catabolic process, protein monoubiquitination, protein polyubiquitination and endoplasmic reticulum membrane localization
AN10875		Ortholog(s) have Golgi apparatus, endoplasmic reticulum, fungal-type vacuole membrane, mitochondrial outer membrane localization
AN10876		Has domain(s) with predicted cation transmembrane transporter activity, role in cation transport, transmembrane transport and integral component of membrane localization
AN10877		Has domain(s) with predicted role in ubiquitin-dependent protein catabolic process
AN10878		Ortholog(s) have role in ER to Golgi vesicle-mediated transport, cellular response to drug, vesicle fusion with Golgi apparatus
AN10879		Ortholog(s) have holocytochrome-c synthase activity and role in aerobic respiration, cytochrome c-heme linkage, filamentous growth of a population of unicellular organisms, sporocarp development involved in sexual reproduction
AN1088		Ortholog of A. fumigatus Af293 : Afu4g14470/tpcK, Afu8g00430, A. niger CBS 513.88 : An07g00070, An07g00010, An02g08300, An11g06450 and A. oryzae RIB40 : AO090001000323
AN10880		Ortholog(s) have proteasome binding activity, role in cellular response to arsenic-containing substance, proteasome-mediated ubiquitin-dependent protein catabolic process and cytoplasm, nucleus localization
AN10882		Ortholog of A. fumigatus Af293 : Afu4g04560, A. niger CBS 513.88 : An14g00260, A. oryzae RIB40 : AO090206000132, Neosartorya fischeri NRRL 181 : NFIA_028790 and Aspergillus wentii : Aspwe1_0115725
AN10883		Ortholog of A. nidulans FGSC A4 : AN9032, A. fumigatus Af293 : Afu7g06950, Afu8g02470, A. niger CBS 513.88 : An03g06330, An03g00350, An05g02580 and A. oryzae RIB40 : AO090010000660
AN10884		Predicted oxidoreductase; predicted secondary metabolism gene cluster member
AN10886		Protein of unknown function; predicted secondary metabolism gene cluster member
AN10887	CYP5095B1	Putative cytochrome P450; predicted secondary metabolism gene cluster member
AN10888		Has domain(s) with predicted FAD binding activity
AN10889		Predicted O-methyltransferase; predicted secondary metabolism gene cluster member; coregulated with the PKS pkgA/AN7071
AN1089	artB	Ortholog(s) have ubiquitin protein ligase binding activity and role in endocytosis, positive regulation of ubiquitin-dependent endocytosis, regulation of intracellular transport
AN10891		Ortholog(s) have role in D-xylose transport, glucose import
AN10892		Ortholog of A. fumigatus Af293 : Afu4g03810, A. niger CBS 513.88 : An14g01080, A. oryzae RIB40 : AO090011000345, Aspergillus wentii : Aspwe1_0115073 and Aspergillus carbonarius ITEM 5010 : Acar5010_510181
AN10893		Has domain(s) with predicted oxidoreductase activity and role in oxidation-reduction process
AN10894		Protein of unknown function
AN10895	srpkB	Has domain(s) with predicted ATP binding, protein kinase activity, transferase activity, transferring phosphorus-containing groups activity and role in protein phosphorylation
AN10896		Ortholog of A. fumigatus Af293 : Afu1g11040, A. niger CBS 513.88 : An09g03860, An09g00570, A. oryzae RIB40 : AO090113000167 and Aspergillus wentii : Aspwe1_0137373, Aspwe1_0169359
AN10897		Has domain(s) with predicted RNA polymerase II transcription factor activity, sequence-specific DNA binding, zinc ion binding activity, role in regulation of transcription, DNA-templated and nucleus localization
AN10898		Protein of unknown function
AN10899		Protein of unknown function
AN1090		Ortholog of A. fumigatus Af293 : Afu1g12010, A. oryzae RIB40 : AO090001000352, Aspergillus wentii : Aspwe1_0504431 and Aspergillus terreus NIH2624 : ATET_00399
AN10900		Has domain(s) with predicted serine-type peptidase activity and role in proteolysis
AN10901		Ortholog(s) have glycine dehydrogenase (decarboxylating) activity, role in glycine decarboxylation via glycine cleavage system, one-carbon metabolic process and mitochondrion localization
AN10902		Ortholog(s) have water channel activity and role in ascospore formation, cellular response to freezing, cellular response to osmotic stress, single-species biofilm formation on inanimate substrate, transmembrane transport, water transport
AN10903		Ortholog(s) have guanine deaminase activity and cytosol, extracellular region localization
AN10905		Ortholog(s) have gamma-aminobutyric acid:proton symporter activity, putrescine transmembrane transporter activity and role in gamma-aminobutyric acid transport, putrescine transport, transmembrane transport
AN10906		Has domain(s) with predicted DNA binding, zinc ion binding activity, role in transcription, DNA-templated and nucleus localization
AN10907		Ortholog of A. nidulans FGSC A4 : AN0759, A. fumigatus Af293 : Afu1g14190, Afu5g00975, A. niger CBS 513.88 : An01g12200 and A. oryzae RIB40 : AO090005000951
AN10908		Ortholog of A. niger CBS 513.88 : An06g00460, An16g08070, An07g04470, A. oryzae RIB40 : AO090038000122 and Aspergillus wentii : Aspwe1_0030051, Aspwe1_0034330, Aspwe1_0052115, Aspwe1_0144037, Aspwe1_0734215
AN10909		Has domain(s) with predicted trans-aconitate 2-methyltransferase activity
AN10910		Has domain(s) with predicted DNA binding, RNA polymerase II transcription factor activity, sequence-specific DNA binding, nucleic acid binding, zinc ion binding activity
AN10911		Has domain(s) with predicted RNA polymerase II transcription factor activity, sequence-specific DNA binding, zinc ion binding activity, role in regulation of transcription, DNA-templated and nucleus localization
AN10912		Has domain(s) with predicted RNA polymerase II transcription factor activity, sequence-specific DNA binding, zinc ion binding activity, role in regulation of transcription, DNA-templated and nucleus localization
AN10913		Ortholog(s) have mitochondrion localization
AN10914		Has domain(s) with predicted glutamate-1-semialdehyde 2,1-aminomutase activity, pyridoxal phosphate binding, transaminase activity and role in tetrapyrrole biosynthetic process
AN10915		Ortholog of A. niger CBS 513.88 : An04g09630, An03g01920, Aspergillus wentii : Aspwe1_0160312, Aspwe1_0167997, Aspergillus versicolor : Aspve1_0513563 and Aspergillus niger ATCC 1015 : 195107-mRNA, 45712-mRNA
AN10916		Has domain(s) with predicted FAD binding, oxidoreductase activity and role in metabolic process
AN10917		Has domain(s) with predicted ATP binding, nucleoside-triphosphatase activity, nucleotide binding activity
AN10918		Has domain(s) with predicted calcium ion binding, phosphatidylinositol binding activity and role in cell communication
AN10919		Putative beta-1,4-xylosidase
AN1092		Ortholog(s) have gamma-glutamyltransferase activity, omega peptidase activity, role in glutathione catabolic process and cytoplasm, glutathione hydrolase complex localization
AN10920		Has domain(s) with predicted role in transmembrane transport and integral component of membrane localization
AN10921		Has domain(s) with predicted hydrolase activity, acting on ester bonds activity and role in GPI anchor metabolic process, intracellular protein transport
AN10922		Ortholog(s) have structural constituent of ribosome activity and mitochondrial large ribosomal subunit localization
AN10923		Ortholog of A. fumigatus Af293 : Afu2g16740, A. niger CBS 513.88 : An04g08750, Neosartorya fischeri NRRL 181 : NFIA_092040 and Aspergillus clavatus NRRL 1 : ACLA_075650
AN10924		Ortholog(s) have tRNA adenylyltransferase activity, role in tRNA 3'-terminal CCA addition and mitochondrial matrix localization
AN10925		Ortholog(s) have ubiquitin-protein transferase activity, role in protein import into peroxisome matrix, protein monoubiquitination and integral component of peroxisomal membrane, peroxisomal importomer complex localization
AN10927		Ortholog of A. fumigatus Af293 : Afu2g16650, A. niger CBS 513.88 : An04g08670, A. oryzae RIB40 : AO090102000163, Neosartorya fischeri NRRL 181 : NFIA_091960 and Aspergillus clavatus NRRL 1 : ACLA_075570
AN10928		Protein of unknown function
AN10929		Ortholog(s) have role in filamentous growth of a population of unicellular organisms, negative regulation of filamentous growth of a population of unicellular organisms
AN1093		Ortholog(s) have role in mitochondrial fusion, mitochondrial genome maintenance and extrinsic component of mitochondrial inner membrane, fungal-type vacuole membrane localization
AN10930		Ortholog(s) have role in fumiquinazoline C biosynthetic process, secondary metabolite biosynthetic process and fungal-type cell wall localization
AN10931		Has domain(s) with predicted choline dehydrogenase activity, flavin adenine dinucleotide binding, oxidoreductase activity, acting on CH-OH group of donors activity and role in alcohol metabolic process, oxidation-reduction process
AN10932		Has domain(s) with predicted hydrolase activity, hydrolase activity, acting on carbon-nitrogen (but not peptide) bonds, in linear amidines activity and role in metabolic process
AN10933		Has domain(s) with predicted oxidoreductase activity and role in metabolic process
AN10934		Ortholog(s) have Golgi apparatus, endoplasmic reticulum localization
AN10935		Putative alpha-1,4-glucosidase
AN10936		Ortholog(s) have 2,5-diamino-6-ribitylamino-4(3H)-pyrimidinone 5'-phosphate deaminase activity, pseudouridine synthase activity, role in riboflavin biosynthetic process, tRNA pseudouridine synthesis and cytosol localization
AN10937	srpkE	Has domain(s) with predicted ATP binding, protein kinase activity, transferase activity, transferring phosphorus-containing groups activity and role in protein phosphorylation
AN10938		Has domain(s) with predicted protein disulfide oxidoreductase activity
AN10939		Has domain(s) with predicted hydrolase activity
AN1094	ndiF	Putative mitochondrial NADH dehydrogenase (ubiquinone) with a predicted role in energy metabolism
AN10940		Ortholog(s) have rRNA (uridine-2'-O-)-methyltransferase activity, role in rRNA methylation and mitochondrion localization
AN10941		Has domain(s) with predicted nucleic acid binding, nucleotide binding activity
AN10942		Predicted actin depolymerizing protein with similarity to Saccharomyces cerevisiae Aip1p
AN10943		Ortholog(s) have rRNA binding activity, role in maturation of LSU-rRNA from tricistronic rRNA transcript (SSU-rRNA, 5.8S rRNA, LSU-rRNA), ribosomal large subunit export from nucleus and nucleolus localization
AN10944		Ortholog(s) have DNA binding activity, role in mRNA cis splicing, via spliceosome and Prp19 complex, cytosol, spliceosomal complex localization
AN10945		Ortholog of A. fumigatus Af293 : Afu6g09950, A. niger CBS 513.88 : An11g08010, A. oryzae RIB40 : AO090001000628, Aspergillus wentii : Aspwe1_0121304 and Aspergillus sydowii : Aspsy1_0058487
AN10946		Ortholog of A. fumigatus Af293 : Afu6g09920, A. niger CBS 513.88 : An11g07970, A. oryzae RIB40 : AO090001000626, Neosartorya fischeri NRRL 181 : NFIA_055650 and Aspergillus wentii : Aspwe1_0045804
AN10947		Ortholog(s) have Golgi apparatus, endoplasmic reticulum localization
AN10948		Has domain(s) with predicted FAD binding, oxidoreductase activity and role in metabolic process
AN10949		Ortholog(s) have ATP binding, drug binding, fluconazole transporter activity, phospholipid-translocating ATPase activity, xenobiotic-transporting ATPase activity
AN1095		Ortholog(s) have structural constituent of ribosome activity and mitochondrial large ribosomal subunit, nucleolus localization
AN10950	bzuA	Cytochrome P450, member of CYP53A3 family; ortholog of A. niger bphA; required for utilization of benzamide and benzoate; transcription is inducible by benzoate and subject to carbon catabolite repression mediated by CreA
AN10951		Protein of unknown function; transcript repressed by nitrate
AN10952		Has domain(s) with predicted FAD binding, oxidoreductase activity and role in metabolic process
AN10953		Subunit of the SAGA transcriptional regulatory complex
AN10954		Ortholog of A. fumigatus Af293 : Afu2g06050, A. niger CBS 513.88 : An02g14630, A. oryzae RIB40 : AO090001000720, AO090113000187 and Aspergillus tubingensis : Asptu1_0042313
AN10955		Ortholog(s) have role in rRNA processing, ribosomal large subunit assembly and nucleolus localization
AN10956	esa1	Putative MYST-type acetyltransferases; ortholog of S. cerevisiae Esa1p
AN10957		Has domain(s) with predicted DNA binding, RNA polymerase II transcription factor activity, sequence-specific DNA binding, zinc ion binding activity and role in regulation of transcription, DNA-templated, transcription, DNA-templated
AN10958		Has domain(s) with predicted role in transmembrane transport and integral component of membrane localization
AN10959		Has domain(s) with predicted catalytic activity
AN1096	clgA	Cyclin-like protein involved in regulation of development
AN10960		Ortholog of Aspergillus versicolor : Aspve1_0135933
AN10961		Has domain(s) with predicted DNA binding, RNA polymerase II transcription factor activity, sequence-specific DNA binding, zinc ion binding activity and role in regulation of transcription, DNA-templated, transcription, DNA-templated
AN10962		Ortholog(s) have 5'-3' exonuclease activity, damaged DNA binding activity, role in interstrand cross-link repair and nucleus localization
AN10963		Ortholog(s) have RNA binding activity and role in mRNA splicing, via spliceosome
AN10964		Has domain(s) with predicted methyltransferase activity and role in metabolic process
AN10965		Ortholog(s) have cytosol, nucleus localization
AN10966		Ortholog(s) have role in mRNA splicing, via spliceosome and U1 snRNP, U2 snRNP, U4/U6 x U5 tri-snRNP complex, U5 snRNP, cytosol, spliceosomal complex localization
AN10967		Ortholog of Aspergillus versicolor : Aspve1_0096649
AN10968		Protein of unknown function
AN10969		Ortholog of A. nidulans FGSC A4 : AN10998, A. fumigatus Af293 : Afu2g01150, Afu3g01930, A. niger CBS 513.88 : An09g03620, An05g01520 and A. oryzae RIB40 : AO090012000323, AO090701000385
AN1097	nnk1	Ortholog(s) have protein kinase activity, role in protein phosphorylation, proteolysis and cytoplasm localization
AN10970		RNA polymerase I transcription factor TFIIS, subunit A12.2; ortholog of S. cerevisiae Rpa12p; expression reduced after exposure to farnesol
AN10971		Ortholog of A. niger CBS 513.88 : An09g02810, A. oryzae RIB40 : AO090001000746, Neosartorya fischeri NRRL 181 : NFIA_083060 and Aspergillus wentii : Aspwe1_0040978
AN10972		Has domain(s) with predicted amino acid transmembrane transporter activity, role in amino acid transmembrane transport, amino acid transport, transmembrane transport and integral component of membrane, membrane localization
AN10973		Putative citrate synthase
AN10974		Protein of unknown function
AN10975		Ortholog of A. fumigatus Af293 : Afu5g06970, A. niger CBS 513.88 : An17g00170, A. oryzae RIB40 : AO090701000290, Aspergillus versicolor : Aspve1_0135244 and Aspergillus clavatus NRRL 1 : ACLA_010110
AN10976		Has domain(s) with predicted DNA binding, RNA polymerase II transcription factor activity, sequence-specific DNA binding, zinc ion binding activity and role in regulation of transcription, DNA-templated, transcription, DNA-templated
AN10977		Ortholog(s) have extracellular region localization
AN10978		Ortholog(s) have 5-formyluracil DNA N-glycosylase activity, 5-hydroxymethyluracil DNA N-glycosylase activity, 8-oxo-7,8-dihydroguanine DNA N-glycosylase activity
AN10979		Has domain(s) with predicted DNA binding, RNA polymerase II transcription factor activity, sequence-specific DNA binding, zinc ion binding activity and role in regulation of transcription, DNA-templated, transcription, DNA-templated
AN1098		Protein of unknown function
AN10980		Protein of unknown function
AN10981		Putative bifunctional GTP cyclohydrolase II; intracellular; protein abundance decreased by menadione stress
AN10982	enaC	Putative P-type ATPase sodium pump
AN10983		Ortholog(s) have cytosol, mitochondrion, nucleus localization
AN10984		Protein of unknown function
AN10986		Ortholog(s) have carboxypeptidase activity, role in nitrogen compound metabolic process, proteolysis involved in cellular protein catabolic process and fungal-type vacuole lumen localization
AN10987		Ortholog(s) have cytosol, nucleus localization
AN10988		Ortholog of A. nidulans FGSC A4 : AN8521, A. fumigatus Af293 : Afu2g00770, Afu3g00250, Afu6g14510, Afu8g06050 and A. niger CBS 513.88 : An09g00590, An16g04210, An14g03640
AN10989		Ortholog of A. fumigatus Af293 : Afu2g01110, A. niger CBS 513.88 : An10g00450, A. oryzae RIB40 : AO090701000379, Neosartorya fischeri NRRL 181 : NFIA_033410 and Aspergillus clavatus NRRL 1 : ACLA_094420
AN1099	teaC	SH3 domain protein that localizes to hyphal tips and septa; related to Schizosaccharomyces pombe Tea4; required for selection of initial polarity of germ tube emergence; interacts with TeaA at hyphal tips and SepA at hyphal tips and septa
AN10990		Has domain(s) with predicted catalytic activity, lyase activity and role in metabolic process
AN10991	pabaB	Ortholog(s) have 4-amino-4-deoxychorismate lyase activity, role in folic acid biosynthetic process and cytosol, nucleus localization
AN10993		Ortholog of A. fumigatus Af293 : Afu2g01310, A. niger CBS 513.88 : An03g05110, A. oryzae RIB40 : AO090701000405, Aspergillus wentii : Aspwe1_0173185 and Aspergillus carbonarius ITEM 5010 : Acar5010_152427
AN10994		Ortholog(s) have ubiquitin-protein transferase activity, role in protein autoubiquitination, protein import into peroxisome matrix, receptor recycling, protein monoubiquitination and cytosol, nucleus, peroxisome localization
AN10995		Protein of unknown function
AN10996		Ortholog(s) have hercynylcysteine sulfoxide synthase, hercynylselenocysteine synthase, histidine N-methyltransferase activity
AN10997		Protein of unknown function
AN10998		Ortholog of A. nidulans FGSC A4 : AN10969, A. fumigatus Af293 : Afu2g01150, Afu3g01930, A. niger CBS 513.88 : An09g03620, An05g01520 and A. oryzae RIB40 : AO090012000323, AO090701000385
AN10999		Ortholog(s) have cell division site, cell tip localization
AN1100		Has domain(s) with predicted catalytic activity, hydrolase activity
AN11000		Ortholog of Aspergillus flavus NRRL 3357 : AFL2T_11759, Neosartorya fischeri NRRL 181 : NFIA_094100, Aspergillus versicolor : Aspve1_0085617 and Aspergillus clavatus NRRL 1 : ACLA_044880
AN11001		Ortholog(s) have cytosol, nucleus localization
AN11002		Ortholog of A. nidulans FGSC A4 : AN6772, A. fumigatus Af293 : Afu8g07350, A. niger CBS 513.88 : An01g01560, A. oryzae RIB40 : AO090120000069 and Aspergillus wentii : Aspwe1_0172775
AN11003		Has domain(s) with predicted DNA binding, RNA polymerase II transcription factor activity, sequence-specific DNA binding, zinc ion binding activity and role in regulation of transcription, DNA-templated, transcription, DNA-templated
AN11004		Ortholog(s) have Atg8 ligase activity, role in C-terminal protein lipidation, CVT pathway, autophagosome assembly, late nucleophagy, mitophagy, piecemeal microautophagy of nucleus and cytosol localization
AN11005		Ortholog(s) have cytosol, nucleus localization
AN11006		Ortholog of A. fumigatus Af293 : Afu5g08200, A. niger CBS 513.88 : An03g04400, A. oryzae RIB40 : AO090701000738, Aspergillus wentii : Aspwe1_0048123 and Aspergillus sydowii : Aspsy1_0046266
AN11007		Ortholog(s) have role in Golgi inheritance, Golgi to plasma membrane transport, cell separation after cytokinesis, endocytosis, endoplasmic reticulum inheritance, exocytosis
AN11008		Ortholog(s) have drug binding, squalene monooxygenase activity
AN11009		Putative mitochondrial pyruvate carboxylase
AN1101		Ortholog of A. nidulans FGSC A4 : AN8026, AN0010, A. fumigatus Af293 : Afu3g00120, Afu5g09120 and A. niger CBS 513.88 : An12g05610, An07g03970
AN11010		Ortholog(s) have GTPase activator activity, role in intracellular protein transport and cell division site, cytosol localization
AN11011		Has domain(s) with predicted inorganic phosphate transmembrane transporter activity, role in phosphate ion transport and membrane localization
AN11012		Putative protein of unknown function; expression upregulated after exposure to farnesol
AN11013	stcL	Putative p450 monooxygenase required for desaturation of bisfuran in the sterigmatocystin biosynthesis pathway; member of the sterigmatocystin biosynthesis gene cluster
AN11015		Has domain(s) with predicted S-(hydroxymethyl)glutathione synthase activity, carbon-sulfur lyase activity, zinc ion binding activity and role in formaldehyde catabolic process, metabolic process
AN11016		Has domain(s) with predicted role in transmembrane transport and integral component of membrane localization
AN11017		Ortholog of A. nidulans FGSC A4 : AN12099, A. fumigatus Af293 : Afu4g14480, A. oryzae RIB40 : AO090026000010 and N. fischeri NRRL 181 : NFIA_101640, NFIA_101900
AN11018		Ortholog of A. fumigatus Af293 : Afu5g07902, A. niger CBS 513.88 : An03g03930, A. oryzae RIB40 : AO090701000702, Aspergillus wentii : Aspwe1_0167560 and Aspergillus sydowii : Aspsy1_0058760
AN11019		Ortholog(s) have protein-cysteine S-palmitoyltransferase activity, role in protein palmitoylation and endoplasmic reticulum localization
AN1102		Putative serine C-palmitoyltransferase with a predicted role in sphingoglycolipid metabolism
AN11021		Ortholog of A. oryzae RIB40 : AO090001000219, Aspergillus brasiliensis : Aspbr1_0192818, N. fischeri NRRL 181 : NFIA_012970, Aspergillus flavus NRRL 3357 : AFL2T_07452 and A. clavatus NRRL 1 : ACLA_022880
AN11022		Ortholog of A. fumigatus Af293 : Afu5g07770, A. oryzae RIB40 : AO090701000684, Neosartorya fischeri NRRL 181 : NFIA_079500 and Aspergillus clavatus NRRL 1 : ACLA_012740
AN11023		Ortholog(s) have phosphatidylinositol-4,5-bisphosphate 5-phosphatase activity, role in phosphatidylinositol dephosphorylation and endoplasmic reticulum localization
AN11024		Has domain(s) with predicted oxidoreductase activity and role in metabolic process
AN11027		Has domain(s) with predicted acyl-CoA hydrolase activity and role in acyl-CoA metabolic process
AN11028		Predicted nucleotide binding protein with oxidoreductase activity and a role in oxidation-reduction; predicted secondary metabolism gene cluster member
AN11029		Has domain(s) with predicted substrate-specific transmembrane transporter activity, transmembrane transporter activity, transporter activity, role in transmembrane transport and integral component of membrane, membrane localization
AN1103		Has domain(s) with predicted acetoacetate-CoA ligase activity, catalytic activity and role in lipid metabolic process, metabolic process
AN11030		Putative NADP-coupled glycerol dehydrogenase; transcript is induced by nitrate
AN11031		Predicted transmembrane transporter; predicted secondary metabolism gene cluster member
AN11032	sepL	Protein kinase; mutants are sensitive to NaCl, have a strong growth defect and display defects in septation and conidiation
AN11033		Ortholog of A. fumigatus Af293 : Afu5g02050, A. niger CBS 513.88 : An16g01890, A. oryzae RIB40 : AO090003001318, Aspergillus wentii : Aspwe1_0116157 and Aspergillus sydowii : Aspsy1_0207101
AN11034		Has domain(s) with predicted catalytic activity and role in metabolic process
AN11035		Has domain(s) with predicted FAD binding, oxidoreductase activity and role in metabolic process
AN11036		Ortholog of A. fumigatus Af293 : Afu1g02450, Afu4g04140, A. niger CBS 513.88 : An03g00240 and A. oryzae RIB40 : AO090003000331, AO090023000392
AN11037		Predicted transmembrane transporter; predicted secondary metabolism gene cluster member
AN11038		Has domain(s) with predicted carbohydrate binding, carbon-oxygen lyase activity and role in amino sugar catabolic process, carbohydrate metabolic process
AN11039		Has domain(s) with predicted carbon-sulfur lyase activity and role in metabolic process
AN1104		Ortholog(s) have ADP binding, peptidase activity and mitochondrial processing peptidase complex localization
[truncated: 8,780 more rows]
