# Supplementary material for: Regulation of Aspergillus nidulans CreA-Mediated Catabolite Repression by the F-Box Proteins Fbx23 and Fbx47
Source: mBio. 2018 Jun 19;9(3):e00840-18. doi: 10.1128/mBio.00840-18 (PMC6016232; doi:10.1128/mBio.00840-18)
Supplement: DATA SET S2 [file mbo003183942sd2.xlsx]

## Sheet: creA TAP xylan
Accession	Description	Score	Coverage	# Proteins	# Unique Peptides	# Peptides	# PSMs	# AAs	MW [kDa]	calc. pI
AN6505	rcoA AspGDID:ASPL0000002074 COORDS:ChrI_A_nidulans_FGSC_A4:2316528-2314202C, translated using codon table 1 (574 amino acids) Verified ORF; WD40 repeat protein; required for sexual development and for sterigmatocystin production; experimentally studied orthologs present in Neurospora crassa, Candida albicans, Schizosaccharomyces pombe and Penicillium marneffei	151.637	54.01	1	25	25	36	574	62.9085	7.44482	WD40 repeat protein; required for sexual development and for sterigmatocystin production; experimentally studied orthologs present in Neurospora crassa, Candida albicans, Schizosaccharomyces pombe and Penicillium marneffei
AN6195	creA AspGDID:ASPL0000004200 COORDS:ChrI_A_nidulans_FGSC_A4:967005-968255W, translated using codon table 1 (416 amino acids) Verified ORF; Transcriptional regulator that mediates carbon catabolite repression; mutants display increased extracellular protease activity	131.263	40.38	1	11	11	34	416	44.7009	9.61279	Transcriptional regulator that mediates carbon catabolite repression; mutants display increased extracellular protease activity
AN12054	ssnF AspGDID:ASPL0000094736 COORDS:ChrI_A_nidulans_FGSC_A4:932730-930335C, translated using codon table 1 (733 amino acids) Uncharacterized ORF; Ortholog of S. cerevisiae Ssn6p; essential gene in A. nidulans and S. pombe but not in S. cerevisiae	75.9284	26.19	1	17	17	23	733	79.22	6.72705	Ortholog of S. cerevisiae Ssn6p; essential gene in A. nidulans and S. pombe but not in S. cerevisiae
AN4187	AN4187 AspGDID:ASPL0000018137 COORDS:ChrII_A_nidulans_FGSC_A4:1823030-1828918W, translated using codon table 1 (1898 amino acids) Verified ORF; Has domain(s) with predicted ATP binding, DNA binding, helicase activity, nucleic acid binding activity	52.7344	13.91	1	18	18	18	1898	210.611	6.13818	Has domain(s) with predicted ATP binding, DNA binding, helicase activity, nucleic acid binding activity
AN3167	nop58 AspGDID:ASPL0000037939 COORDS:ChrVI_A_nidulans_FGSC_A4:1604681-1606594W, translated using codon table 1 (586 amino acids) Uncharacterized ORF; Putative ribosome biogenesis protein; ortholog of <i>S. cerevisiae</i> Nop58p; expression reduced after exposure to farnesol	49.7055	29.86	1	11	11	13	586	63.7325	7.59131	Putative ribosome biogenesis protein; ortholog of S. cerevisiae Nop58p; expression reduced after exposure to farnesol
AN9067	tinC AspGDID:ASPL0000040216 COORDS:ChrVI_A_nidulans_FGSC_A4:539364-542451W, translated using codon table 1 (978 amino acids) Uncharacterized ORF; Protein identified by two-hybrid interaction with NimA kinase; TinC is cytoplasmic throughout interphase and is also present in nuclei during mitosis	39.8207	16.87	1	10	10	12	978	109.923	6.34131	Protein identified by two-hybrid interaction with NimA kinase; TinC is cytoplasmic throughout interphase and is also present in nuclei during mitosis
AN0745	AN0745 AspGDID:ASPL0000060237 COORDS:ChrVIII_A_nidulans_FGSC_A4:2597981-2596786C, translated using codon table 1 (317 amino acids) Uncharacterized ORF; Putative nucleolar protein; ortholog of <I>S. cerevisiae</I> Nop1p; related to mammalian fibrillarin; expression reduced after exposure to farnesol	39.6603	46.69	1	10	10	11	317	32.7571	10.3892	Putative nucleolar protein; ortholog of S. cerevisiae Nop1p; related to mammalian fibrillarin; expression reduced after exposure to farnesol
AN5618	cdc31 AspGDID:ASPL0000032992 COORDS:ChrV_A_nidulans_FGSC_A4:2198202-2197376C, translated using codon table 1 (252 amino acids) Uncharacterized ORF; Putative spindle pole body protein; predicted to be involved in nuclear transport protein	30.3667	44.84	1	8	8	9	252	28.2431	5.08447	Putative spindle pole body protein; predicted to be involved in nuclear transport protein
AN10198	AN10198 AspGDID:ASPL0000043042 COORDS:ChrVII_A_nidulans_FGSC_A4:907867-905615C, translated using codon table 1 (729 amino acids) Uncharacterized ORF; Ortholog(s) have cytosol, nucleus localization	27.3961	20.44	1	9	9	9	729	79.8381	6.93213	Ortholog(s) have cytosol, extracellular region, nucleus localization
AN5102	AN5102 AspGDID:ASPL0000031805 COORDS:ChrV_A_nidulans_FGSC_A4:1166371-1162966C, translated using codon table 1 (1019 amino acids) Uncharacterized ORF; Ortholog(s) have FACT complex, mitotic spindle pole body localization	23.674	12.76	1	9	9	10	1019	115.24	5.47803	Ortholog(s) have FACT complex, mitotic spindle pole body localization
AN6676	AN6676 AspGDID:ASPL0000005578 COORDS:ChrI_A_nidulans_FGSC_A4:2813641-2814743W, translated using codon table 1 (281 amino acids) Uncharacterized ORF; Has domain(s) with predicted nucleic acid binding, nucleotide binding activity	19.5242	27.05	1	5	5	6	281	31.498	8.74854	Has domain(s) with predicted nucleic acid binding, nucleotide binding activity
AN7903	pkeA AspGDID:ASPL0000009079 COORDS:ChrII_A_nidulans_FGSC_A4:186499-194381W, translated using codon table 1 (2605 amino acids) Verified ORF; Polyketide synthase; involved in orsellinic acid and violaceol production; member of the dba gene cluster; dba cluster expression is coregulated	18.0711	3.65	1	6	6	6	2605	288.815	6.3667	Polyketide synthase; involved in orsellinic acid and violaceol production; member of the dba gene cluster; dba cluster expression is coregulated
AN3739	snxA AspGDID:ASPL0000011897 COORDS:ChrII_A_nidulans_FGSC_A4:3221793-3219888C, translated using codon table 1 (425 amino acids) Verified ORF; SR/RRM family mRNA binding protein involved in control of G2/M transition	17.4391	19.76	1	5	5	6	425	44.8436	6.94678	SR/RRM family mRNA binding protein involved in control of G2/M transition
AN10407	AN10407 AspGDID:ASPL0000035364 COORDS:ChrVI_A_nidulans_FGSC_A4:752418-749718C, translated using codon table 1 (800 amino acids) Uncharacterized ORF; Has domain(s) with predicted zinc ion binding activity	16.9797	8.88	1	4	4	7	800	87.9564	5.66846	Has domain(s) with predicted zinc ion binding activity
AN0411	AN0411 AspGDID:ASPL0000060507 COORDS:ChrVIII_A_nidulans_FGSC_A4:3637903-3638922W, translated using codon table 1 (192 amino acids) Verified ORF; Putative GTPase with a predicted role in ER to Golgi transport	15.7796	34.38	1	5	5	6	192	21.7443	6.20166	Putative GTPase with a predicted role in ER to Golgi transport
AN8851	swoC AspGDID:ASPL0000074111 COORDS:ChrIII_A_nidulans_FGSC_A4:2598217-2599925W, translated using codon table 1 (481 amino acids) Verified ORF; Predicted pseudouridylate synthase, involved in establishment of cell polarity; mutants show defects in anisotropic growth, endocytosis, nuclear distribution and compartmentation; transcript upregulated in response to camptothecin	15.6311	18.71	1	6	6	6	481	54.1701	8.71924	Predicted pseudouridylate synthase, involved in establishment of cell polarity; mutants show defects in anisotropic growth, endocytosis, nuclear distribution and compartmentation; transcript upregulated in response to camptothecin
AN5028	ppoC AspGDID:ASPL0000070637 COORDS:ChrIII_A_nidulans_FGSC_A4:241516-237584C, translated using codon table 1 (1117 amino acids) Verified ORF; Fatty acid oxygenase that plays a role in oxylipin biosynthesis; responsible for the formation of the psi-factor component psiB-beta; expression reduced after exposure to farnesol	15.0185	6.45	1	5	5	6	1117	124.73	6.40479	Fatty acid oxygenase that plays a role in oxylipin biosynthesis; responsible for the formation of the psi-factor component psiB-beta; expression reduced after exposure to farnesol
AN5800	AN5800 AspGDID:ASPL0000006713 COORDS:ChrI_A_nidulans_FGSC_A4:2204432-2205238W, translated using codon table 1 (184 amino acids) Uncharacterized ORF; Ortholog(s) have cytosol localization	14.6188	26.63	1	4	4	4	184	20.8697	11.8101	Ortholog(s) have cytosol localization
AN6202	rpl3 AspGDID:ASPL0000001032 COORDS:ChrI_A_nidulans_FGSC_A4:929697-928193C, translated using codon table 1 (392 amino acids) Uncharacterized ORF; Putative ribosomal protein L3	13.4175	15.05	1	4	4	5	392	44.3807	10.1987	Putative ribosomal protein L3
AN6838	tubC AspGDID:ASPL0000005858 COORDS:ChrI_A_nidulans_FGSC_A4:3345187-3346833W, translated using codon table 1 (449 amino acids) Uncharacterized ORF; Beta-tubulin, highly conserved component of microtubules; A. nidulans has two beta-tubulin genes, tubC and benA; expression of tubC increases during conidiation	12.5759	13.81	1	3	4	4	449	50.0288	4.90674	Beta-tubulin, highly conserved component of microtubules; A. nidulans has two beta-tubulin genes, tubC and benA; expression of tubC increases during conidiation
AN5520	AN5520 AspGDID:ASPL0000029714 COORDS:ChrV_A_nidulans_FGSC_A4:2531411-2530236C, translated using codon table 1 (264 amino acids) Uncharacterized ORF; Has domain(s) with predicted role in ribosome biogenesis and ribonucleoprotein complex localization	12.2664	21.59	1	4	4	4	264	29.4303	10.2866	Ortholog(s) have role in maturation of LSU-rRNA and cytosolic large ribosomal subunit localization
AN6687	AN6687 AspGDID:ASPL0000002272 COORDS:ChrI_A_nidulans_FGSC_A4:2849413-2851516W, translated using codon table 1 (575 amino acids) Uncharacterized ORF; Ortholog(s) have role in cellular protein localization, cellular response to biotic stimulus, cellular response to cadmium ion, cellular response to starvation and chromatin silencing at centromere, <a href="#GOsection">more</a>	12.2559	11.3	1	3	3	3	575	63.8082	4.79248	Ortholog(s) have role in cellular protein localization, cellular response to biotic stimulus, cellular response to starvation and chromatin silencing at centromere outer repeat region, more
AN7423	AN7423 AspGDID:ASPL0000065893 COORDS:ChrIV_A_nidulans_FGSC_A4:1504414-1506498W, translated using codon table 1 (603 amino acids) Uncharacterized ORF; Putative replication protein; transcript upregulated in response to camptothecin	12.0405	9.12	1	4	4	4	603	67.0347	6.55127	Putative replication protein; transcript upregulated in response to camptothecin
AN6632	AN6632 AspGDID:ASPL0000000338 COORDS:ChrI_A_nidulans_FGSC_A4:2682379-2682867W, translated using codon table 1 (68 amino acids) Uncharacterized ORF; Putative 40S ribosomal protein S28; ortholog of <I>S. cerevisiae</I> Rps28Bp; expression reduced after exposure to farnesol	10.4762	36.76	1	3	3	3	68	7.7062	10.7554	Putative 40S ribosomal protein S28; ortholog of S. cerevisiae Rps28Bp; expression reduced after exposure to farnesol
AN2000	ubi4 AspGDID:ASPL0000049163 COORDS:ChrVII_A_nidulans_FGSC_A4:2515485-2514449C, translated using codon table 1 (305 amino acids) Uncharacterized ORF; Polyubiquitin, contains four head to tail repeats of ubiqiutin; transcript upregulated in response to camptothecin	9.69164	61.64	2	4	4	4	305	34.3084	7.53271	Polyubiquitin, contains four head to tail repeats of ubiqiutin; transcript upregulated in response to camptothecin
AN0327	AN0327 AspGDID:ASPL0000061843 COORDS:ChrVIII_A_nidulans_FGSC_A4:3889864-3888354C, translated using codon table 1 (468 amino acids) Uncharacterized ORF; Ortholog(s) have ATP-dependent 3'-5' DNA helicase activity, ATP-dependent 5'-3' DNA helicase activity and role in box C/D snoRNP assembly, histone exchange, rRNA processing, regulation of transcription from RNA polymerase II promoter	9.57638	12.18	1	4	4	4	468	51.4276	6.04932	Ortholog(s) have ATP-dependent 3'-5' DNA helicase activity, ATP-dependent 5'-3' DNA helicase activity and role in box C/D snoRNP assembly, histone exchange, rRNA processing, regulation of transcription from RNA polymerase II promoter
AN1558	myoA AspGDID:ASPL0000043272 COORDS:ChrVII_A_nidulans_FGSC_A4:1171032-1166844C, translated using codon table 1 (1249 amino acids) Verified ORF; Putative myosin I; required for secretion and polarized growth	9.56021	5.68	1	4	4	4	1249	136.989	9.39307	Putative myosin I; required for secretion and polarized growth
AN5717	kapI AspGDID:ASPL0000030160 COORDS:ChrV_A_nidulans_FGSC_A4:1903567-1899930C, translated using codon table 1 (1095 amino acids) Verified ORF; Non-essential karyopherin family protein; required for normal hyphal growth and conidial development; predicted to contain five HEAT (huntingtin-elongation-A subunit-TOR) motifs	9.25183	4.47	1	4	4	4	1095	121.09	4.79248	Non-essential karyopherin family protein; required for normal hyphal growth and conidial development; predicted to contain five HEAT (huntingtin-elongation-A subunit-TOR) motifs
AN0433	AN0433 AspGDID:ASPL0000056380 COORDS:ChrVIII_A_nidulans_FGSC_A4:3564138-3565141W, translated using codon table 1 (174 amino acids) Uncharacterized ORF; Ortholog(s) have cell surface, cytosol, nucleolus localization	9.11396	21.26	1	4	4	4	174	20.421	10.6382	Ortholog(s) have cell surface, cytosolic large ribosomal subunit, nucleolus localization
AN4402	AN4402 AspGDID:ASPL0000077985 COORDS:ChrIII_A_nidulans_FGSC_A4:2150995-2149676C, translated using codon table 1 (284 amino acids) Verified ORF; Ortholog(s) have voltage-gated anion channel activity and role in DNA transport, apoptotic process, cell redox homeostasis, ion transport, mitochondrion organization	8.43196	8.8	1	2	2	3	284	29.8914	9.01221	Ortholog(s) have voltage-gated anion channel activity and role in DNA transport, apoptotic process, cell redox homeostasis, ion transport, mitochondrion organization
AN4060	rps16 AspGDID:ASPL0000016360 COORDS:ChrII_A_nidulans_FGSC_A4:2208339-2207479C, translated using codon table 1 (148 amino acids) Uncharacterized ORF; Putative ribosomal protein S16	8.39832	21.62	1	4	4	4	148	16.4406	8.90967	Putative ribosomal protein S16
AN0229	AN0229 AspGDID:ASPL0000061513 COORDS:ChrVIII_A_nidulans_FGSC_A4:4218145-4220932W, translated using codon table 1 (875 amino acids) Uncharacterized ORF; Ortholog(s) have role in Golgi to plasma membrane transport and Golgi apparatus, fungal-type vacuole membrane localization	8.20691	4.46	1	3	3	3	875	96.957	8.33838	Ortholog(s) have role in Golgi to plasma membrane transport and Golgi apparatus, fungal-type vacuole membrane localization
AN10191	AN10191 AspGDID:ASPL0000044770 COORDS:ChrVII_A_nidulans_FGSC_A4:786511-791455W, translated using codon table 1 (1631 amino acids) Uncharacterized ORF; Ortholog(s) have chromatin binding, histone binding activity	8.00032	2.02	1	2	2	2	1631	181.807	5.37646	Ortholog(s) have chromatin binding, histone binding activity
AN10557	AN10557 AspGDID:ASPL0000077157 COORDS:ChrIII_A_nidulans_FGSC_A4:1961811-1963893W, translated using codon table 1 (668 amino acids) Verified ORF; Putative ATP-dependent RNA helicase; protein levels decrease in response to farnesol	7.77837	4.94	1	3	3	3	668	71.1954	8.646	Putative ATP-dependent RNA helicase; protein levels decrease in response to farnesol
AN1166	AN1166 AspGDID:ASPL0000060399 COORDS:ChrVIII_A_nidulans_FGSC_A4:1326281-1327223W, translated using codon table 1 (198 amino acids) Uncharacterized ORF; Ortholog(s) have RNA binding, structural constituent of ribosome activity	7.47749	17.17	1	3	3	3	198	22.1241	10.1694	Ortholog(s) have RNA binding, structural constituent of ribosome activity
AN5740	rhoA AspGDID:ASPL0000033387 COORDS:ChrV_A_nidulans_FGSC_A4:1836572-1835705C, translated using codon table 1 (193 amino acids) Verified ORF; Protein with similarity to Saccharomyces cerevisiae Rho family GTPase Rho1p; involved in polar growth, hyphal branching, and cell wall synthesis	7.28508	18.13	1	2	2	2	193	21.6662	6.66846	Protein with similarity to Saccharomyces cerevisiae Rho family GTPase Rho1p; involved in polar growth, hyphal branching, and cell wall synthesis
AN6500	AN6500 AspGDID:ASPL0000004497 COORDS:ChrI_A_nidulans_FGSC_A4:2301283-2300506C, translated using codon table 1 (157 amino acids) Uncharacterized ORF; Ortholog(s) have cytosol localization	7.20427	17.2	1	2	2	2	157	17.076	10.6821	Ortholog(s) have cytosol localization
AN1122	AN1122 AspGDID:ASPL0000057044 COORDS:ChrVIII_A_nidulans_FGSC_A4:1450792-1451666W, translated using codon table 1 (217 amino acids) Uncharacterized ORF; Ortholog(s) have cytosol localization	6.39343	12.44	1	2	2	2	217	24.1751	9.92041	Ortholog(s) have cytosolic large ribosomal subunit, preribosome, large subunit precursor localization
AN12485	AN12485 AspGDID:ASPL0000390551 COORDS:ChrVIII_A_nidulans_FGSC_A4:717404-715104C, translated using codon table 1 (720 amino acids) Uncharacterized ORF; Ortholog(s) have mitochondrial outer membrane, plasma membrane localization	5.85997	5.83	1	2	2	3	720	80.1811	7.13721	Ortholog(s) have mitochondrial outer membrane, plasma membrane, prospore membrane localization
AN8023	vpsA AspGDID:ASPL0000009085 COORDS:ChrII_A_nidulans_FGSC_A4:526573-529070W, translated using codon table 1 (696 amino acids) Verified ORF; Protein required for vacuole biogenesis	5.6106	4.31	1	2	2	2	696	77.6177	8.29443	Protein required for vacuole biogenesis
AN12246	AN12246 AspGDID:ASPL0000091471 COORDS:ChrIV_A_nidulans_FGSC_A4:395181-394594C, translated using codon table 1 (92 amino acids) Uncharacterized ORF; Ortholog(s) have cytosol localization	5.59156	38.04	1	3	3	3	92	10.1354	10.4478	Ortholog(s) have cytosolic large ribosomal subunit localization
AN7254	AN7254 AspGDID:ASPL0000069340 COORDS:ChrIV_A_nidulans_FGSC_A4:520523-523263W, translated using codon table 1 (814 amino acids) Verified ORF; Protein with a conserved CDC48, cell division protein N-terminal domain and two ATPase domains of the AAA-superfamily; protein expressed at increased levels during osmoadaptation; protein induced by farnesol	5.45457	3.44	1	2	2	2	814	89.3796	5.12256	Protein with a conserved CDC48, cell division protein N-terminal domain and two ATPase domains of the AAA-superfamily; protein expressed at increased levels during osmoadaptation; protein induced by farnesol
AN10417	AN10417 AspGDID:ASPL0000036135 COORDS:ChrVI_A_nidulans_FGSC_A4:646908-645218C, translated using codon table 1 (505 amino acids) Uncharacterized ORF; Ortholog(s) have translation regulator activity, nucleic acid binding activity	5.38078	3.76	1	2	2	2	505	56.473	8.80713	Ortholog(s) have chromatin binding, mRNA binding, translation regulator activity, nucleic acid binding activity
AN2317	AN2317 AspGDID:ASPL0000043123 COORDS:ChrVII_A_nidulans_FGSC_A4:3537654-3536917C, translated using codon table 1 (154 amino acids) Uncharacterized ORF; Predicted actin depolymerizing protein with similarity to Saccharomyces cerevisiae Cof1p	5.08177	18.83	1	2	2	2	154	16.7435	5.64307	Predicted actin depolymerizing protein with similarity to Saccharomyces cerevisiae Cof1p
AN0776	AN0776 AspGDID:ASPL0000053603 COORDS:ChrVIII_A_nidulans_FGSC_A4:2502223-2501208C, translated using codon table 1 (184 amino acids) Verified ORF; Ortholog(s) have structural constituent of ribosome activity, role in cellular response to drug, cytoplasmic translation and cell surface, cytosolic large ribosomal subunit localization	5.01209	10.33	1	2	2	2	184	20.606	10.8286	Ortholog(s) have structural constituent of ribosome activity, role in cellular response to drug, cytoplasmic translation and cell surface, cytosolic large ribosomal subunit localization
AN4523	prp8 AspGDID:ASPL0000077099 COORDS:ChrIII_A_nidulans_FGSC_A4:1775943-1766887C, translated using codon table 1 (2940 amino acids) Verified ORF; Putative component of the catalytic core of the spliceosome involved in pre-mRNA splicing; intein-containing protein; inteins are protein intervening sequences that can self-excise through protein splicing	4.99803	1.05	1	3	3	3	2940	338.871	8.30908	Putative component of the catalytic core of the spliceosome involved in pre-mRNA splicing; intein-containing protein; inteins are protein intervening sequences that can self-excise through protein splicing
AN6508	gsk3 AspGDID:ASPL0000007962 COORDS:ChrI_A_nidulans_FGSC_A4:2324477-2322891C, translated using codon table 1 (394 amino acids) Uncharacterized ORF; Protein kinase; transcript upregulated in response to camptothecin; mutants have brown pigment, a conidiaton defect and a strong growth defect but defects remediated by sucrose; required for nuclear import of CrzA under alkaline pH stress	4.80744	4.57	1	2	2	2	394	45.2352	8.51416	Protein kinase; transcript upregulated in response to camptothecin; mutants have brown pigment, a conidiaton defect and a strong growth defect but defects remediated by sucrose; required for nuclear import of CrzA under alkaline pH stress
AN0906	kapB AspGDID:ASPL0000063002 COORDS:ChrVIII_A_nidulans_FGSC_A4:2109968-2106916C, translated using codon table 1 (872 amino acids) Verified ORF; Essential nuclear transport protein	4.735	3.33	1	3	3	3	872	96.0801	4.729	Essential nuclear transport protein
AN8704	AN8704 AspGDID:ASPL0000074183 COORDS:ChrIII_A_nidulans_FGSC_A4:3065640-3064819C, translated using codon table 1 (160 amino acids) Uncharacterized ORF; 60S ribosomal protein L24a; PalA-dependent expression independent of pH	4.65538	13.13	1	2	2	2	160	17.8559	11.2241	60S ribosomal protein L24a; PalA-dependent expression independent of pH
AN4222	AN4222 AspGDID:ASPL0000016741 COORDS:ChrII_A_nidulans_FGSC_A4:1700210-1700927W, translated using codon table 1 (135 amino acids) Uncharacterized ORF; Ortholog(s) have cytosol, nucleus, small-subunit processome localization	4.31076	15.56	1	2	2	2	135	15.6316	10.5356	Ortholog(s) have cytosolic large ribosomal subunit, nucleus, small-subunit processome localization
AN7014	AN7014 AspGDID:ASPL0000064563 COORDS:ChrIV_A_nidulans_FGSC_A4:1319077-1314654C, translated using codon table 1 (1422 amino acids) Uncharacterized ORF; Has domain(s) with predicted pre-mRNA intronic binding activity, role in mRNA splicing, via spliceosome and spliceosomal complex localization	2.14758	2.18	1	2	2	2	1422	161.799	6.23975	Has domain(s) with predicted pre-mRNA intronic binding activity, role in mRNA splicing, via spliceosome and spliceosomal complex localization
AN7107	AN7107 AspGDID:ASPL0000069390 COORDS:ChrIV_A_nidulans_FGSC_A4:999027-997470C, translated using codon table 1 (251 amino acids) Uncharacterized ORF; Ortholog(s) have cell surface, nucleolus localization	1.99002	11.95	1	2	2	2	251	28.9166	9.99365	Ortholog(s) have cell surface, nucleolus localization

## Sheet: creA TAP 5min glucose
Accession	Description	Score	Coverage	# Proteins	# Unique Peptides	# Peptides	# PSMs	# AAs	MW [kDa]	calc. pI
AN6505	rcoA AspGDID:ASPL0000002074 COORDS:ChrI_A_nidulans_FGSC_A4:2316528-2314202C, translated using codon table 1 (574 amino acids) Verified ORF; WD40 repeat protein; required for sexual development and for sterigmatocystin production; experimentally studied orthologs present in Neurospora crassa, Candida albicans, Schizosaccharomyces pombe and Penicillium marneffei	169.243	48.78	1	22	22	39	574	62.9085	7.44482	WD40 repeat protein; required for sexual development and for sterigmatocystin production; experimentally studied orthologs present in Neurospora crassa, Candida albicans, Schizosaccharomyces pombe and Penicillium marneffei
AN12054	ssnF AspGDID:ASPL0000094736 COORDS:ChrI_A_nidulans_FGSC_A4:932730-930335C, translated using codon table 1 (733 amino acids) Uncharacterized ORF; Ortholog of S. cerevisiae Ssn6p; essential gene in A. nidulans and S. pombe but not in S. cerevisiae	118.398	29.74	1	21	21	32	733	79.22	6.72705	Ortholog of S. cerevisiae Ssn6p; essential gene in A. nidulans and S. pombe but not in S. cerevisiae
AN6195	creA AspGDID:ASPL0000004200 COORDS:ChrI_A_nidulans_FGSC_A4:967005-968255W, translated using codon table 1 (416 amino acids) Verified ORF; Transcriptional regulator that mediates carbon catabolite repression; mutants display increased extracellular protease activity	100.71	46.63	1	12	12	26	416	44.7009	9.61279	Transcriptional regulator that mediates carbon catabolite repression; mutants display increased extracellular protease activity
AN1546	AN1546 AspGDID:ASPL0000051511 COORDS:ChrVII_A_nidulans_FGSC_A4:1123053-1128438W, translated using codon table 1 (1602 amino acids) Uncharacterized ORF; Histone deacetylase complex, SIN3 component; this locus is reported to contain an upstream open reading frame (uORF)	23.052	7.37	1	8	8	8	1602	179.354	6.84424	Histone deacetylase complex, SIN3 component; this locus is reported to contain an upstream open reading frame (uORF)
AN1263	AN1263 AspGDID:ASPL0000057622 COORDS:ChrVIII_A_nidulans_FGSC_A4:1016078-1014531C, translated using codon table 1 (449 amino acids) Uncharacterized ORF; Putative adenosylhomocysteinase with a predicted role in methionine metabolism; expression reduced after exposure to farnesol	10.8962	11.8	1	3	3	3	449	48.757	6.46826	Putative adenosylhomocysteinase with a predicted role in methionine metabolism; expression reduced after exposure to farnesol
AN6280	AN6280 AspGDID:ASPL0000007100 COORDS:ChrI_A_nidulans_FGSC_A4:670976-674004W, translated using codon table 1 (929 amino acids) Uncharacterized ORF; Ortholog of <i>A. fumigatus Af293</i> : Afu2g12520, <i>A. niger CBS 513.88</i> : An02g04750, <i>A. oryzae RIB40</i> : AO090026000847, <i>Aspergillus wentii</i> : Aspwe1_0044488 and <i>Aspergillus sydowii</i> : Aspsy1_0150855	6.85275	7.43	1	4	4	4	929	100.084	9.92041	Ortholog of A. fumigatus Af293 : Afu2g12520, A. niger CBS 513.88 : An02g04750, A. oryzae RIB40 : AO090026000847, Aspergillus wentii : Aspwe1_0044488 and Aspergillus sydowii : Aspsy1_0150855
AN0454	AN0454 AspGDID:ASPL0000060661 COORDS:ChrVIII_A_nidulans_FGSC_A4:3505169-3503739C, translated using codon table 1 (448 amino acids) Uncharacterized ORF; Ortholog of <i>A. fumigatus Af293</i> : Afu1g04440, <i>A. niger CBS 513.88</i> : An01g03310, <i>A. oryzae RIB40</i> : AO090003000907, <i>Aspergillus wentii</i> : Aspwe1_0150842 and <i>Aspergillus sydowii</i> : Aspsy1_0086117	6.4449	7.14	1	2	2	2	448	49.0552	6.27783	Ortholog of A. fumigatus Af293 : Afu1g04440, A. niger CBS 513.88 : An01g03310, A. oryzae RIB40 : AO090003000907, Aspergillus wentii : Aspwe1_0150842 and Aspergillus sydowii : Aspsy1_0086117
AN2871	mcnC AspGDID:ASPL0000035494 COORDS:ChrVI_A_nidulans_FGSC_A4:2544398-2547082W, translated using codon table 1 (870 amino acids) Verified ORF; CUE-domain containing phosphoprotein that enters the nucleus during mitosis; multi-copy-number suppressor of nimA1; mutation causes defects in the switch from isotropic to polarized growth	5.92719	3.45	1	2	2	2	870	90.8938	6.50732	CUE-domain containing phosphoprotein that enters the nucleus during mitosis; multi-copy-number suppressor of nimA1; mutation causes defects in the switch from isotropic to polarized growth
AN10198	AN10198 AspGDID:ASPL0000043042 COORDS:ChrVII_A_nidulans_FGSC_A4:907867-905615C, translated using codon table 1 (729 amino acids) Uncharacterized ORF; Ortholog(s) have cytosol, nucleus localization	5.81656	5.08	1	2	2	2	729	79.8381	6.93213	Ortholog(s) have cytosol, extracellular region, nucleus localization
AN1158	AN1158 AspGDID:ASPL0000054659 COORDS:ChrVIII_A_nidulans_FGSC_A4:1349070-1344704C, translated using codon table 1 (1374 amino acids) Uncharacterized ORF; Ortholog(s) have mRNA 5'-UTR binding, translation repressor activity, nucleic acid binding activity	5.32652	1.82	1	2	2	2	1374	150.71	7.32764	Ortholog(s) have mRNA 3'-UTR binding, mRNA 5'-UTR binding, translation repressor activity, nucleic acid binding activity
AN2000	ubi4 AspGDID:ASPL0000049163 COORDS:ChrVII_A_nidulans_FGSC_A4:2515485-2514449C, translated using codon table 1 (305 amino acids) Uncharacterized ORF; Polyubiquitin, contains four head to tail repeats of ubiqiutin; transcript upregulated in response to camptothecin	5.32091	23.61	2	2	2	2	305	34.3084	7.53271	Polyubiquitin, contains four head to tail repeats of ubiqiutin; transcript upregulated in response to camptothecin
AN7902	dbaH AspGDID:ASPL0000013133 COORDS:ChrII_A_nidulans_FGSC_A4:185246-183794C, translated using codon table 1 (462 amino acids) Verified ORF; FAD-binding monooxygenase with a role in secondary metabolism; member of the dba gene cluster; dba cluster expression is coregulated	5.11146	4.33	1	2	2	2	462	51.7381	6.78564	FAD-binding monooxygenase with a role in secondary metabolism; member of the dba gene cluster; dba cluster expression is coregulated

## Sheet: creA TAP 10min glucose
Accession	Description	Score	Coverage	# Proteins	# Unique Peptides	# Peptides	# PSMs	# AAs	MW [kDa]	calc. pI
AN6505	rcoA AspGDID:ASPL0000002074 COORDS:ChrI_A_nidulans_FGSC_A4:2316528-2314202C, translated using codon table 1 (574 amino acids) Verified ORF; WD40 repeat protein; required for sexual development and for sterigmatocystin production; experimentally studied orthologs present in Neurospora crassa, Candida albicans, Schizosaccharomyces pombe and Penicillium marneffei	159.759	59.23	1	24	24	38	574	62.9085	7.44482	WD40 repeat protein; required for sexual development and for sterigmatocystin production; experimentally studied orthologs present in Neurospora crassa, Candida albicans, Schizosaccharomyces pombe and Penicillium marneffei
AN2315	AN2315 AspGDID:ASPL0000042134 COORDS:ChrVII_A_nidulans_FGSC_A4:3534202-3532189C, translated using codon table 1 (518 amino acids) Uncharacterized ORF; Putative F1F0-ATPase complex subunit with a predicted role in energy metabolism; expression increased in salt-adapted strains	157.957	70.08	1	22	22	34	518	55.3508	5.36377	Putative F1F0-ATPase complex subunit with a predicted role in energy metabolism; expression increased in salt-adapted strains
AN4859	pmaA AspGDID:ASPL0000077585 COORDS:ChrIII_A_nidulans_FGSC_A4:748768-745667C, translated using codon table 1 (990 amino acids) Uncharacterized ORF; Plasma membrane ATPase with a predicted role in energy metabolism	126.783	33.43	1	25	25	33	990	108.686	5.36377	Plasma membrane ATPase with a predicted role in energy metabolism
AN6330	AN6330 AspGDID:ASPL0000004211 COORDS:ChrI_A_nidulans_FGSC_A4:505935-503121C, translated using codon table 1 (844 amino acids) Verified ORF; Putative elongation factor 2; intracellular; protein abundance decreased by menadione stress	124.915	46.92	1	34	35	40	844	93.6868	6.68311	Putative elongation factor 2; intracellular; protein abundance decreased by menadione stress
AN6195	creA AspGDID:ASPL0000004200 COORDS:ChrI_A_nidulans_FGSC_A4:967005-968255W, translated using codon table 1 (416 amino acids) Verified ORF; Transcriptional regulator that mediates carbon catabolite repression; mutants display increased extracellular protease activity	107.886	44.47	1	11	11	22	416	44.7009	9.61279	Transcriptional regulator that mediates carbon catabolite repression; mutants display increased extracellular protease activity
AN12054	ssnF AspGDID:ASPL0000094736 COORDS:ChrI_A_nidulans_FGSC_A4:932730-930335C, translated using codon table 1 (733 amino acids) Uncharacterized ORF; Ortholog of S. cerevisiae Ssn6p; essential gene in A. nidulans and S. pombe but not in S. cerevisiae	103.005	31.65	1	20	20	28	733	79.22	6.72705	Ortholog of S. cerevisiae Ssn6p; essential gene in A. nidulans and S. pombe but not in S. cerevisiae
AN0688	AN0688 AspGDID:ASPL0000053784 COORDS:ChrVIII_A_nidulans_FGSC_A4:2786646-2789142W, translated using codon table 1 (684 amino acids) Verified ORF; Putative transketolase with a predicted role in the pentose-phosphate shunt or xylulose metabolism	98.4071	41.23	1	23	23	29	684	74.5425	6.3667	Putative transketolase with a predicted role in the pentose-phosphate shunt or xylulose metabolism
AN0423	AN0423 AspGDID:ASPL0000055817 COORDS:ChrVIII_A_nidulans_FGSC_A4:3597735-3596659C, translated using codon table 1 (319 amino acids) Verified ORF; Putative D-xylose reductase with a predicted role in carbohydrate metabolism; transcriptionally induced by growth on xylose	97.4044	67.71	1	16	16	25	319	35.5815	5.71924	Putative D-xylose reductase with a predicted role in carbohydrate metabolism; transcriptionally induced by growth on xylose
AN1222	sasA AspGDID:ASPL0000052344 COORDS:ChrVIII_A_nidulans_FGSC_A4:1146168-1147445W, translated using codon table 1 (388 amino acids) Verified ORF; Putative S-adenosylmethionine synthetase; predicted role in methionine metabolism; expression reduced after exposure to farnesol; strongly expressed during vegetative growth, downregulated during development in asexual or sexual cultures	94.9589	58.76	1	14	14	20	388	42.1847	5.50342	Putative S-adenosylmethionine synthetase; predicted role in methionine metabolism; expression reduced after exposure to farnesol; strongly expressed during vegetative growth, downregulated during development in asexual or sexual cultures
AN4443	metH AspGDID:ASPL0000077429 COORDS:ChrIII_A_nidulans_FGSC_A4:2032252-2034641W, translated using codon table 1 (774 amino acids) Verified ORF; Putative methionine synthase with a predicted role in methionine metabolism; protein expressed at increased levels in a hapX mutant versus wild-type	91.1206	37.86	1	25	25	28	774	86.7716	6.82959	Putative methionine synthase with a predicted role in methionine metabolism; protein expressed at increased levels in a hapX mutant versus wild-type
AN5975	AN5975 AspGDID:ASPL0000002721 COORDS:ChrI_A_nidulans_FGSC_A4:1622201-1623361W, translated using codon table 1 (386 amino acids) Verified ORF; Putative mannitol-1-phosphate 5-dehydrogenase with a predicted role in mannose/mannitol, fructose, and sorbose/sorbitol metabolism; expression upregulated after exposure to farnesol	88.4821	54.15	1	16	16	22	386	43.0755	6.15088	Putative mannitol-1-phosphate 5-dehydrogenase with a predicted role in mannose/mannitol, fructose, and sorbose/sorbitol metabolism; expression upregulated after exposure to farnesol
AN3167	nop58 AspGDID:ASPL0000037939 COORDS:ChrVI_A_nidulans_FGSC_A4:1604681-1606594W, translated using codon table 1 (586 amino acids) Uncharacterized ORF; Putative ribosome biogenesis protein; ortholog of <i>S. cerevisiae</i> Nop58p; expression reduced after exposure to farnesol	87.9275	49.32	1	20	20	23	586	63.7325	7.59131	Putative ribosome biogenesis protein; ortholog of S. cerevisiae Nop58p; expression reduced after exposure to farnesol
AN9067	tinC AspGDID:ASPL0000040216 COORDS:ChrVI_A_nidulans_FGSC_A4:539364-542451W, translated using codon table 1 (978 amino acids) Uncharacterized ORF; Protein identified by two-hybrid interaction with NimA kinase; TinC is cytoplasmic throughout interphase and is also present in nuclei during mitosis	85.6422	24.95	1	15	15	22	978	109.923	6.34131	Protein identified by two-hybrid interaction with NimA kinase; TinC is cytoplasmic throughout interphase and is also present in nuclei during mitosis
AN5102	AN5102 AspGDID:ASPL0000031805 COORDS:ChrV_A_nidulans_FGSC_A4:1166371-1162966C, translated using codon table 1 (1019 amino acids) Uncharacterized ORF; Ortholog(s) have FACT complex, mitotic spindle pole body localization	84.1395	23.55	1	20	20	23	1019	115.24	5.47803	Ortholog(s) have FACT complex, mitotic spindle pole body localization
AN1263	AN1263 AspGDID:ASPL0000057622 COORDS:ChrVIII_A_nidulans_FGSC_A4:1016078-1014531C, translated using codon table 1 (449 amino acids) Uncharacterized ORF; Putative adenosylhomocysteinase with a predicted role in methionine metabolism; expression reduced after exposure to farnesol	82.2742	37.19	1	12	12	20	449	48.757	6.46826	Putative adenosylhomocysteinase with a predicted role in methionine metabolism; expression reduced after exposure to farnesol
AN0229	AN0229 AspGDID:ASPL0000061513 COORDS:ChrVIII_A_nidulans_FGSC_A4:4218145-4220932W, translated using codon table 1 (875 amino acids) Uncharacterized ORF; Ortholog(s) have role in Golgi to plasma membrane transport and Golgi apparatus, fungal-type vacuole membrane localization	76.5771	26.74	1	18	18	21	875	96.957	8.33838	Ortholog(s) have role in Golgi to plasma membrane transport and Golgi apparatus, fungal-type vacuole membrane localization
AN4187	AN4187 AspGDID:ASPL0000018137 COORDS:ChrII_A_nidulans_FGSC_A4:1823030-1828918W, translated using codon table 1 (1898 amino acids) Verified ORF; Has domain(s) with predicted ATP binding, DNA binding, helicase activity, nucleic acid binding activity	75.4136	17.39	1	22	22	23	1898	210.611	6.13818	Has domain(s) with predicted ATP binding, DNA binding, helicase activity, nucleic acid binding activity
AN5028	ppoC AspGDID:ASPL0000070637 COORDS:ChrIII_A_nidulans_FGSC_A4:241516-237584C, translated using codon table 1 (1117 amino acids) Verified ORF; Fatty acid oxygenase that plays a role in oxylipin biosynthesis; responsible for the formation of the psi-factor component psiB-beta; expression reduced after exposure to farnesol	69.5099	21.58	1	18	18	21	1117	124.73	6.40479	Fatty acid oxygenase that plays a role in oxylipin biosynthesis; responsible for the formation of the psi-factor component psiB-beta; expression reduced after exposure to farnesol
AN10191	AN10191 AspGDID:ASPL0000044770 COORDS:ChrVII_A_nidulans_FGSC_A4:786511-791455W, translated using codon table 1 (1631 amino acids) Uncharacterized ORF; Ortholog(s) have chromatin binding, histone binding activity	69.035	18.64	1	21	21	24	1631	181.807	5.37646	Ortholog(s) have chromatin binding, histone binding activity
AN1084	AN1084 AspGDID:ASPL0000059994 COORDS:ChrVIII_A_nidulans_FGSC_A4:1570899-1569338C, translated using codon table 1 (439 amino acids) Verified ORF; Putative elongation factor EF-Tu; intracellular, menadione stress-induced protein	64.8815	43.05	1	14	14	18	439	48.3099	6.91748	Putative elongation factor EF-Tu; intracellular, menadione stress-induced protein
AN1523	AN1523 AspGDID:ASPL0000042916 COORDS:ChrVII_A_nidulans_FGSC_A4:1062828-1064931W, translated using codon table 1 (556 amino acids) Uncharacterized ORF; Putative F1F0-ATPase complex subunit with a predicted role in energy metabolism	62.4637	32.19	1	16	16	18	556	60.0294	9.14404	Putative F1F0-ATPase complex subunit with a predicted role in energy metabolism
AN5740	rhoA AspGDID:ASPL0000033387 COORDS:ChrV_A_nidulans_FGSC_A4:1836572-1835705C, translated using codon table 1 (193 amino acids) Verified ORF; Protein with similarity to Saccharomyces cerevisiae Rho family GTPase Rho1p; involved in polar growth, hyphal branching, and cell wall synthesis	59.2666	64.25	1	8	8	13	193	21.6662	6.66846	Protein with similarity to Saccharomyces cerevisiae Rho family GTPase Rho1p; involved in polar growth, hyphal branching, and cell wall synthesis
AN5746	acuN AspGDID:ASPL0000028218 COORDS:ChrV_A_nidulans_FGSC_A4:1820581-1822132W, translated using codon table 1 (438 amino acids) Verified ORF; Putative phosphopyruvate hydratase with a predicted role in gluconeogenesis and glycolysis; intracellular; protein abundance decreased by menadione stress; protein induced by farnesol	58.8141	40.64	1	12	12	15	438	47.4624	5.56689	Putative phosphopyruvate hydratase with a predicted role in gluconeogenesis and glycolysis; intracellular; protein abundance decreased by menadione stress; protein induced by farnesol
AN6700	AN6700 AspGDID:ASPL0000007308 COORDS:ChrI_A_nidulans_FGSC_A4:2897960-2894554C, translated using codon table 1 (1103 amino acids) Uncharacterized ORF; Ortholog(s) have cytosol localization	58.7259	22.48	1	16	16	17	1103	121.263	6.1001	Ortholog(s) have cytosol localization
AN7258	AN7258 AspGDID:ASPL0000063859 COORDS:ChrIV_A_nidulans_FGSC_A4:514976-514042C, translated using codon table 1 (269 amino acids) Uncharacterized ORF; Ortholog(s) have cell cortex, peroxisome localization	58.0269	32.34	1	7	7	12	269	29.5197	10.0815	Ortholog(s) have cell cortex, peroxisome localization
AN8269	hsp90 AspGDID:ASPL0000018308 COORDS:ChrII_A_nidulans_FGSC_A4:1334878-1337036W, translated using codon table 1 (700 amino acids) Uncharacterized ORF; 90 kilodalton heat shock protein; physically associates with importin-alpha, KapA; palA-dependent expression independent of pH	57.2809	32	1	18	18	18	700	79.7608	4.99561	90 kilodalton heat shock protein; physically associates with importin-alpha, KapA; palA-dependent expression independent of pH
AN0747	AN0747 AspGDID:ASPL0000055042 COORDS:ChrVIII_A_nidulans_FGSC_A4:2595003-2593352C, translated using codon table 1 (479 amino acids) Verified ORF; Putative ubiquinol-cytochrome-c reductase subunit with a predicted role in energy metabolism; hapX-repressed protein; protein induced by farnesol	53.5977	38.2	1	13	13	15	479	53.2331	5.85889	Putative ubiquinol-cytochrome-c reductase subunit with a predicted role in energy metabolism; hapX-repressed protein; protein induced by farnesol
AN10352	AN10352 AspGDID:ASPL0000040023 COORDS:ChrVI_A_nidulans_FGSC_A4:1946778-1948418W, translated using codon table 1 (510 amino acids) Uncharacterized ORF; Ortholog(s) have role in rRNA processing and 90S preribosome, box C/D snoRNP complex, small-subunit processome localization	53.4752	32.94	1	11	11	14	510	56.7176	9.18799	Ortholog(s) have mRNA binding activity, role in rRNA processing and 90S preribosome, box C/D snoRNP complex, small-subunit processome localization
AN7222	AN7222 AspGDID:ASPL0000066878 COORDS:ChrIV_A_nidulans_FGSC_A4:636437-630092C, translated using codon table 1 (2062 amino acids) Uncharacterized ORF; NACHT domain-containing protein; transcript is induced by nitrate	53.4309	10.77	1	16	16	17	2062	232.551	7.09326	NACHT domain-containing protein; transcript is induced by nitrate
AN4064	AN4064 AspGDID:ASPL0000018215 COORDS:ChrII_A_nidulans_FGSC_A4:2198941-2200252W, translated using codon table 1 (311 amino acids) Verified ORF; Putative ADP/ATP carrier protein with a predicted role in energy metabolism; palA-dependent expression independent of pH	51.5521	39.55	1	9	9	13	311	33.7906	9.89111	Putative ADP/ATP carrier protein with a predicted role in energy metabolism; palA-dependent expression independent of pH
AN10873	AN10873 AspGDID:ASPL0000065328 COORDS:ChrIV_A_nidulans_FGSC_A4:1380050-1381787W, translated using codon table 1 (516 amino acids) Uncharacterized ORF; Ortholog(s) have role in protein import into mitochondrial outer membrane and mitochondrial outer membrane localization	50.8284	43.6	1	15	15	16	516	56.3092	9.23193	Ortholog(s) have role in protein import into mitochondrial outer membrane and mitochondrial outer membrane localization
AN10417	AN10417 AspGDID:ASPL0000036135 COORDS:ChrVI_A_nidulans_FGSC_A4:646908-645218C, translated using codon table 1 (505 amino acids) Uncharacterized ORF; Ortholog(s) have translation regulator activity, nucleic acid binding activity	49.3426	40.2	1	14	14	14	505	56.473	8.80713	Ortholog(s) have chromatin binding, mRNA binding, translation regulator activity, nucleic acid binding activity
AN9465	AN9465 AspGDID:ASPL0000053695 COORDS:ChrVIII_A_nidulans_FGSC_A4:711100-712176W, translated using codon table 1 (192 amino acids) Uncharacterized ORF; Ortholog(s) have structural constituent of ribosome activity, role in cytoplasmic translation and cytosolic large ribosomal subunit, nucleus localization	48.9634	58.33	1	10	10	13	192	21.7706	9.49561	Ortholog(s) have structural constituent of ribosome activity, role in cytoplasmic translation and cytosolic large ribosomal subunit, nucleus localization
AN8176	AN8176 AspGDID:ASPL0000011665 COORDS:ChrII_A_nidulans_FGSC_A4:1019955-1021261W, translated using codon table 1 (372 amino acids) Uncharacterized ORF; Has domain(s) with predicted structural constituent of ribosome activity, role in translation and ribosome localization	48.0892	41.67	1	9	9	12	372	40.1816	10.77	Has domain(s) with predicted structural constituent of ribosome activity, role in translation and ribosome localization
AN10172	AN10172 AspGDID:ASPL0000055415 COORDS:ChrVIII_A_nidulans_FGSC_A4:906968-908187W, translated using codon table 1 (306 amino acids) Uncharacterized ORF; Ortholog(s) have dicarboxylic acid transmembrane transporter activity, role in mitochondrial transport and mitochondrial inner membrane localization	46.2547	50.33	1	10	10	13	306	33.2833	9.70068	Ortholog(s) have dicarboxylic acid transmembrane transporter activity, role in mitochondrial transport and mitochondrial inner membrane localization
AN4402	AN4402 AspGDID:ASPL0000077985 COORDS:ChrIII_A_nidulans_FGSC_A4:2150995-2149676C, translated using codon table 1 (284 amino acids) Verified ORF; Ortholog(s) have voltage-gated anion channel activity and role in DNA transport, apoptotic process, cell redox homeostasis, ion transport, mitochondrion organization	45.4787	42.25	1	8	8	11	284	29.8914	9.01221	Ortholog(s) have voltage-gated anion channel activity and role in DNA transport, apoptotic process, cell redox homeostasis, ion transport, mitochondrion organization
AN2743	AN2743 AspGDID:ASPL0000040786 COORDS:ChrVI_A_nidulans_FGSC_A4:2947332-2944032C, translated using codon table 1 (1035 amino acids) Uncharacterized ORF; Ortholog(s) have role in regulation of translation in response to nitrogen starvation	44.5453	19.23	1	12	12	13	1035	118.266	9.39307	Ortholog(s) have role in regulation of translation in response to nitrogen starvation
AN6202	rpl3 AspGDID:ASPL0000001032 COORDS:ChrI_A_nidulans_FGSC_A4:929697-928193C, translated using codon table 1 (392 amino acids) Uncharacterized ORF; Putative ribosomal protein L3	44.1513	30.87	1	10	10	14	392	44.3807	10.1987	Putative ribosomal protein L3
AN2062	bipA AspGDID:ASPL0000045915 COORDS:ChrVII_A_nidulans_FGSC_A4:2730139-2727964C, translated using codon table 1 (674 amino acids) Uncharacterized ORF; Putative ER-resident chaperone of the HSP70 family; unfolded-protein response (UPR) target gene; transcript levels increase during the UPR	43.7947	28.78	1	12	13	13	674	73.6516	4.97021	Putative ER-resident chaperone of the HSP70 family; unfolded-protein response (UPR) target gene; transcript levels increase during the UPR
AN0745	AN0745 AspGDID:ASPL0000060237 COORDS:ChrVIII_A_nidulans_FGSC_A4:2597981-2596786C, translated using codon table 1 (317 amino acids) Uncharacterized ORF; Putative nucleolar protein; ortholog of <I>S. cerevisiae</I> Nop1p; related to mammalian fibrillarin; expression reduced after exposure to farnesol	43.2346	51.1	1	14	14	15	317	32.7571	10.3892	Putative nucleolar protein; ortholog of S. cerevisiae Nop1p; related to mammalian fibrillarin; expression reduced after exposure to farnesol
AN4575	AN4575 AspGDID:ASPL0000073795 COORDS:ChrIII_A_nidulans_FGSC_A4:1623132-1622059C, translated using codon table 1 (357 amino acids) Verified ORF; Ortholog of <i>A. oryzae RIB40</i> : AO090011000461, <i>Aspergillus flavus NRRL 3357</i> : AFL2T_05228, <i>Aspergillus versicolor</i> : Aspve1_0042983 and <i>Aspergillus sydowii</i> : Aspsy1_0091136	42.9074	24.93	1	6	6	12	357	36.0226	4.32275	Ortholog of A. oryzae RIB40 : AO090011000461, Aspergillus flavus NRRL 3357 : AFL2T_05228, Aspergillus versicolor : Aspve1_0042983 and Aspergillus sydowii : Aspsy1_0091136
AN8785	AN8785 AspGDID:ASPL0000076619 COORDS:ChrIII_A_nidulans_FGSC_A4:2809146-2811383W, translated using codon table 1 (707 amino acids) Uncharacterized ORF; Ortholog(s) have L-aspartate transmembrane transporter activity, L-glutamate transmembrane transporter activity, antiporter activity, uniporter activity	42.3035	32.11	1	15	15	16	707	78.5778	9.05615	Ortholog(s) have L-aspartate transmembrane transporter activity, L-glutamate transmembrane transporter activity, antiporter activity, uniporter activity
AN1003	AN1003 AspGDID:ASPL0000052596 COORDS:ChrVIII_A_nidulans_FGSC_A4:1832623-1831081C, translated using codon table 1 (385 amino acids) Verified ORF; Putative isocitrate dehydrogenase (NAD+) with a predicted role in the TCA cycle; intracellular, menadione stress-induced protein	41.8206	35.84	1	11	11	13	385	41.8087	8.36768	Putative isocitrate dehydrogenase (NAD+) with a predicted role in the TCA cycle; intracellular, menadione stress-induced protein
AN7902	dbaH AspGDID:ASPL0000013133 COORDS:ChrII_A_nidulans_FGSC_A4:185246-183794C, translated using codon table 1 (462 amino acids) Verified ORF; FAD-binding monooxygenase with a role in secondary metabolism; member of the dba gene cluster; dba cluster expression is coregulated	41.2247	31.6	1	11	11	12	462	51.7381	6.78564	FAD-binding monooxygenase with a role in secondary metabolism; member of the dba gene cluster; dba cluster expression is coregulated
AN0870	AN0870 AspGDID:ASPL0000052900 COORDS:ChrVIII_A_nidulans_FGSC_A4:2217373-2218540W, translated using codon table 1 (314 amino acids) Uncharacterized ORF; Putative transporter with a predicted role in small molecule transport	40.8969	35.35	1	7	7	10	314	32.9283	9.36377	Putative transporter with a predicted role in small molecule transport
AN5132	AN5132 AspGDID:ASPL0000033818 COORDS:ChrV_A_nidulans_FGSC_A4:1240763-1241955W, translated using codon table 1 (306 amino acids) Uncharacterized ORF; Ortholog(s) have guanine nucleotide transmembrane transporter activity and role in cellular iron ion homeostasis, guanine nucleotide transport, mitochondrial genome maintenance, transmembrane transport	39.9101	46.41	1	10	10	12	306	32.9843	9.89111	Ortholog(s) have guanine nucleotide transmembrane transporter activity and role in cellular iron ion homeostasis, guanine nucleotide transport, mitochondrial genome maintenance, transmembrane transport
AN4288	AN4288 AspGDID:ASPL0000015327 COORDS:ChrII_A_nidulans_FGSC_A4:1502651-1500083C, translated using codon table 1 (760 amino acids) Uncharacterized ORF; Protein expressed at decreased levels in a hapX mutant versus wild-type; AN4288 and AN9411 in version 4 of the A. nidulans annotation were identical, AN9411 has been merged with AN4288 such that AN4288 remains and AN9411 was deleted	39.6609	22.24	1	11	11	11	760	83.3669	6.55127	Protein expressed at decreased levels in a hapX mutant versus wild-type; AN4288 and AN9411 in version 4 of the A. nidulans annotation were identical, AN9411 has been merged with AN4288 such that AN4288 remains and AN9411 was deleted
AN6676	AN6676 AspGDID:ASPL0000005578 COORDS:ChrI_A_nidulans_FGSC_A4:2813641-2814743W, translated using codon table 1 (281 amino acids) Uncharacterized ORF; Has domain(s) with predicted nucleic acid binding, nucleotide binding activity	39.2061	29.89	1	7	7	9	281	31.498	8.74854	Has domain(s) with predicted nucleic acid binding, nucleotide binding activity
AN7105	AN7105 AspGDID:ASPL0000068724 COORDS:ChrIV_A_nidulans_FGSC_A4:1003371-1000690C, translated using codon table 1 (860 amino acids) Uncharacterized ORF; Putative translation initiation factor 3, subunit c (eIF-3c); ortholog of <I>S. cerevisiae</I> Nip1p; expression reduced after exposure to farnesol	39.0658	18.95	1	12	12	12	860	97.1172	5.21143	Putative translation initiation factor 3, subunit c (eIF-3c); ortholog of S. cerevisiae Nip1p; expression reduced after exposure to farnesol
AN8851	swoC AspGDID:ASPL0000074111 COORDS:ChrIII_A_nidulans_FGSC_A4:2598217-2599925W, translated using codon table 1 (481 amino acids) Verified ORF; Predicted pseudouridylate synthase, involved in establishment of cell polarity; mutants show defects in anisotropic growth, endocytosis, nuclear distribution and compartmentation; transcript upregulated in response to camptothecin	38.1944	17.26	1	8	8	10	481	54.1701	8.71924	Predicted pseudouridylate synthase, involved in establishment of cell polarity; mutants show defects in anisotropic growth, endocytosis, nuclear distribution and compartmentation; transcript upregulated in response to camptothecin
AN7459	hxkA AspGDID:ASPL0000069760 COORDS:ChrIV_A_nidulans_FGSC_A4:1609646-1608307C, translated using codon table 1 (426 amino acids) Verified ORF; Putative hexokinase with a predicted role in carbohydrate metabolism	37.8765	30.99	1	10	10	11	426	46.8728	5.23682	Putative hexokinase with a predicted role in carbohydrate metabolism
AN4060	rps16 AspGDID:ASPL0000016360 COORDS:ChrII_A_nidulans_FGSC_A4:2208339-2207479C, translated using codon table 1 (148 amino acids) Uncharacterized ORF; Putative ribosomal protein S16	37.8312	52.03	1	9	9	12	148	16.4406	8.90967	Putative ribosomal protein S16
AN10557	AN10557 AspGDID:ASPL0000077157 COORDS:ChrIII_A_nidulans_FGSC_A4:1961811-1963893W, translated using codon table 1 (668 amino acids) Verified ORF; Putative ATP-dependent RNA helicase; protein levels decrease in response to farnesol	37.7481	22.16	1	12	12	12	668	71.1954	8.646	Putative ATP-dependent RNA helicase; protein levels decrease in response to farnesol
AN5134	gltA AspGDID:ASPL0000027159 COORDS:ChrV_A_nidulans_FGSC_A4:1249552-1256169W, translated using codon table 1 (2126 amino acids) Verified ORF; Glutamate synthase, NAD(+)-dependent (GOGAT) with a predicted role in glutamate and glutamine metabolism; required for ammonium uptake in the absence of NADP-glutamate dehydrogenase GdhA; transcript upregulated by nitrate limitation	37.5523	6.91	1	10	10	11	2126	234.087	6.32861	Glutamate synthase, NAD(+)-dependent (GOGAT) with a predicted role in glutamate and glutamine metabolism; required for ammonium uptake in the absence of NADP-glutamate dehydrogenase GdhA; transcript upregulated by nitrate limitation
AN8010	AN8010 AspGDID:ASPL0000011435 COORDS:ChrII_A_nidulans_FGSC_A4:492309-490027C, translated using codon table 1 (711 amino acids) Uncharacterized ORF; Putative glycogen (starch) synthase with a predicted role in glycogen biosynthesis	36.9681	19.83	1	11	11	12	711	81.1057	6.68311	Putative glycogen (starch) synthase with a predicted role in glycogen biosynthesis
AN2977	AN2977 AspGDID:ASPL0000039073 COORDS:ChrVI_A_nidulans_FGSC_A4:2197208-2195793C, translated using codon table 1 (376 amino acids) Uncharacterized ORF; Putative transporter with a predicted role in small molecule transport; putative mitochondrial phosphate carrier protein; expression upregulated after exposure to farnesol	36.7918	40.96	1	10	10	11	376	41.097	9.37842	Putative transporter with a predicted role in small molecule transport; putative mitochondrial phosphate carrier protein; expression upregulated after exposure to farnesol
AN2932	AN2932 AspGDID:ASPL0000037981 COORDS:ChrVI_A_nidulans_FGSC_A4:2351881-2353395W, translated using codon table 1 (398 amino acids) Uncharacterized ORF; Putative eukaryotic initiation factor 4A; expression reduced after exposure to farnesol	35.8775	23.87	1	10	10	11	398	44.908	5.23682	Putative eukaryotic initiation factor 4A; expression reduced after exposure to farnesol
AN10614	AN10614 AspGDID:ASPL0000078286 COORDS:ChrIII_A_nidulans_FGSC_A4:617170-615769C, translated using codon table 1 (296 amino acids) Uncharacterized ORF; Ortholog(s) have G-quadruplex DNA binding, telomeric DNA binding, triplex DNA binding activity	35.6783	35.81	1	8	8	11	296	32.6003	9.46631	Ortholog(s) have G-quadruplex DNA binding, ribosome binding, telomeric DNA binding, triplex DNA binding activity
AN6168	maeA AspGDID:ASPL0000007429 COORDS:ChrI_A_nidulans_FGSC_A4:1031634-1034007W, translated using codon table 1 (653 amino acids) Uncharacterized ORF; Putative malate dehydrogenase with a predicted role in oxidation of malate to pyruvate	35.4882	24.66	1	10	10	10	653	72.4388	7.44482	Putative malate dehydrogenase with a predicted role in oxidation of malate to pyruvate
AN0252	AN0252 AspGDID:ASPL0000052676 COORDS:ChrVIII_A_nidulans_FGSC_A4:4138380-4139599W, translated using codon table 1 (296 amino acids) Uncharacterized ORF; Putative F1F0-ATPase complex gamma subunit with a predicted role in energy metabolism; expression reduced after exposure to farnesol	35.2755	46.62	1	8	8	9	296	31.9464	7.82568	Putative F1F0-ATPase complex gamma subunit with a predicted role in energy metabolism; expression reduced after exposure to farnesol
AN5790	AN5790 AspGDID:ASPL0000029618 COORDS:ChrV_A_nidulans_FGSC_A4:1696926-1698579W, translated using codon table 1 (439 amino acids) Uncharacterized ORF; Putative isocitrate dehydrogenase (NAD+) with a predicted role in the TCA cycle	35.0311	23.46	1	9	9	11	439	47.8668	8.93896	Putative isocitrate dehydrogenase (NAD+) with a predicted role in the TCA cycle
AN8274	AN8274 AspGDID:ASPL0000012182 COORDS:ChrII_A_nidulans_FGSC_A4:1351856-1350535C, translated using codon table 1 (314 amino acids) Uncharacterized ORF; Ortholog(s) have DNA binding, tricarboxylate secondary active transmembrane transporter activity and role in alpha-ketoglutarate transport, mitochondrial citrate transport, mitochondrial genome maintenance	34.997	37.58	1	7	7	8	314	33.6457	9.67139	Ortholog(s) have DNA binding, tricarboxylate secondary active transmembrane transporter activity and role in alpha-ketoglutarate transport, mitochondrial citrate transport, mitochondrial genome maintenance
AN5618	cdc31 AspGDID:ASPL0000032992 COORDS:ChrV_A_nidulans_FGSC_A4:2198202-2197376C, translated using codon table 1 (252 amino acids) Uncharacterized ORF; Putative spindle pole body protein; predicted to be involved in nuclear transport protein	34.8942	40.08	1	8	8	9	252	28.2431	5.08447	Putative spindle pole body protein; predicted to be involved in nuclear transport protein
AN5525	acoA AspGDID:ASPL0000027768 COORDS:ChrV_A_nidulans_FGSC_A4:2516549-2519412W, translated using codon table 1 (783 amino acids) Verified ORF; Putative aconitate hydratase with a predicted role in the TCA cycle; intracellular; protein abundance decreased by menadione stress; protein expressed at increased levels in a hapX mutant versus wild-type	34.5532	18.14	1	10	10	12	783	84.9151	6.7417	Putative aconitate hydratase with a predicted role in the TCA cycle; intracellular; protein abundance decreased by menadione stress; protein expressed at increased levels in a hapX mutant versus wild-type
AN7687	AN7687 AspGDID:ASPL0000066455 COORDS:ChrIV_A_nidulans_FGSC_A4:2382624-2380521C, translated using codon table 1 (635 amino acids) Uncharacterized ORF; Ortholog(s) have preprotein binding activity, role in conidium formation, hyphal growth, protein targeting to mitochondrion and mitochondrial outer membrane translocase complex localization	34.3704	30.24	1	11	11	12	635	70.294	5.80811	Ortholog(s) have preprotein binding activity, role in conidium formation, hyphal growth, protein targeting to mitochondrion and mitochondrial outer membrane translocase complex localization
AN0179	AN0179 AspGDID:ASPL0000057537 COORDS:ChrVIII_A_nidulans_FGSC_A4:4358077-4356935C, translated using codon table 1 (313 amino acids) Verified ORF; Putative oxidoreductase; protein induced by farnesol	34.2326	46.65	1	9	9	10	313	34.1221	9.02686	Putative oxidoreductase; protein induced by farnesol
AN2167	hetC AspGDID:ASPL0000044819 COORDS:ChrVII_A_nidulans_FGSC_A4:3086312-3088949W, translated using codon table 1 (809 amino acids) Uncharacterized ORF; HET-C domain protein	34.2248	15.82	1	9	9	9	809	88.6699	6.55127	HET-C domain protein
AN1628	enaB AspGDID:ASPL0000041977 COORDS:ChrVII_A_nidulans_FGSC_A4:1410236-1406950C, translated using codon table 1 (1051 amino acids) Uncharacterized ORF; Putative membrane ATPase with a predicted role in energy metabolism	33.0723	14.94	1	9	9	9	1051	115.28	5.50342	Putative membrane ATPase with a predicted role in energy metabolism
AN0359	sgdA AspGDID:ASPL0000058305 COORDS:ChrVIII_A_nidulans_FGSC_A4:3797400-3799815W, translated using codon table 1 (738 amino acids) Verified ORF; Putative eIF3b subunit of translation initiation factor 3 (eIF3); required for conidial germination	33.0183	18.43	1	11	11	13	738	84.1816	5.2876	Putative eIF3b subunit of translation initiation factor 3 (eIF3); required for conidial germination
AN2734	AN2734 AspGDID:ASPL0000036346 COORDS:ChrVI_A_nidulans_FGSC_A4:2983790-2984844W, translated using codon table 1 (312 amino acids) Uncharacterized ORF; Ortholog(s) have large ribosomal subunit rRNA binding activity, role in ribosomal large subunit assembly and 90S preribosome, cytosol, preribosome, large subunit precursor localization	32.455	33.65	1	7	7	8	312	33.4091	4.93213	Ortholog(s) have large ribosomal subunit rRNA binding, structural constituent of ribosome activity and role in cytoplasmic translation, ribosomal large subunit assembly
AN5931	AN5931 AspGDID:ASPL0000006660 COORDS:ChrI_A_nidulans_FGSC_A4:1770987-1773596W, translated using codon table 1 (563 amino acids) Uncharacterized ORF; Putative ATP-dependent RNA helicase; ortholog of <I>S. cerevisiae</I> Dbp2p; expression reduced after exposure to farnesol	31.005	22.56	1	10	10	10	563	60.8745	9.23193	Putative ATP-dependent RNA helicase; ortholog of S. cerevisiae Dbp2p; expression reduced after exposure to farnesol
AN0289	AN0289 AspGDID:ASPL0000053315 COORDS:ChrVIII_A_nidulans_FGSC_A4:4012795-4015077W, translated using codon table 1 (760 amino acids) Uncharacterized ORF; Ortholog(s) have U2-type spliceosomal complex localization	30.7312	18.55	1	9	9	9	760	87.116	10.2427	Ortholog(s) have U2-type spliceosomal complex localization
AN1558	myoA AspGDID:ASPL0000043272 COORDS:ChrVII_A_nidulans_FGSC_A4:1171032-1166844C, translated using codon table 1 (1249 amino acids) Verified ORF; Putative myosin I; required for secretion and polarized growth	30.3294	11.77	1	10	10	10	1249	136.989	9.39307	Putative myosin I; required for secretion and polarized growth
AN5206	lysB AspGDID:ASPL0000026903 COORDS:ChrV_A_nidulans_FGSC_A4:1483680-1484947W, translated using codon table 1 (360 amino acids) Verified ORF; Putative homoisocitrate dehydrogenase with a predicted role in lysine metabolism	30.3102	32.5	1	9	9	9	360	38.3252	5.89697	Putative homoisocitrate dehydrogenase with a predicted role in lysine metabolism
AN3468	H2A.X AspGDID:ASPL0000038151 COORDS:ChrVI_A_nidulans_FGSC_A4:632619-633175W, translated using codon table 1 (132 amino acids) Verified ORF; Histone H2A	30.0232	34.85	1	4	5	10	132	13.9707	10.5503	Histone H2A
AN6697	sunA AspGDID:ASPL0000003145 COORDS:ChrI_A_nidulans_FGSC_A4:2884829-2883489C, translated using codon table 1 (410 amino acids) Uncharacterized ORF; Putative Sun-family protein	29.0375	33.17	1	8	8	9	410	42.9042	4.7417	Putative Sun-family protein
AN1551	btgE AspGDID:ASPL0000044943 COORDS:ChrVII_A_nidulans_FGSC_A4:1141161-1139438C, translated using codon table 1 (555 amino acids) Uncharacterized ORF; Putative beta-glucosidase with predicted role in degradation of glucans; covalently bound cell wall protein	28.9401	18.92	1	7	7	7	555	57.636	4.94482	Putative beta-glucosidase with predicted role in degradation of glucans; covalently bound cell wall protein
AN8275	citA AspGDID:ASPL0000017362 COORDS:ChrII_A_nidulans_FGSC_A4:1354742-1352891C, translated using codon table 1 (474 amino acids) Verified ORF; Mitochondrial citrate synthase with a predicted role in the TCA cycle	28.7767	24.05	1	8	8	8	474	52.1943	8.5874	Mitochondrial citrate synthase with a predicted role in the TCA cycle
AN2435	aclA AspGDID:ASPL0000045833 COORDS:ChrVII_A_nidulans_FGSC_A4:3945971-3944457C, translated using codon table 1 (485 amino acids) Verified ORF; Putative ATP citrate synthase with a predicted role in TCA intermediate metabolism; transcript downregulated upon shift from glucose to ethanol and after exposure to farnesol; protein induced by farnesol	28.74	30.52	1	11	11	11	485	52.9516	6.17627	Putative ATP citrate synthase with a predicted role in TCA intermediate metabolism; transcript downregulated upon shift from glucose to ethanol and after exposure to farnesol; protein induced by farnesol
AN3739	snxA AspGDID:ASPL0000011897 COORDS:ChrII_A_nidulans_FGSC_A4:3221793-3219888C, translated using codon table 1 (425 amino acids) Verified ORF; SR/RRM family mRNA binding protein involved in control of G2/M transition	28.4574	21.41	1	6	6	8	425	44.8436	6.94678	SR/RRM family mRNA binding protein involved in control of G2/M transition
AN2317	AN2317 AspGDID:ASPL0000043123 COORDS:ChrVII_A_nidulans_FGSC_A4:3537654-3536917C, translated using codon table 1 (154 amino acids) Uncharacterized ORF; Predicted actin depolymerizing protein with similarity to Saccharomyces cerevisiae Cof1p	27.9768	36.36	1	4	4	6	154	16.7435	5.64307	Predicted actin depolymerizing protein with similarity to Saccharomyces cerevisiae Cof1p
AN0705	AN0705 AspGDID:ASPL0000058090 COORDS:ChrVIII_A_nidulans_FGSC_A4:2734870-2738165W, translated using codon table 1 (1077 amino acids) Uncharacterized ORF; Ortholog(s) have isoleucine-tRNA ligase activity, role in isoleucyl-tRNA aminoacylation and cytosol localization	26.954	10.86	1	9	9	9	1077	123.652	6.50732	Ortholog(s) have isoleucine-tRNA ligase activity, role in isoleucyl-tRNA aminoacylation and cytosol localization
AN0357	AN0357 AspGDID:ASPL0000052094 COORDS:ChrVIII_A_nidulans_FGSC_A4:3805510-3806801W, translated using codon table 1 (316 amino acids) Uncharacterized ORF; Putative ubiquinol-cytochrome-c reductase subunit with a predicted role in energy metabolism	26.9347	24.37	1	7	7	9	316	34.8585	8.22119	Putative ubiquinol-cytochrome-c reductase subunit with a predicted role in energy metabolism
AN7903	pkeA AspGDID:ASPL0000009079 COORDS:ChrII_A_nidulans_FGSC_A4:186499-194381W, translated using codon table 1 (2605 amino acids) Verified ORF; Polyketide synthase; involved in orsellinic acid and violaceol production; member of the dba gene cluster; dba cluster expression is coregulated	26.6033	4.61	1	8	8	10	2605	288.815	6.3667	Polyketide synthase; involved in orsellinic acid and violaceol production; member of the dba gene cluster; dba cluster expression is coregulated
AN12237	abpA AspGDID:ASPL0000112663 COORDS:ChrVII_A_nidulans_FGSC_A4:601226-598687C, translated using codon table 1 (774 amino acids) Verified ORF; Putative actin-binding protein of the cortical actin patches involved in endocytosis	26.3561	11.89	1	5	5	7	774	82.7974	4.91943	Putative actin-binding protein of the cortical actin patches involved in endocytosis
AN10709	gfaA AspGDID:ASPL0000032301 COORDS:ChrV_A_nidulans_FGSC_A4:1688422-1690855W, translated using codon table 1 (694 amino acids) Uncharacterized ORF; Putative glutamine-fructose-6-phosphate transaminase	26.067	16.28	1	8	8	9	694	77.38	6.65381	Putative glutamine-fructose-6-phosphate transaminase
AN2306	AN2306 AspGDID:ASPL0000046895 COORDS:ChrVII_A_nidulans_FGSC_A4:3507369-3506415C, translated using codon table 1 (228 amino acids) Verified ORF; Putative ubiquinol-cytochrome-c reductase subunit with a predicted role in energy metabolism; intracellular, menadione stress-induced protein	25.4756	35.09	1	6	6	8	228	25.0777	8.30908	Putative ubiquinol-cytochrome-c reductase subunit with a predicted role in energy metabolism; intracellular, menadione stress-induced protein
AN4168	AN4168 AspGDID:ASPL0000012058 COORDS:ChrII_A_nidulans_FGSC_A4:1894672-1893232C, translated using codon table 1 (410 amino acids) Uncharacterized ORF; Ortholog of <i>A. fumigatus Af293</i> : Afu6g07880, <i>A. niger CBS 513.88</i> : An11g02770, <i>A. oryzae RIB40</i> : AO090003000147, <i>Aspergillus wentii</i> : Aspwe1_0121458 and <i>Aspergillus sydowii</i> : Aspsy1_1067771	25.3929	24.63	1	8	8	9	410	44.2243	8.44092	Ortholog of A. fumigatus Af293 : Afu6g07880, A. niger CBS 513.88 : An11g02770, A. oryzae RIB40 : AO090003000147, Aspergillus wentii : Aspwe1_0121458 and Aspergillus sydowii : Aspsy1_1067771
AN1409	AN1409 AspGDID:ASPL0000042368 COORDS:ChrVII_A_nidulans_FGSC_A4:696308-697730W, translated using codon table 1 (399 amino acids) Verified ORF; Putative acetyl-CoA C-acetyltransferase with a predicted role in fatty acid metabolism; intracellular; protein abundance decreased by menadione stress	25.1317	25.56	1	6	6	7	399	41.0473	7.06396	Putative acetyl-CoA C-acetyltransferase with a predicted role in fatty acid metabolism; intracellular; protein abundance decreased by menadione stress
AN5020	arfB AspGDID:ASPL0000075457 COORDS:ChrIII_A_nidulans_FGSC_A4:262319-263088W, translated using codon table 1 (185 amino acids) Verified ORF; Putative ADP ribosylation factor (Arf) family protein; required for normal endocytosis and polarized growth; the Spitzenkorper and actin patches appear disrupted in an arfB mutant	25.0264	49.19	1	5	6	6	185	20.5998	9.02686	Putative ADP ribosylation factor (Arf) family protein; required for normal endocytosis and polarized growth; the Spitzenkorper and actin patches appear disrupted in an arfB mutant
AN4463	AN4463 AspGDID:ASPL0000070963 COORDS:ChrIII_A_nidulans_FGSC_A4:1974727-1980142W, translated using codon table 1 (1676 amino acids) Uncharacterized ORF; Ortholog(s) have cytoplasm localization	24.8795	10.86	1	9	9	9	1676	190.783	5.2876	Ortholog(s) have cytoplasm localization
AN3729	fksA AspGDID:ASPL0000011003 COORDS:ChrII_A_nidulans_FGSC_A4:3255844-3261673W, translated using codon table 1 (1905 amino acids) Verified ORF; Putative 1,3-beta-glucan synthase with a predicted role in glucan biosynthesis	24.6114	5.46	1	9	9	9	1905	218.333	7.95752	Putative 1,3-beta-glucan synthase with a predicted role in glucan biosynthesis
AN5717	kapI AspGDID:ASPL0000030160 COORDS:ChrV_A_nidulans_FGSC_A4:1903567-1899930C, translated using codon table 1 (1095 amino acids) Verified ORF; Non-essential karyopherin family protein; required for normal hyphal growth and conidial development; predicted to contain five HEAT (huntingtin-elongation-A subunit-TOR) motifs	24.5541	11.78	1	11	11	11	1095	121.09	4.79248	Non-essential karyopherin family protein; required for normal hyphal growth and conidial development; predicted to contain five HEAT (huntingtin-elongation-A subunit-TOR) motifs
AN10440	AN10440 AspGDID:ASPL0000016027 COORDS:ChrII_A_nidulans_FGSC_A4:3291903-3290331C, translated using codon table 1 (382 amino acids) Uncharacterized ORF; Ortholog(s) have membrane, mitochondrion localization	24.483	28.01	1	7	7	7	382	43.5736	8.42627	Ortholog(s) have membrane, mitochondrion localization
AN6687	AN6687 AspGDID:ASPL0000002272 COORDS:ChrI_A_nidulans_FGSC_A4:2849413-2851516W, translated using codon table 1 (575 amino acids) Uncharacterized ORF; Ortholog(s) have role in cellular protein localization, cellular response to biotic stimulus, cellular response to cadmium ion, cellular response to starvation and chromatin silencing at centromere, <a href="#GOsection">more</a>	24.4693	17.22	1	7	7	7	575	63.8082	4.79248	Ortholog(s) have role in cellular protein localization, cellular response to biotic stimulus, cellular response to starvation and chromatin silencing at centromere outer repeat region, more
AN3804	AN3804 AspGDID:ASPL0000013014 COORDS:ChrII_A_nidulans_FGSC_A4:2997125-2998087W, translated using codon table 1 (320 amino acids) Verified ORF; Ortholog(s) have IgE binding activity	24.1605	30	1	6	6	7	320	33.6549	4.76709	Ortholog(s) have IgE binding activity
AN2140	AN2140 AspGDID:ASPL0000044520 COORDS:ChrVII_A_nidulans_FGSC_A4:3007041-3006135C, translated using codon table 1 (259 amino acids) Uncharacterized ORF; Has domain(s) with predicted endoplasmic reticulum membrane localization	24.1218	35.14	1	4	4	5	259	28.1325	8.08936	Ortholog(s) have plasma membrane localization
AN1166	AN1166 AspGDID:ASPL0000060399 COORDS:ChrVIII_A_nidulans_FGSC_A4:1326281-1327223W, translated using codon table 1 (198 amino acids) Uncharacterized ORF; Ortholog(s) have RNA binding, structural constituent of ribosome activity	24.0765	33.33	1	5	5	7	198	22.1241	10.1694	Ortholog(s) have RNA binding, structural constituent of ribosome activity
AN7107	AN7107 AspGDID:ASPL0000069390 COORDS:ChrIV_A_nidulans_FGSC_A4:999027-997470C, translated using codon table 1 (251 amino acids) Uncharacterized ORF; Ortholog(s) have cell surface, nucleolus localization	23.8697	37.45	1	7	7	7	251	28.9166	9.99365	Ortholog(s) have cell surface, nucleolus localization
AN5520	AN5520 AspGDID:ASPL0000029714 COORDS:ChrV_A_nidulans_FGSC_A4:2531411-2530236C, translated using codon table 1 (264 amino acids) Uncharacterized ORF; Has domain(s) with predicted role in ribosome biogenesis and ribonucleoprotein complex localization	23.8287	24.62	1	7	7	8	264	29.4303	10.2866	Ortholog(s) have role in maturation of LSU-rRNA and cytosolic large ribosomal subunit localization
AN1182	benA AspGDID:ASPL0000060381 COORDS:ChrVIII_A_nidulans_FGSC_A4:1268188-1270053W, translated using codon table 1 (447 amino acids) Verified ORF; Beta-tubulin, highly conserved component of microtubules; <I>A. nidulans</I> has two beta-tubulin genes, benA and tubC; temperature sensitive mutants are blocked in mitosis and in nuclear division	22.9986	24.83	1	7	7	7	447	49.8199	4.89404	Beta-tubulin, highly conserved component of microtubules; A. nidulans has two beta-tubulin genes, benA and tubC; temperature sensitive mutants are blocked in mitosis and in nuclear division
AN2954	AN2954 AspGDID:ASPL0000040428 COORDS:ChrVI_A_nidulans_FGSC_A4:2273442-2276283W, translated using codon table 1 (912 amino acids) Verified ORF; Ortholog of <i>A. fumigatus Af293</i> : Afu3g07870, <i>A. niger CBS 513.88</i> : An02g11390, <i>A. oryzae RIB40</i> : AO090005001484, <i>Aspergillus wentii</i> : Aspwe1_0029219 and <i>Aspergillus sydowii</i> : Aspsy1_0042610	22.8788	11.84	1	5	5	6	912	95.9197	4.42432	Ortholog of A. fumigatus Af293 : Afu3g07870, A. niger CBS 513.88 : An02g11390, A. oryzae RIB40 : AO090005001484, Aspergillus wentii : Aspwe1_0029219 and Aspergillus sydowii : Aspsy1_0042610
AN5744	AN5744 AspGDID:ASPL0000027505 COORDS:ChrV_A_nidulans_FGSC_A4:1825847-1824472C, translated using codon table 1 (270 amino acids) Uncharacterized ORF; Putative 14-3-3-like protein; transcript upregulated in response to camptothecin	22.7781	37.78	1	7	8	9	270	30.6362	4.86865	Putative 14-3-3-like protein; transcript upregulated in response to camptothecin
AN2928	AN2928 AspGDID:ASPL0000039705 COORDS:ChrVI_A_nidulans_FGSC_A4:2363943-2361751C, translated using codon table 1 (730 amino acids) Uncharacterized ORF; Ortholog of <i>A. fumigatus Af293</i> : Afu3g08110, <i>A. niger CBS 513.88</i> : An02g11620, <i>A. oryzae RIB40</i> : AO090005001467, <i>Aspergillus wentii</i> : Aspwe1_0078084 and <i>Aspergillus terreus NIH2624</i> : ATET_01658	22.3345	11.37	1	5	5	5	730	73.7543	4.25928	Ortholog of A. fumigatus Af293 : Afu3g08110, A. niger CBS 513.88 : An02g11620, A. oryzae RIB40 : AO090005001467, Aspergillus wentii : Aspwe1_0078084 and Aspergillus terreus NIH2624 : ATET_01658
AN0651	fadA AspGDID:ASPL0000053122 COORDS:ChrVIII_A_nidulans_FGSC_A4:2883867-2885085W, translated using codon table 1 (353 amino acids) Verified ORF; Alpha subunit of a heterotrimeric G protein composed of FadA, SfaD, GpgA and involved in regulation of proliferation and conidiophore development; mutant produces increased amounts of extracellular proteinase during carbon starvation	22.2595	25.21	1	5	6	6	353	40.6952	5.09717	Alpha subunit of a heterotrimeric G protein composed of FadA, SfaD, GpgA and involved in regulation of proliferation and conidiophore development; mutant produces increased amounts of extracellular proteinase during carbon starvation
AN0411	AN0411 AspGDID:ASPL0000060507 COORDS:ChrVIII_A_nidulans_FGSC_A4:3637903-3638922W, translated using codon table 1 (192 amino acids) Verified ORF; Putative GTPase with a predicted role in ER to Golgi transport	22.0651	38.54	1	6	6	7	192	21.7443	6.20166	Putative GTPase with a predicted role in ER to Golgi transport
AN6630	AN6630 AspGDID:ASPL0000008445 COORDS:ChrI_A_nidulans_FGSC_A4:2679580-2680339W, translated using codon table 1 (203 amino acids) Uncharacterized ORF; Putative nascent polypeptide-associated complex subunit alpha; induced by rapamycin-induced autophagy	22.0488	41.87	1	6	6	6	203	21.9591	4.94482	Putative nascent polypeptide-associated complex subunit alpha; induced by rapamycin-induced autophagy
AN2523	chsB AspGDID:ASPL0000045446 COORDS:ChrVII_A_nidulans_FGSC_A4:4224028-4227064W, translated using codon table 1 (916 amino acids) Verified ORF; Class III chitin synthase with a role in chitin biosynthesis; required for normal growth and conidiation; constitutively expressed during vegetative growth, sexual and asexual development	21.7592	11.03	1	5	5	5	916	101.817	7.98682	Class III chitin synthase with a role in chitin biosynthesis; required for normal growth and conidiation; constitutively expressed during vegetative growth, sexual and asexual development
AN6508	gsk3 AspGDID:ASPL0000007962 COORDS:ChrI_A_nidulans_FGSC_A4:2324477-2322891C, translated using codon table 1 (394 amino acids) Uncharacterized ORF; Protein kinase; transcript upregulated in response to camptothecin; mutants have brown pigment, a conidiaton defect and a strong growth defect but defects remediated by sucrose; required for nuclear import of CrzA under alkaline pH stress	21.4001	17.77	1	5	5	6	394	45.2352	8.51416	Protein kinase; transcript upregulated in response to camptothecin; mutants have brown pigment, a conidiaton defect and a strong growth defect but defects remediated by sucrose; required for nuclear import of CrzA under alkaline pH stress
AN0316	tubA AspGDID:ASPL0000058146 COORDS:ChrVIII_A_nidulans_FGSC_A4:3936323-3934573C, translated using codon table 1 (449 amino acids) Verified ORF; Alpha-tubulin, forms a heterodimer with beta-tubulin that promotes microtubule assembly	21.2921	22.05	1	4	5	7	449	50.3273	5.03369	Alpha-tubulin, forms a heterodimer with beta-tubulin that promotes microtubule assembly
AN7248	AN7248 AspGDID:ASPL0000063261 COORDS:ChrIV_A_nidulans_FGSC_A4:544885-547730W, translated using codon table 1 (931 amino acids) Uncharacterized ORF; Ortholog of <i>A. fumigatus Af293</i> : Afu2g17200, <i>A. niger CBS 513.88</i> : An04g09270, <i>A. oryzae RIB40</i> : AO090102000099, <i>Aspergillus wentii</i> : Aspwe1_0153703 and <i>Aspergillus sydowii</i> : Aspsy1_0140330	21.1886	11.92	1	6	6	7	931	100.495	7.84033	Ortholog of A. fumigatus Af293 : Afu2g17200, A. niger CBS 513.88 : An04g09270, A. oryzae RIB40 : AO090102000099, Aspergillus wentii : Aspwe1_0153703 and Aspergillus sydowii : Aspsy1_0140330
AN4978	AN4978 AspGDID:ASPL0000075947 COORDS:ChrIII_A_nidulans_FGSC_A4:393117-391277C, translated using codon table 1 (296 amino acids) Uncharacterized ORF; Ortholog(s) have role in mRNA export from nucleus and nucleus localization	21.0042	28.38	1	7	7	7	296	34.6972	9.45166	Ortholog(s) have role in mRNA export from nucleus and nucleus localization
AN2436	aclB AspGDID:ASPL0000051301 COORDS:ChrVII_A_nidulans_FGSC_A4:3947892-3950085W, translated using codon table 1 (655 amino acids) Verified ORF; Putative ATP citrate synthase with a predicted role in TCA intermediate metabolism; transcript downregulated upon shift from glucose to ethanol and after exposure to farnesol	20.7873	13.89	1	6	6	6	655	71.5208	8.04541	Putative ATP citrate synthase with a predicted role in TCA intermediate metabolism; transcript downregulated upon shift from glucose to ethanol and after exposure to farnesol
AN7000	AN7000 AspGDID:ASPL0000069398 COORDS:ChrIV_A_nidulans_FGSC_A4:1355554-1357251W, translated using codon table 1 (440 amino acids) Uncharacterized ORF; Putative succinate-CoA ligase (ADP-forming) with a predicted role in the TCA cycle	20.3695	19.09	1	7	7	7	440	47.1784	5.97314	Putative succinate-CoA ligase (ADP-forming) with a predicted role in the TCA cycle
AN12485	AN12485 AspGDID:ASPL0000390551 COORDS:ChrVIII_A_nidulans_FGSC_A4:717404-715104C, translated using codon table 1 (720 amino acids) Uncharacterized ORF; Ortholog(s) have mitochondrial outer membrane, plasma membrane localization	20.2969	11.11	1	5	5	6	720	80.1811	7.13721	Ortholog(s) have mitochondrial outer membrane, plasma membrane, prospore membrane localization
AN8461	AN8461 AspGDID:ASPL0000033200 COORDS:ChrV_A_nidulans_FGSC_A4:562193-561132C, translated using codon table 1 (353 amino acids) Uncharacterized ORF; Ortholog(s) have IgE binding activity	20.2257	21.25	1	5	5	5	353	38.0268	4.77979	Ortholog(s) have IgE binding activity
AN1408	AN1408 AspGDID:ASPL0000047042 COORDS:ChrVII_A_nidulans_FGSC_A4:695815-692690C, translated using codon table 1 (985 amino acids) Uncharacterized ORF; Putative U5 snRNP-specific protein; expression reduced after exposure to farnesol	20.173	8.73	1	5	6	6	985	109.824	5.21143	Putative U5 snRNP-specific protein; expression reduced after exposure to farnesol
AN4501	artA AspGDID:ASPL0000074811 COORDS:ChrIII_A_nidulans_FGSC_A4:1848751-1847737C, translated using codon table 1 (261 amino acids) Verified ORF; Putative 14-3-3 protein; induced by carbon starvation-induced autophagy	20.1192	21.84	1	3	4	5	261	29.0976	4.79248	Putative 14-3-3 protein; induced by carbon starvation-induced autophagy
AN0445	AN0445 AspGDID:ASPL0000051953 COORDS:ChrVIII_A_nidulans_FGSC_A4:3532607-3533558W, translated using codon table 1 (203 amino acids) Uncharacterized ORF; Ortholog(s) have RNA binding, structural constituent of ribosome activity, role in cytoplasmic translation and cytosolic large ribosomal subunit, nucleolus localization	20.0796	32.51	1	6	6	8	203	24.0189	11.312	Ortholog(s) have RNA binding, structural constituent of ribosome activity, role in cytoplasmic translation and cytosolic large ribosomal subunit, nucleolus localization
AN4395	AN4395 AspGDID:ASPL0000072685 COORDS:ChrIII_A_nidulans_FGSC_A4:2164331-2162877C, translated using codon table 1 (410 amino acids) Uncharacterized ORF; Ortholog of <i>A. fumigatus Af293</i> : Afu4g06870, <i>A. niger CBS 513.88</i> : An04g01260, <i>A. oryzae RIB40</i> : AO090023000901, <i>Aspergillus wentii</i> : Aspwe1_0023285 and <i>Aspergillus sydowii</i> : Aspsy1_0545881	19.8392	18.78	1	6	6	7	410	46.8979	6.13818	Ortholog of A. fumigatus Af293 : Afu4g06870, A. niger CBS 513.88 : An04g01260, A. oryzae RIB40 : AO090023000901, Aspergillus wentii : Aspwe1_0023285 and Aspergillus sydowii : Aspsy1_0545881
AN4073	AN4073 AspGDID:ASPL0000013778 COORDS:ChrII_A_nidulans_FGSC_A4:2179087-2178435C, translated using codon table 1 (150 amino acids) Uncharacterized ORF; Putative cytosolic small ribosomal subunit protein S12; expression reduced after exposure to farnesol	19.5924	34	1	6	6	7	150	16.3792	4.99561	Putative cytosolic small ribosomal subunit protein S12; expression reduced after exposure to farnesol
AN0327	AN0327 AspGDID:ASPL0000061843 COORDS:ChrVIII_A_nidulans_FGSC_A4:3889864-3888354C, translated using codon table 1 (468 amino acids) Uncharacterized ORF; Ortholog(s) have ATP-dependent 3'-5' DNA helicase activity, ATP-dependent 5'-3' DNA helicase activity and role in box C/D snoRNP assembly, histone exchange, rRNA processing, regulation of transcription from RNA polymerase II promoter	19.5589	19.23	1	7	7	7	468	51.4276	6.04932	Ortholog(s) have ATP-dependent 3'-5' DNA helicase activity, ATP-dependent 5'-3' DNA helicase activity and role in box C/D snoRNP assembly, histone exchange, rRNA processing, regulation of transcription from RNA polymerase II promoter
AN3058	AN3058 AspGDID:ASPL0000040474 COORDS:ChrVI_A_nidulans_FGSC_A4:1978635-1980267W, translated using codon table 1 (471 amino acids) Uncharacterized ORF; Putative glycine hydroxymethyltransferase with a predicted role in glycine, serine, and threonine metabolism	19.4809	18.05	1	6	6	6	471	51.7404	7.75244	Putative glycine hydroxymethyltransferase with a predicted role in glycine, serine, and threonine metabolism
AN9407	fasA AspGDID:ASPL0000056625 COORDS:ChrVIII_A_nidulans_FGSC_A4:538683-532978C, translated using codon table 1 (1860 amino acids) Verified ORF; Fatty acid synthase, alpha subunit; multifunctional enzyme with a predicted role in cytosolic fatty acid biosynthesis	19.4431	4.52	1	6	6	7	1860	204.856	6.02393	Fatty acid synthase, alpha subunit; multifunctional enzyme with a predicted role in cytosolic fatty acid biosynthesis
AN5217	pilA AspGDID:ASPL0000031781 COORDS:ChrV_A_nidulans_FGSC_A4:1524093-1525284W, translated using codon table 1 (347 amino acids) Verified ORF; Protein with similarity to sphingolipid long chain base-responsive protein Pil1; putative conserved eiosome component; expression upregulated after farnesol exposure; present at the conidial periphery and in punctate structures in mycelia	19.392	19.02	1	5	5	6	347	39.2507	5.68115	Protein with similarity to sphingolipid long chain base-responsive protein Pil1; putative conserved eiosome component; expression upregulated after farnesol exposure; present at the conidial periphery and in punctate structures in mycelia
AN1126	arfA AspGDID:ASPL0000058227 COORDS:ChrVIII_A_nidulans_FGSC_A4:1444020-1443252C, translated using codon table 1 (183 amino acids) Uncharacterized ORF; Putative ADP ribosylation factor involved in hyphal growth and secretion; essential gene; ArfA-GFP localizes to presumed Golgi compartments	19.3194	46.99	1	4	5	5	183	20.995	5.71924	Putative ADP ribosylation factor involved in hyphal growth and secretion; essential gene; ArfA-GFP localizes to presumed Golgi compartments
AN2316	AN2316 AspGDID:ASPL0000047751 COORDS:ChrVII_A_nidulans_FGSC_A4:3536168-3535400C, translated using codon table 1 (197 amino acids) Uncharacterized ORF; Putative cytochrome c oxidase subunit with a predicted role in energy metabolism	19.2912	25.89	1	5	5	6	197	22.1633	9.74463	Putative cytochrome c oxidase subunit with a predicted role in energy metabolism
AN6563	AN6563 AspGDID:ASPL0000006513 COORDS:ChrI_A_nidulans_FGSC_A4:2468078-2466458C, translated using codon table 1 (411 amino acids) Verified ORF; Putative translation elongation factor EF-1 gamma; ortholog of <I>S. cerevisiae</I> Cam1p; expression reduced after exposure to farnesol	19.2028	15.57	1	4	4	5	411	46.1879	6.58057	Putative translation elongation factor EF-1 gamma; ortholog of S. cerevisiae Cam1p; expression reduced after exposure to farnesol
AN6500	AN6500 AspGDID:ASPL0000004497 COORDS:ChrI_A_nidulans_FGSC_A4:2301283-2300506C, translated using codon table 1 (157 amino acids) Uncharacterized ORF; Ortholog(s) have cytosol localization	18.8119	44.59	1	6	6	6	157	17.076	10.6821	Ortholog(s) have cytosol localization
AN6014	faaA AspGDID:ASPL0000008944 COORDS:ChrI_A_nidulans_FGSC_A4:1510775-1508454C, translated using codon table 1 (698 amino acids) Verified ORF; Putative long-chain-fatty-acid-CoA ligase with a predicted role in fatty acid metabolism	18.7383	10.32	1	5	5	5	698	76.6635	7.76709	Putative long-chain-fatty-acid-CoA ligase with a predicted role in fatty acid metabolism
AN5666	mpkA AspGDID:ASPL0000028487 COORDS:ChrV_A_nidulans_FGSC_A4:2038483-2039584W, translated using codon table 1 (330 amino acids) Verified ORF; Putative mitogen-activated protein kinase (MAP kinase) involved in conidial germination and polarized growth; mutants arrest as branched germlings, phenotype is remediated by sucrose and NaCl; reduced growth on AVICEL medium	18.7299	24.24	1	5	5	5	330	37.8536	4.95752	Putative mitogen-activated protein kinase (MAP kinase) involved in conidial germination and polarized growth; mutants arrest as branched germlings, phenotype is remediated by sucrose and NaCl; reduced growth on AVICEL medium
AN8009	nmt1 AspGDID:ASPL0000009981 COORDS:ChrII_A_nidulans_FGSC_A4:489265-488131C, translated using codon table 1 (341 amino acids) Uncharacterized ORF; Ortholog of <i>A. fumigatus</i> nmt1 and <i>S. cerevisiae</i> THI13; repressed by starvation-induced autophagy; this locus is reported to contain an upstream open reading frame (uORF)	18.2447	24.34	1	5	5	6	341	38.1953	6.02393	Ortholog of A. fumigatus nmt1 and S. cerevisiae THI13; repressed by starvation-induced autophagy; this locus is reported to contain an upstream open reading frame (uORF)
AN4594	AN4594 AspGDID:ASPL0000070889 COORDS:ChrIII_A_nidulans_FGSC_A4:1578408-1577891C, translated using codon table 1 (115 amino acids) Uncharacterized ORF; Ortholog(s) have role in maturation of SSU-rRNA from tricistronic rRNA transcript (SSU-rRNA, 5.8S rRNA, LSU-rRNA) and cytosolic small ribosomal subunit localization	18.1959	29.57	1	4	4	5	115	12.8711	9.81787	Ortholog(s) have mRNA binding activity, role in maturation of SSU-rRNA from tricistronic rRNA transcript (SSU-rRNA, 5.8S rRNA, LSU-rRNA) and cytosolic small ribosomal subunit, hyphal cell wall, yeast-form cell wall localization
AN8118	AN8118 AspGDID:ASPL0000016653 COORDS:ChrII_A_nidulans_FGSC_A4:808540-809334W, translated using codon table 1 (157 amino acids) Uncharacterized ORF; Putative cytochrome c oxidase subunit with a predicted role in energy metabolism	18.1483	33.76	1	3	3	5	157	17.8862	5.68115	Putative cytochrome c oxidase subunit with a predicted role in energy metabolism
AN5996	AN5996 AspGDID:ASPL0000000414 COORDS:ChrI_A_nidulans_FGSC_A4:1558811-1558420C, translated using codon table 1 (109 amino acids) Uncharacterized ORF; Ortholog(s) have structural constituent of ribosome activity and cytosol, ribosome localization	18.0966	54.13	1	5	5	5	109	10.9494	4.22119	Ortholog(s) have protein kinase activator activity, structural constituent of ribosome activity, role in cytoplasmic translation, positive regulation of protein kinase activity and cytosolic large ribosomal subunit localization
AN8276	AN8276 AspGDID:ASPL0000013024 COORDS:ChrII_A_nidulans_FGSC_A4:1356128-1358728W, translated using codon table 1 (720 amino acids) Uncharacterized ORF; Ortholog(s) have protein domain specific binding, transcription regulatory region RNA binding activity	18.0926	7.78	1	5	5	5	720	76.8059	9.68604	Ortholog(s) have mRNA binding, protein domain specific binding, transcription regulatory region RNA binding activity
AN0182	rasA AspGDID:ASPL0000059035 COORDS:ChrVIII_A_nidulans_FGSC_A4:4351335-4350446C, translated using codon table 1 (212 amino acids) Verified ORF; Small monomeric GTPase of the Ras superfamily involved in regulation of development; involved in conidiophore formation and conidial germination	17.8096	32.55	1	5	5	5	212	23.8297	4.98291	Small monomeric GTPase of the Ras superfamily involved in regulation of development; involved in conidiophore formation and conidial germination
AN0250	xtrD AspGDID:ASPL0000057725 COORDS:ChrVIII_A_nidulans_FGSC_A4:4144793-4142436C, translated using codon table 1 (565 amino acids) Verified ORF; Xylose transporter; transcriptionally induced by growth on xylose	17.6794	11.86	1	5	5	5	565	61.2755	6.32861	Xylose transporter; transcriptionally induced by growth on xylose
AN4323	AN4323 AspGDID:ASPL0000074575 COORDS:ChrIII_A_nidulans_FGSC_A4:2396627-2394921C, translated using codon table 1 (456 amino acids) Uncharacterized ORF; Putative branched chain amino acid aminotransferase with a predicted role in valine, leucine, and isoleucine metabolism	17.2839	19.96	1	6	6	6	456	50.3621	8.79248	Putative branched chain amino acid aminotransferase with a predicted role in valine, leucine, and isoleucine metabolism
AN5802	swoK AspGDID:ASPL0000007525 COORDS:ChrI_A_nidulans_FGSC_A4:2200972-2199896C, translated using codon table 1 (217 amino acids) Verified ORF; Protein with similarity to SR-proteins involved in mRNA maturation and in transport of mRNA out of the nucleus; mutants display abnormal swellings, thickening along the hyphae and defects in cell polarity	17.2325	17.97	1	5	5	6	217	26.4968	9.40771	Protein with similarity to SR-proteins involved in mRNA maturation and in transport of mRNA out of the nucleus; mutants display abnormal swellings, thickening along the hyphae and defects in cell polarity
AN1055	AN1055 AspGDID:ASPL0000061577 COORDS:ChrVIII_A_nidulans_FGSC_A4:1659577-1661592W, translated using codon table 1 (552 amino acids) Uncharacterized ORF; Ortholog(s) have eukaryotic initiation factor 4G binding, mRNA binding activity	17.0978	7.43	1	3	3	4	552	58.0539	9.14404	Ortholog(s) have eukaryotic initiation factor 4G binding, mRNA binding activity
AN6708	pdhA AspGDID:ASPL0000001752 COORDS:ChrI_A_nidulans_FGSC_A4:2923347-2921681C, translated using codon table 1 (488 amino acids) Verified ORF; Putative dihydrolipoamide S-acetyltransferase with a predicted role in pyruvate metabolism	17.0607	25.41	1	6	6	6	488	51.823	6.46826	Putative dihydrolipoamide S-acetyltransferase with a predicted role in pyruvate metabolism
AN2907	AN2907 AspGDID:ASPL0000034005 COORDS:ChrVI_A_nidulans_FGSC_A4:2436541-2435082C, translated using codon table 1 (449 amino acids) Uncharacterized ORF; Ortholog(s) have role in ascospore formation, cellular protein localization, cellular response to caffeine and eukaryotic translation initiation factor 3 complex assembly, <a href="#GOsection">more</a>	17.0294	14.25	1	5	5	6	449	51.301	5.41455	Ortholog(s) have role in cellular protein localization, eukaryotic translation initiation factor 3 complex assembly, positive regulation of proteasomal ubiquitin-dependent protein catabolic process
AN6048	AN6048 AspGDID:ASPL0000004331 COORDS:ChrI_A_nidulans_FGSC_A4:1421764-1423316W, translated using codon table 1 (445 amino acids) Verified ORF; Putative aspartate transaminase with a predicted role in amino acid metabolism; palA-dependent expression independent of pH; induced by carbon starvation-induced autophagy	17.0018	13.71	1	4	4	5	445	48.7485	7.1958	Putative aspartate transaminase with a predicted role in amino acid metabolism; palA-dependent expression independent of pH; induced by carbon starvation-induced autophagy
AN6689	AN6689 AspGDID:ASPL0000003165 COORDS:ChrI_A_nidulans_FGSC_A4:2856873-2858014W, translated using codon table 1 (280 amino acids) Uncharacterized ORF; Ortholog(s) have structural constituent of nuclear pore activity	16.8182	23.93	1	5	5	5	280	30.8624	10.0962	Ortholog(s) have structural constituent of nuclear pore activity
AN0637	AN0637 AspGDID:ASPL0000059362 COORDS:ChrVIII_A_nidulans_FGSC_A4:2929650-2927089C, translated using codon table 1 (853 amino acids) Uncharacterized ORF; Ortholog(s) have cytosol, nucleus localization	16.5448	8.68	1	5	5	5	853	92.8269	7.84033	Ortholog(s) have cytosol, nucleus localization
AN5141	AN5141 AspGDID:ASPL0000030586 COORDS:ChrV_A_nidulans_FGSC_A4:1274827-1273347C, translated using codon table 1 (429 amino acids) Uncharacterized ORF; Ortholog of <i>A. fumigatus Af293</i> : Afu1g07280, <i>A. niger CBS 513.88</i> : An07g09830, <i>A. oryzae RIB40</i> : AO090012000982, <i>Aspergillus wentii</i> : Aspwe1_0172497 and <i>Aspergillus sydowii</i> : Aspsy1_0033440	16.4725	15.38	1	5	5	5	429	45.623	5.23682	Ortholog of A. fumigatus Af293 : Afu1g07280, A. niger CBS 513.88 : An07g09830, A. oryzae RIB40 : AO090012000982, Aspergillus wentii : Aspwe1_0172497 and Aspergillus sydowii : Aspsy1_0033440
AN5586	AN5586 AspGDID:ASPL0000028813 COORDS:ChrV_A_nidulans_FGSC_A4:2315794-2317149W, translated using codon table 1 (364 amino acids) Uncharacterized ORF; Putative mannose-1-phosphate guanylyltransferase with a predicted role in mannose/mannitol, fructose, and sorbose/sorbitol metabolism	16.2002	25.82	1	6	6	7	364	40.2751	7.21045	Putative mannose-1-phosphate guanylyltransferase with a predicted role in mannose/mannitol, fructose, and sorbose/sorbitol metabolism
AN10198	AN10198 AspGDID:ASPL0000043042 COORDS:ChrVII_A_nidulans_FGSC_A4:907867-905615C, translated using codon table 1 (729 amino acids) Uncharacterized ORF; Ortholog(s) have cytosol, nucleus localization	16.1904	12.76	1	6	6	6	729	79.8381	6.93213	Ortholog(s) have cytosol, extracellular region, nucleus localization
AN3706	AN3706 AspGDID:ASPL0000012467 COORDS:ChrII_A_nidulans_FGSC_A4:3321661-3320973C, translated using codon table 1 (153 amino acids) Uncharacterized ORF; <I>S. cerevisiae</I> ortholog RPS10A has role in rRNA export from nucleus; palA-dependent expression independent of pH	16.1581	30.07	1	5	5	6	153	17.6441	9.81787	S. cerevisiae ortholog RPS10A has role in rRNA export from nucleus; palA-dependent expression independent of pH
AN4523	prp8 AspGDID:ASPL0000077099 COORDS:ChrIII_A_nidulans_FGSC_A4:1775943-1766887C, translated using codon table 1 (2940 amino acids) Verified ORF; Putative component of the catalytic core of the spliceosome involved in pre-mRNA splicing; intein-containing protein; inteins are protein intervening sequences that can self-excise through protein splicing	16.1394	2.93	1	7	7	7	2940	338.871	8.30908	Putative component of the catalytic core of the spliceosome involved in pre-mRNA splicing; intein-containing protein; inteins are protein intervening sequences that can self-excise through protein splicing
AN10229	AN10229 AspGDID:ASPL0000043508 COORDS:ChrVII_A_nidulans_FGSC_A4:1729999-1730992W, translated using codon table 1 (290 amino acids) Uncharacterized ORF; Ortholog(s) have role in ascospore formation, mitochondrial respiratory chain complex I assembly, programmed cell death and mitochondrion, plasma membrane localization	15.956	23.1	1	5	5	6	290	32.7625	8.47021	Ortholog(s) have role in ascospore formation, mitochondrial respiratory chain complex I assembly, programmed cell death and mitochondrion, plasma membrane localization
AN9138	AN9138 AspGDID:ASPL0000035604 COORDS:ChrVI_A_nidulans_FGSC_A4:332464-330557C, translated using codon table 1 (579 amino acids) Uncharacterized ORF; Putative amidase/acetamidase	15.9188	15.2	1	5	5	6	579	63.3526	8.30908	Putative amidase/acetamidase
AN5626	facA AspGDID:ASPL0000032980 COORDS:ChrV_A_nidulans_FGSC_A4:2172227-2169930C, translated using codon table 1 (670 amino acids) Verified ORF; Acetyl-CoA synthase, required for utilization of acetate as a carbon source; transcriptional induction by acetate is mediated by FacB; carbon catabolite repression is mediated by CreA	15.9064	11.94	1	6	6	6	670	74.234	6.46826	Acetyl-CoA synthase, required for utilization of acetate as a carbon source; transcriptional induction by acetate is mediated by FacB; carbon catabolite repression is mediated by CreA
AN1801	AN1801 AspGDID:ASPL0000044923 COORDS:ChrVII_A_nidulans_FGSC_A4:1933320-1932408C, translated using codon table 1 (286 amino acids) Uncharacterized ORF; Ortholog of <i>A. fumigatus Af293</i> : Afu2g14620, <i>A. niger CBS 513.88</i> : An15g03880, <i>A. oryzae RIB40</i> : AO090005000082, <i>Neosartorya fischeri NRRL 181</i> : NFIA_089820 and <i>Aspergillus versicolor</i> : Aspve1_0147504	15.7	18.53	1	4	4	5	286	30.7756	9.17334	Ortholog of A. fumigatus Af293 : Afu2g14620, A. niger CBS 513.88 : An15g03880, A. oryzae RIB40 : AO090005000082, Neosartorya fischeri NRRL 181 : NFIA_089820 and Aspergillus versicolor : Aspve1_0147504
AN2150	AN2150 AspGDID:ASPL0000045530 COORDS:ChrVII_A_nidulans_FGSC_A4:3036747-3038720W, translated using codon table 1 (594 amino acids) Verified ORF; Prolyl-tRNA synthetase; protein induced by farnesol	15.3217	12.96	1	6	6	6	594	66.1355	7.13721	Prolyl-tRNA synthetase; protein induced by farnesol
AN8273	AN8273 AspGDID:ASPL0000016492 COORDS:ChrII_A_nidulans_FGSC_A4:1347739-1349328W, translated using codon table 1 (459 amino acids) Verified ORF; Putative ubiquinol-cytochrome-c reductase subunit with a predicted role in energy metabolism; hapX-repressed; protein levels decrease in response to farnesol	15.1947	13.07	1	4	4	5	459	47.7359	9.01221	Putative ubiquinol-cytochrome-c reductase subunit with a predicted role in energy metabolism; hapX-repressed; protein levels decrease in response to farnesol
AN1122	AN1122 AspGDID:ASPL0000057044 COORDS:ChrVIII_A_nidulans_FGSC_A4:1450792-1451666W, translated using codon table 1 (217 amino acids) Uncharacterized ORF; Ortholog(s) have cytosol localization	15.1516	24.42	1	4	4	5	217	24.1751	9.92041	Ortholog(s) have cytosolic large ribosomal subunit, preribosome, large subunit precursor localization
AN0433	AN0433 AspGDID:ASPL0000056380 COORDS:ChrVIII_A_nidulans_FGSC_A4:3564138-3565141W, translated using codon table 1 (174 amino acids) Uncharacterized ORF; Ortholog(s) have cell surface, cytosol, nucleolus localization	14.8877	34.48	1	6	6	6	174	20.421	10.6382	Ortholog(s) have cell surface, cytosolic large ribosomal subunit, nucleolus localization
AN5629	AN5629 AspGDID:ASPL0000030368 COORDS:ChrV_A_nidulans_FGSC_A4:2157774-2159393W, translated using codon table 1 (497 amino acids) Uncharacterized ORF; Putative NADH dehydrogenase (ubiquinone) with a predicted role in energy metabolism	14.7022	12.68	1	4	4	4	497	54.3832	8.04541	Putative NADH dehydrogenase (ubiquinone) with a predicted role in energy metabolism
AN10407	AN10407 AspGDID:ASPL0000035364 COORDS:ChrVI_A_nidulans_FGSC_A4:752418-749718C, translated using codon table 1 (800 amino acids) Uncharacterized ORF; Has domain(s) with predicted zinc ion binding activity	14.6736	8.5	1	3	3	4	800	87.9564	5.66846	Has domain(s) with predicted zinc ion binding activity
AN4038	AN4038 AspGDID:ASPL0000017318 COORDS:ChrII_A_nidulans_FGSC_A4:2271077-2267742C, translated using codon table 1 (1072 amino acids) Uncharacterized ORF; Putative translation initiation factor eIF5B	14.4534	5.97	1	3	3	4	1072	118.786	5.74463	Putative translation initiation factor eIF5B
AN8182	aspC AspGDID:ASPL0000010754 COORDS:ChrII_A_nidulans_FGSC_A4:1048209-1046907C, translated using codon table 1 (351 amino acids) Verified ORF; Septin, involved in development; prevents formation of inappropriate germ tubes and branches; required for formation of normal conidiophores	13.9872	16.81	1	5	5	5	351	40.81	7.38623	Septin, involved in development; prevents formation of inappropriate germ tubes and branches; required for formation of normal conidiophores
AN4202	rpl16a AspGDID:ASPL0000014757 COORDS:ChrII_A_nidulans_FGSC_A4:1764149-1765132W, translated using codon table 1 (202 amino acids) Verified ORF; Predicted ribosomal protein of the large (60S) ribosomal subunit; differentially expressed during sexual development	13.9274	20.3	1	5	5	6	202	22.9556	10.6968	Predicted ribosomal protein of the large (60S) ribosomal subunit; differentially expressed during sexual development
AN3928	thiF AspGDID:ASPL0000018231 COORDS:ChrII_A_nidulans_FGSC_A4:2624225-2625270W, translated using codon table 1 (331 amino acids) Uncharacterized ORF; Putative thiazole synthase, enzyme of the thiamine biosynthesis pathway	13.9013	23.87	1	4	4	4	331	35.5931	5.70654	Putative thiazole synthase, enzyme of the thiamine biosynthesis pathway
AN4000	fabM AspGDID:ASPL0000010999 COORDS:ChrII_A_nidulans_FGSC_A4:2378755-2376497C, translated using codon table 1 (732 amino acids) Uncharacterized ORF; Protein with similarity to poly(A)-binding proteins; overexpression results in increased brlA expression and asexual development; expression reduced after exposure to farnesol	13.8246	8.33	1	5	5	5	732	79.2712	6.02393	Protein with similarity to poly(A)-binding proteins; overexpression results in increased brlA expression and asexual development; expression reduced after exposure to farnesol
AN4222	AN4222 AspGDID:ASPL0000016741 COORDS:ChrII_A_nidulans_FGSC_A4:1700210-1700927W, translated using codon table 1 (135 amino acids) Uncharacterized ORF; Ortholog(s) have cytosol, nucleus, small-subunit processome localization	13.7846	31.85	1	5	5	5	135	15.6316	10.5356	Ortholog(s) have cytosolic large ribosomal subunit, nucleus, small-subunit processome localization
AN10740	AN10740 AspGDID:ASPL0000002176 COORDS:ChrI_A_nidulans_FGSC_A4:2067543-2066709C, translated using codon table 1 (190 amino acids) Uncharacterized ORF; Ortholog(s) have cell surface, cytosol localization	13.7509	27.89	1	5	5	5	190	22.4484	11.5024	Ortholog(s) have cell surface, cytosolic large ribosomal subunit, preribosome, large subunit precursor localization
AN4865	AN4865 AspGDID:ASPL0000076731 COORDS:ChrIII_A_nidulans_FGSC_A4:734552-732978C, translated using codon table 1 (524 amino acids) Uncharacterized ORF; Has domain(s) with predicted nucleic acid binding, nucleotide binding activity	13.6464	14.89	1	4	4	4	524	55.4033	4.95752	Has domain(s) with predicted nucleic acid binding, nucleotide binding activity
AN6082	AN6082 AspGDID:ASPL0000005199 COORDS:ChrI_A_nidulans_FGSC_A4:1315000-1314445C, translated using codon table 1 (106 amino acids) Uncharacterized ORF; Ortholog(s) have pre-mRNA 5'-splice site binding, structural constituent of ribosome activity, role in negative regulation of mRNA splicing, via spliceosome, rRNA processing and cytosol localization	13.5268	39.62	1	3	3	4	106	11.382	9.83252	Ortholog(s) have pre-mRNA 5'-splice site binding, structural constituent of ribosome activity, role in negative regulation of mRNA splicing, via spliceosome, rRNA processing and cytosolic large ribosomal subunit localization
AN5758	AN5758 AspGDID:ASPL0000029646 COORDS:ChrV_A_nidulans_FGSC_A4:1785770-1787323W, translated using codon table 1 (458 amino acids) Uncharacterized ORF; Ortholog(s) have double-stranded DNA binding, histone binding activity	13.4377	13.32	1	4	4	4	458	50.4896	4.66553	Ortholog(s) have double-stranded DNA binding, histone binding activity
AN5602	AN5602 AspGDID:ASPL0000030224 COORDS:ChrV_A_nidulans_FGSC_A4:2273125-2274358W, translated using codon table 1 (349 amino acids) Uncharacterized ORF; Ortholog(s) have ATPase activator activity, chaperone binding activity, role in protein folding, response to stress and cytosol localization	13.3556	14.04	1	4	4	4	349	38.9448	5.50342	Ortholog(s) have ATPase activator activity, chaperone binding activity, role in cellular response to heat, positive regulation of ATPase activity, protein folding and cytosol localization
AN4281	rabO AspGDID:ASPL0000016908 COORDS:ChrII_A_nidulans_FGSC_A4:1520443-1521522W, translated using codon table 1 (201 amino acids) Verified ORF; Putative GTPase with a predicted role in transport between cis and medial Golgi compartments	13.0336	25.37	1	5	5	5	201	22.2891	5.2749	Putative GTPase with a predicted role in transport between cis and medial Golgi compartments
AN10103	hmbC AspGDID:ASPL0000054741 COORDS:ChrVIII_A_nidulans_FGSC_A4:3569158-3570516W, translated using codon table 1 (297 amino acids) Uncharacterized ORF; High-mobility group (HMG) protein with a predicted role in sequence-specific DNA binding, RNA polymerase III transcriptional preinitiation complex assembly and chromatin remodeling	12.8504	21.21	1	3	3	3	297	33.0196	5.74463	High-mobility group (HMG) protein with a predicted role in sequence-specific DNA binding, RNA polymerase III transcriptional preinitiation complex assembly and chromatin remodeling
AN10585	AN10585 AspGDID:ASPL0000070715 COORDS:ChrIII_A_nidulans_FGSC_A4:1141641-1140942C, translated using codon table 1 (134 amino acids) Uncharacterized ORF; Ortholog(s) have cytochrome-c oxidase activity, enzyme regulator activity, role in aerobic respiration, mitochondrial respiratory chain supercomplex assembly and mitochondrial respiratory chain complex IV, plasma membrane localization	12.7238	41.04	1	5	5	5	134	15.7319	9.33447	Ortholog(s) have cytochrome-c oxidase activity, enzyme regulator activity, role in aerobic respiration, mitochondrial respiratory chain supercomplex assembly and mitochondrial respiratory chain complex IV, plasma membrane localization
AN7721	AN7721 AspGDID:ASPL0000068360 COORDS:ChrIV_A_nidulans_FGSC_A4:2477497-2479197W, translated using codon table 1 (478 amino acids) Uncharacterized ORF; Putative translocon, alpha subunit; ortholog of <i>S. cerevisiae</i> Sec61p	12.715	10.04	1	4	4	4	478	52.1816	8.19189	Putative translocon, alpha subunit; ortholog of S. cerevisiae Sec61p
AN8500	AN8500 AspGDID:ASPL0000033559 COORDS:ChrV_A_nidulans_FGSC_A4:694142-693300C, translated using codon table 1 (280 amino acids) Uncharacterized ORF; Ortholog of <i>A. niger CBS 513.88</i> : An13g02820, <i>A. oryzae RIB40</i> : AO090009000060, <i>Aspergillus wentii</i> : Aspwe1_0122164, <i>Aspergillus versicolor</i> : Aspve1_0370452 and <i>Aspergillus niger ATCC 1015</i> : 192087-mRNA	12.4661	18.21	1	3	3	3	280	30.15	4.67822	Ortholog of A. niger CBS 513.88 : An13g02820, A. oryzae RIB40 : AO090009000060, Aspergillus wentii : Aspwe1_0122164, Aspergillus versicolor : Aspve1_0370452 and Aspergillus niger ATCC 1015 : 192087-mRNA
AN6669	mstC AspGDID:ASPL0000001410 COORDS:ChrI_A_nidulans_FGSC_A4:2788906-2787118C, translated using codon table 1 (534 amino acids) Verified ORF; High-affinity glucose transporter active in germinating conidia	12.3881	7.3	1	3	3	4	534	58.5638	6.16357	High-affinity glucose transporter active in germinating conidia
AN5591	AN5591 AspGDID:ASPL0000031417 COORDS:ChrV_A_nidulans_FGSC_A4:2302725-2304303W, translated using codon table 1 (481 amino acids) Uncharacterized ORF; Putative aminotransferase; protein expressed at decreased levels in a hapX mutant versus wild-type	12.2679	9.56	1	4	4	4	481	53.7192	6.07471	Putative aminotransferase; protein expressed at decreased levels in a hapX mutant versus wild-type
AN6200	AN6200 AspGDID:ASPL0000000189 COORDS:ChrI_A_nidulans_FGSC_A4:948705-944739C, translated using codon table 1 (1287 amino acids) Uncharacterized ORF; Putative ortholog of <I>S. cerevisiae</I> Rrp12p; expression reduced after exposure to farnesol	12.2004	4.74	1	4	4	4	1287	140.614	6.90283	Putative ortholog of S. cerevisiae Rrp12p; expression reduced after exposure to farnesol
AN5800	AN5800 AspGDID:ASPL0000006713 COORDS:ChrI_A_nidulans_FGSC_A4:2204432-2205238W, translated using codon table 1 (184 amino acids) Uncharacterized ORF; Ortholog(s) have cytosol localization	12.1698	20.65	1	3	3	3	184	20.8697	11.8101	Ortholog(s) have cytosol localization
AN5162	pdhB AspGDID:ASPL0000028703 COORDS:ChrV_A_nidulans_FGSC_A4:1346399-1347806W, translated using codon table 1 (405 amino acids) Verified ORF; Putative pyruvate dehydrogenase (lipoamide) with a predicted role in pyruvate metabolism	12.1372	10.86	1	4	4	4	405	45.4616	8.14795	Putative pyruvate dehydrogenase (lipoamide) with a predicted role in pyruvate metabolism
AN3954	AN3954 AspGDID:ASPL0000009693 COORDS:ChrII_A_nidulans_FGSC_A4:2524428-2522457C, translated using codon table 1 (490 amino acids) Uncharacterized ORF; Putative phosphogluconate dehydrogenase (decarboxylating) with a predicted role in the pentose-phosphate shunt	12.1173	10.2	1	3	3	3	490	53.9942	6.27783	Putative phosphogluconate dehydrogenase (decarboxylating) with a predicted role in the pentose-phosphate shunt
AN7003	AN7003 AspGDID:ASPL0000067118 COORDS:ChrIV_A_nidulans_FGSC_A4:1349604-1350698W, translated using codon table 1 (226 amino acids) Uncharacterized ORF; Ortholog(s) have cell surface, cytosol localization	12.0504	26.99	1	5	5	5	226	25.5819	10.5503	Ortholog(s) have cell surface, cytosolic large ribosomal subunit localization
AN0211	AN0211 AspGDID:ASPL0000058715 COORDS:ChrVIII_A_nidulans_FGSC_A4:4283561-4282549C, translated using codon table 1 (252 amino acids) Uncharacterized ORF; Ortholog(s) have U2 snRNP, cytosol localization	12.0362	21.03	1	3	3	3	252	28.4113	9.27588	Ortholog(s) have U2 snRNP, cytosol, spliceosomal complex localization
AN2414	AN2414 AspGDID:ASPL0000048405 COORDS:ChrVII_A_nidulans_FGSC_A4:3853480-3851943C, translated using codon table 1 (475 amino acids) Uncharacterized ORF; Putative NADH dehydrogenase (ubiquinone) with a predicted role in energy metabolism	11.8946	9.68	1	4	4	4	475	53.249	6.65381	Putative NADH dehydrogenase (ubiquinone) with a predicted role in energy metabolism
AN6280	AN6280 AspGDID:ASPL0000007100 COORDS:ChrI_A_nidulans_FGSC_A4:670976-674004W, translated using codon table 1 (929 amino acids) Uncharacterized ORF; Ortholog of <i>A. fumigatus Af293</i> : Afu2g12520, <i>A. niger CBS 513.88</i> : An02g04750, <i>A. oryzae RIB40</i> : AO090026000847, <i>Aspergillus wentii</i> : Aspwe1_0044488 and <i>Aspergillus sydowii</i> : Aspsy1_0150855	11.7262	7.43	1	4	4	4	929	100.084	9.92041	Ortholog of A. fumigatus Af293 : Afu2g12520, A. niger CBS 513.88 : An02g04750, A. oryzae RIB40 : AO090026000847, Aspergillus wentii : Aspwe1_0044488 and Aspergillus sydowii : Aspsy1_0150855
AN4462	pycA AspGDID:ASPL0000074543 COORDS:ChrIII_A_nidulans_FGSC_A4:1981759-1985403W, translated using codon table 1 (1196 amino acids) Verified ORF; Putative pyruvate carboxylase or glutathione synthase	11.6068	2.93	1	3	3	4	1196	131.258	6.65381	Putative pyruvate carboxylase or glutathione synthase
AN0977	AN0977 AspGDID:ASPL0000058584 COORDS:ChrVIII_A_nidulans_FGSC_A4:1909098-1910429W, translated using codon table 1 (421 amino acids) Uncharacterized ORF; Putative peroxin with a predicted role in peroxisome biogenesis	11.5424	11.64	1	4	4	4	421	45.2674	5.30029	Putative peroxin with a predicted role in peroxisome biogenesis
AN10411	AN10411 AspGDID:ASPL0000034071 COORDS:ChrVI_A_nidulans_FGSC_A4:714858-715795W, translated using codon table 1 (260 amino acids) Uncharacterized ORF; Ortholog of <i>A. fumigatus Af293</i> : Afu3g05670, <i>A. niger CBS 513.88</i> : An11g10960, <i>A. oryzae RIB40</i> : AO090020000037, <i>Neosartorya fischeri NRRL 181</i> : NFIA_071520 and <i>Aspergillus wentii</i> : Aspwe1_0173697	11.3341	5.38	1	2	2	3	260	28.6974	5.92236	Ortholog of A. fumigatus Af293 : Afu3g05670, A. niger CBS 513.88 : An11g10960, A. oryzae RIB40 : AO090020000037, Neosartorya fischeri NRRL 181 : NFIA_071520 and Aspergillus wentii : Aspwe1_0173697
AN2359	xlnD AspGDID:ASPL0000048081 COORDS:ChrVII_A_nidulans_FGSC_A4:3680866-3678455C, translated using codon table 1 (800 amino acids) Verified ORF; Beta-xylosidase, involved in degradation of xylans; transcriptionally induced by growth on xylose	11.3196	9.25	1	4	4	4	800	86.8696	4.64014	Beta-xylosidase, involved in degradation of xylans; transcriptionally induced by growth on xylose
AN7254	AN7254 AspGDID:ASPL0000069340 COORDS:ChrIV_A_nidulans_FGSC_A4:520523-523263W, translated using codon table 1 (814 amino acids) Verified ORF; Protein with a conserved CDC48, cell division protein N-terminal domain and two ATPase domains of the AAA-superfamily; protein expressed at increased levels during osmoadaptation; protein induced by farnesol	11.2511	5.28	1	3	3	4	814	89.3796	5.12256	Protein with a conserved CDC48, cell division protein N-terminal domain and two ATPase domains of the AAA-superfamily; protein expressed at increased levels during osmoadaptation; protein induced by farnesol
AN5601	AN5601 AspGDID:ASPL0000033497 COORDS:ChrV_A_nidulans_FGSC_A4:2276677-2275065C, translated using codon table 1 (450 amino acids) Uncharacterized ORF; Putative saccharopine dehydrogenase (NADP+, L-glutamate-forming) with a predicted role in lysine metabolism	11.243	12.67	1	4	4	4	450	49.5393	5.98584	Putative saccharopine dehydrogenase (NADP+, L-glutamate-forming) with a predicted role in lysine metabolism
AN1171	kin1 AspGDID:ASPL0000056639 COORDS:ChrVIII_A_nidulans_FGSC_A4:1308284-1311575W, translated using codon table 1 (1059 amino acids) Uncharacterized ORF; Protein kinase; mutants have a moderate growth defect	11.1493	4.63	1	4	4	4	1059	117.369	9.77393	Protein kinase; mutants have a moderate growth defect
AN2997	AN2997 AspGDID:ASPL0000040628 COORDS:ChrVI_A_nidulans_FGSC_A4:2144643-2145850W, translated using codon table 1 (336 amino acids) Uncharacterized ORF; Ortholog(s) have sequence-specific DNA binding activity and role in cellular response to drug, cellular response to osmotic stress, translational initiation	10.9306	15.48	1	4	4	4	336	37.3478	6.80029	Ortholog(s) have sequence-specific DNA binding activity and role in cellular response to drug, cellular response to osmotic stress, cytoplasmic translational initiation
AN5716	AN5716 AspGDID:ASPL0000033419 COORDS:ChrV_A_nidulans_FGSC_A4:1906499-1904312C, translated using codon table 1 (666 amino acids) Uncharacterized ORF; Putative inosine-5'-monophosphate dehydrogenase with a predicted role in purine metabolism	10.9204	4.8	1	2	2	3	666	71.6623	6.40479	Putative inosine-5'-monophosphate dehydrogenase with a predicted role in purine metabolism
AN7487	modA AspGDID:ASPL0000064231 COORDS:ChrIV_A_nidulans_FGSC_A4:1699871-1700828W, translated using codon table 1 (192 amino acids) Verified ORF; Rho GTPase protein involved in hyphal cell polarity, hyphal branch formation and normal germination of conidia; required for wild-type conidophore development; GFP-Cdc42 localizes to hyphal tip; synthetically lethal with racA null	10.8004	19.79	1	3	3	4	192	21.4099	5.96045	Rho GTPase protein involved in hyphal cell polarity, hyphal branch formation and normal germination of conidia; required for wild-type conidophore development; GFP-Cdc42 localizes to hyphal tip; synthetically lethal with racA null
AN1964	AN1964 AspGDID:ASPL0000048771 COORDS:ChrVII_A_nidulans_FGSC_A4:2404820-2405920W, translated using codon table 1 (237 amino acids) Uncharacterized ORF; Ortholog of <i>S. cerevisiae</i> RPS6B and RPS6A; palA-dependent expression independent of pH	10.7786	10.55	1	2	2	3	237	27.0879	10.7261	Ortholog of S. cerevisiae RPS6B and RPS6A; palA-dependent expression independent of pH
AN4762	AN4762 AspGDID:ASPL0000070365 COORDS:ChrIII_A_nidulans_FGSC_A4:1074903-1075604W, translated using codon table 1 (144 amino acids) Uncharacterized ORF; Ortholog(s) have mitochondrion localization	10.3598	29.86	1	3	3	3	144	16.2852	9.30518	Ortholog(s) have mitochondrion localization
AN6632	AN6632 AspGDID:ASPL0000000338 COORDS:ChrI_A_nidulans_FGSC_A4:2682379-2682867W, translated using codon table 1 (68 amino acids) Uncharacterized ORF; Putative 40S ribosomal protein S28; ortholog of <I>S. cerevisiae</I> Rps28Bp; expression reduced after exposure to farnesol	10.346	36.76	1	3	3	3	68	7.7062	10.7554	Putative 40S ribosomal protein S28; ortholog of S. cerevisiae Rps28Bp; expression reduced after exposure to farnesol
AN2295	AN2295 AspGDID:ASPL0000048339 COORDS:ChrVII_A_nidulans_FGSC_A4:3472950-3474318W, translated using codon table 1 (329 amino acids) Uncharacterized ORF; Putative succinate-CoA ligase (GDP-forming) with a predicted role in the TCA cycle	10.295	12.77	1	3	3	4	329	34.3279	8.41162	Putative succinate-CoA ligase (GDP-forming) with a predicted role in the TCA cycle
AN0906	kapB AspGDID:ASPL0000063002 COORDS:ChrVIII_A_nidulans_FGSC_A4:2109968-2106916C, translated using codon table 1 (872 amino acids) Verified ORF; Essential nuclear transport protein	10.0851	7.91	1	4	4	4	872	96.0801	4.729	Essential nuclear transport protein
AN8863	AN8863 AspGDID:ASPL0000075565 COORDS:ChrIII_A_nidulans_FGSC_A4:2565709-2567199W, translated using codon table 1 (409 amino acids) Verified ORF; Nap/SET family protein; putative nucleosome assembly protein; transcript upregulated in response to camptothecin; protein induced by farnesol	10.0809	11.25	1	3	3	3	409	46.2645	4.53857	Nap/SET family protein; putative nucleosome assembly protein; transcript upregulated in response to camptothecin; protein induced by farnesol
AN1158	AN1158 AspGDID:ASPL0000054659 COORDS:ChrVIII_A_nidulans_FGSC_A4:1349070-1344704C, translated using codon table 1 (1374 amino acids) Uncharacterized ORF; Ortholog(s) have mRNA 5'-UTR binding, translation repressor activity, nucleic acid binding activity	10.0028	3.06	1	3	3	3	1374	150.71	7.32764	Ortholog(s) have mRNA 3'-UTR binding, mRNA 5'-UTR binding, translation repressor activity, nucleic acid binding activity
AN2000	ubi4 AspGDID:ASPL0000049163 COORDS:ChrVII_A_nidulans_FGSC_A4:2515485-2514449C, translated using codon table 1 (305 amino acids) Uncharacterized ORF; Polyubiquitin, contains four head to tail repeats of ubiqiutin; transcript upregulated in response to camptothecin	9.95638	44.59	2	3	3	3	305	34.3084	7.53271	Polyubiquitin, contains four head to tail repeats of ubiqiutin; transcript upregulated in response to camptothecin
AN7625	AN7625 AspGDID:ASPL0000068586 COORDS:ChrIV_A_nidulans_FGSC_A4:2179774-2178579C, translated using codon table 1 (382 amino acids) Verified ORF; Putative myo-inositol-1-phosphate synthase with a predicted role in phospholipid metabolism; intracellular, menadione stress-induced protein; palA-dependent expression independent of pH	9.90047	10.73	1	3	3	3	382	41.4299	6.3667	Putative myo-inositol-1-phosphate synthase with a predicted role in phospholipid metabolism; intracellular, menadione stress-induced protein; palA-dependent expression independent of pH
AN2871	mcnC AspGDID:ASPL0000035494 COORDS:ChrVI_A_nidulans_FGSC_A4:2544398-2547082W, translated using codon table 1 (870 amino acids) Verified ORF; CUE-domain containing phosphoprotein that enters the nucleus during mitosis; multi-copy-number suppressor of nimA1; mutation causes defects in the switch from isotropic to polarized growth	9.86995	5.98	1	2	2	2	870	90.8938	6.50732	CUE-domain containing phosphoprotein that enters the nucleus during mitosis; multi-copy-number suppressor of nimA1; mutation causes defects in the switch from isotropic to polarized growth
AN7014	AN7014 AspGDID:ASPL0000064563 COORDS:ChrIV_A_nidulans_FGSC_A4:1319077-1314654C, translated using codon table 1 (1422 amino acids) Uncharacterized ORF; Has domain(s) with predicted pre-mRNA intronic binding activity, role in mRNA splicing, via spliceosome and spliceosomal complex localization	9.78332	3.45	1	3	3	3	1422	161.799	6.23975	Has domain(s) with predicted pre-mRNA intronic binding activity, role in mRNA splicing, via spliceosome and spliceosomal complex localization
AN4165	AN4165 AspGDID:ASPL0000015368 COORDS:ChrII_A_nidulans_FGSC_A4:1900817-1901705W, translated using codon table 1 (216 amino acids) Uncharacterized ORF; Ortholog(s) have role in ER to Golgi vesicle-mediated transport and ER to Golgi transport vesicle, endoplasmic reticulum, plasma membrane localization	9.75998	15.28	1	3	3	4	216	24.3986	7.45947	Ortholog(s) have role in ER to Golgi vesicle-mediated transport and ER to Golgi transport vesicle, endoplasmic reticulum, plasma membrane localization
AN1007	niiA AspGDID:ASPL0000053621 COORDS:ChrVIII_A_nidulans_FGSC_A4:1822109-1818402C, translated using codon table 1 (1104 amino acids) Verified ORF; Putative nitrite reductase with a predicted role in nitrogen metabolism; transcript stabilized by intracellular nitrate	9.65235	4.89	1	3	3	3	1104	122.569	6.15088	Putative nitrite reductase with a predicted role in nitrogen metabolism; transcript stabilized by intracellular nitrate
AN1195	AN1195 AspGDID:ASPL0000058921 COORDS:ChrVIII_A_nidulans_FGSC_A4:1230456-1231824W, translated using codon table 1 (390 amino acids) Uncharacterized ORF; Ortholog(s) have role in calcium ion transport into cytosol and cytosol, plasma membrane localization	9.61416	13.08	1	3	3	3	390	43.9557	7.21045	Ortholog(s) have role in calcium ion transport into cytosol and cytosol, plasma membrane localization
AN3168	AN3168 AspGDID:ASPL0000034546 COORDS:ChrVI_A_nidulans_FGSC_A4:1604375-1603138C, translated using codon table 1 (362 amino acids) Uncharacterized ORF; Ortholog(s) have proton-transporting ATPase activity, rotational mechanism activity, role in asexual sporulation, cellular response to drug, vacuolar transport and fungal-type vacuole membrane, nucleus localization	9.55767	14.92	1	3	3	3	362	40.7275	4.97021	Ortholog(s) have proton-transporting ATPase activity, rotational mechanism activity, role in asexual sporulation, cellular response to drug, vacuolar transport and fungal-type vacuole membrane, nucleus localization
AN20019	oxiB AspGDID:ASPL0000090295 COORDS:mito_A_nidulans_FGSC_A4:32464-33225W, translated using codon table 4 (253 amino acids) Uncharacterized ORF; Subunit II of cytochrome c oxidase, which is the terminal member of the mitochondrial inner membrane electron transport chain; one of three mitochondrially-encoded subunits	9.22824	13.44	1	3	3	3	253	29.1596	4.83057	Subunit II of cytochrome c oxidase, which is the terminal member of the mitochondrial inner membrane electron transport chain; one of three mitochondrially-encoded subunits
AN0733	hhtA AspGDID:ASPL0000053467 COORDS:ChrVIII_A_nidulans_FGSC_A4:2630459-2631015W, translated using codon table 1 (136 amino acids) Uncharacterized ORF; Histone H3; core histone protein	9.19826	19.85	1	4	4	4	136	15.3235	11.1509	Histone H3; core histone protein
AN12246	AN12246 AspGDID:ASPL0000091471 COORDS:ChrIV_A_nidulans_FGSC_A4:395181-394594C, translated using codon table 1 (92 amino acids) Uncharacterized ORF; Ortholog(s) have cytosol localization	9.19564	38.04	1	3	3	3	92	10.1354	10.4478	Ortholog(s) have cytosolic large ribosomal subunit localization
AN6554	AN6554 AspGDID:ASPL0000001462 COORDS:ChrI_A_nidulans_FGSC_A4:2449066-2448439C, translated using codon table 1 (191 amino acids) Uncharacterized ORF; Ortholog(s) have role in chromatin silencing at centromere, mitotic sister chromatid segregation, pericentric heterochromatin assembly, protein localization to kinetochore	9.195	19.37	1	2	2	2	191	20.486	10.6528	Ortholog(s) have role in CENP-A containing chromatin organization and CENP-A containing nucleosome, chromosome, centromeric core domain, condensed nuclear chromosome, centromeric region localization
AN0310	AN0310 AspGDID:ASPL0000062261 COORDS:ChrVIII_A_nidulans_FGSC_A4:3951375-3949708C, translated using codon table 1 (535 amino acids) Uncharacterized ORF; Ortholog(s) have cytosol, nucleolus localization	9.1582	10.47	1	2	2	2	535	59.3457	4.61475	Ortholog(s) have cytosol, nucleolus localization
AN0224	AN0224 AspGDID:ASPL0000057156 COORDS:ChrVIII_A_nidulans_FGSC_A4:4235872-4237236W, translated using codon table 1 (415 amino acids) Uncharacterized ORF; Ortholog(s) have Golgi apparatus, cytosol, nucleus localization	9.11755	9.64	1	2	2	2	415	46.0537	5.42725	Ortholog(s) have Golgi apparatus, cytosol, nucleus localization
AN1380	AN1380 AspGDID:ASPL0000055879 COORDS:ChrVIII_A_nidulans_FGSC_A4:685121-687160W, translated using codon table 1 (658 amino acids) Uncharacterized ORF; Ortholog(s) have cytosol localization	9.02173	5.62	1	2	2	2	658	73.1542	6.68311	Ortholog(s) have cytosol localization
AN6629	AN6629 AspGDID:ASPL0000007033 COORDS:ChrI_A_nidulans_FGSC_A4:2678253-2678907W, translated using codon table 1 (149 amino acids) Uncharacterized ORF; Putative ribosomal protein L14; ortholog of <I>S. cerevisiae</I> Rpl14Ap; expression reduced after exposure to farnesol	8.97527	23.49	1	3	3	3	149	16.7365	10.7261	Putative ribosomal protein L14; ortholog of S. cerevisiae Rpl14Ap; expression reduced after exposure to farnesol
AN10581	AN10581 AspGDID:ASPL0000077105 COORDS:ChrIII_A_nidulans_FGSC_A4:1212571-1211865C, translated using codon table 1 (159 amino acids) Uncharacterized ORF; Ortholog of <i>A. fumigatus Af293</i> : Afu5g08640, <i>A. niger CBS 513.88</i> : An07g04900, <i>Neosartorya fischeri NRRL 181</i> : NFIA_078640 and <i>Aspergillus versicolor</i> : Aspve1_0042746	8.78887	18.87	1	3	3	3	159	18.1414	9.11475	Ortholog of A. fumigatus Af293 : Afu5g08640, A. niger CBS 513.88 : An07g04900, Neosartorya fischeri NRRL 181 : NFIA_078640 and Aspergillus versicolor : Aspve1_0042746
AN0465	AN0465 AspGDID:ASPL0000052975 COORDS:ChrVIII_A_nidulans_FGSC_A4:3470982-3471645W, translated using codon table 1 (201 amino acids) Uncharacterized ORF; Ortholog of <i>S. cerevisiae</i> RPS8A and RPS8B; palA-dependent expression independent of pH	8.78322	13.43	1	2	2	3	201	22.8442	11.1509	Ortholog of S. cerevisiae RPS8A and RPS8B; palA-dependent expression independent of pH
AN8268	AN8268 AspGDID:ASPL0000013038 COORDS:ChrII_A_nidulans_FGSC_A4:1331427-1333127W, translated using codon table 1 (526 amino acids) Uncharacterized ORF; Putative RasGAP SH3 binding protein, contains NTF2 and RRM domains; expression reduced after exposure to farnesol	8.69233	7.22	1	3	3	3	526	55.5655	5.24951	Putative RasGAP SH3 binding protein, contains NTF2 and RRM domains; expression reduced after exposure to farnesol
AN4452	AN4452 AspGDID:ASPL0000073853 COORDS:ChrIII_A_nidulans_FGSC_A4:2010940-2013191W, translated using codon table 1 (396 amino acids) Uncharacterized ORF; Has domain(s) with predicted structural constituent of ribosome activity, role in translation and ribosome localization	8.648	6.57	1	3	3	3	396	44.8635	10.1694	Has domain(s) with predicted structural constituent of ribosome activity, role in translation and ribosome localization
AN6804	AN6804 AspGDID:ASPL0000001426 COORDS:ChrI_A_nidulans_FGSC_A4:3228658-3226299C, translated using codon table 1 (619 amino acids) Uncharacterized ORF; Predicted transporter of the major facilitator superfamily (MFS); expression upregulated after exposure to farnesol	8.4876	5.82	1	2	2	2	619	68.6871	7.6792	Predicted transporter of the major facilitator superfamily (MFS); expression upregulated after exposure to farnesol
AN11565	AN11565 AspGDID:ASPL0000063719 COORDS:ChrIV_A_nidulans_FGSC_A4:1725476-1724868C, translated using codon table 1 (101 amino acids) Uncharacterized ORF; Ortholog(s) have proton-transporting ATP synthase activity, rotational mechanism, proton-transporting ATPase activity, rotational mechanism activity and role in ATP synthesis coupled proton transport	8.41743	31.68	1	3	3	3	101	11.1209	10.1841	Ortholog(s) have proton-transporting ATP synthase activity, rotational mechanism activity and role in ATP synthesis coupled proton transport
AN0933	crhC AspGDID:ASPL0000055196 COORDS:ChrVIII_A_nidulans_FGSC_A4:2025485-2024090C, translated using codon table 1 (405 amino acids) Uncharacterized ORF; Putative transglycosidase with a predicted role in glucan processing; predicted glycosyl phosphatidylinositol (GPI)-anchor	8.39733	8.64	1	2	2	2	405	42.3265	4.13232	Putative transglycosidase with a predicted role in glucan processing; predicted glycosyl phosphatidylinositol (GPI)-anchor
AN4085	AN4085 AspGDID:ASPL0000015687 COORDS:ChrII_A_nidulans_FGSC_A4:2142705-2145033W, translated using codon table 1 (616 amino acids) Uncharacterized ORF; Ortholog(s) have role in asymmetric protein localization to old mitotic spindle pole body, establishment or maintenance of cytoskeleton polarity, negative regulation of septation initiation signaling	8.37239	6.82	1	3	3	3	616	68.9839	4.80518	Ortholog(s) have role in asymmetric protein localization to old mitotic spindle pole body, establishment or maintenance of cytoskeleton polarity, negative regulation of septation initiation signaling
AN6073	phbA AspGDID:ASPL0000000173 COORDS:ChrI_A_nidulans_FGSC_A4:1341891-1343013W, translated using codon table 1 (307 amino acids) Uncharacterized ORF; Putative prohibitin with a predicted role in mitochondrial maintenance; transcript upregulated in response to camptothecin	8.10825	11.4	1	3	3	3	307	33.797	9.94971	Putative prohibitin with a predicted role in mitochondrial maintenance; transcript upregulated in response to camptothecin
AN4956	AN4956 AspGDID:ASPL0000073677 COORDS:ChrIII_A_nidulans_FGSC_A4:456328-458626W, translated using codon table 1 (687 amino acids) Verified ORF; Large subunit of acetolactate synthase involved in branched-chain amino acid biosynthesis under hypoxic conditions	8.04412	5.53	1	2	2	2	687	75.2518	8.49951	Large subunit of acetolactate synthase involved in branched-chain amino acid biosynthesis under hypoxic conditions
AN2999	idpA AspGDID:ASPL0000041356 COORDS:ChrVI_A_nidulans_FGSC_A4:2139499-2137377C, translated using codon table 1 (493 amino acids) Verified ORF; Putative isocitrate dehydrogenase (NADP+) with a predicted role in the TCA cycle; regulated by carbon source; alternative transcription start sites specify mitochondrial or cytoplasmic and peroxisomal protein localization	7.94343	9.74	1	4	4	4	493	55.0895	8.96826	Putative isocitrate dehydrogenase (NADP+) with a predicted role in the TCA cycle; regulated by carbon source; alternative transcription start sites specify mitochondrial or cytoplasmic and peroxisomal protein localization
AN9149	AN9149 AspGDID:ASPL0000040774 COORDS:ChrVI_A_nidulans_FGSC_A4:289216-294019W, translated using codon table 1 (1506 amino acids) Uncharacterized ORF; Ortholog(s) have Golgi apparatus, cell tip, cytoplasmic vesicle, endoplasmic reticulum, plasma membrane localization	7.61017	2.72	1	3	3	3	1506	166.125	5.71924	Ortholog(s) have Golgi apparatus, cell tip, cytoplasmic vesicle, endoplasmic reticulum, plasma membrane localization
AN10966	AN10966 AspGDID:ASPL0000063345 COORDS:ChrIV_A_nidulans_FGSC_A4:2121262-2121741W, translated using codon table 1 (88 amino acids) Uncharacterized ORF; Ortholog(s) have role in mRNA splicing, via spliceosome and U1 snRNP, U2 snRNP, U4/U6 x U5 tri-snRNP complex, U5 snRNP, cytosol localization	7.5915	37.5	1	2	2	2	88	9.98917	5.40186	Ortholog(s) have role in mRNA splicing, via spliceosome and U1 snRNP, U2 snRNP, U4/U6 x U5 tri-snRNP complex, U5 snRNP, cytosol, spliceosomal complex localization
AN3411	AN3411 AspGDID:ASPL0000035696 COORDS:ChrVI_A_nidulans_FGSC_A4:801502-802354W, translated using codon table 1 (244 amino acids) Uncharacterized ORF; Ortholog(s) have translation initiation factor activity, role in translational initiation and cytosol, nucleus localization	7.38831	13.93	1	2	2	2	244	27.1947	6.53662	Ortholog(s) have translation initiation factor activity, role in translational initiation and cytosol, nucleus localization
AN4802	AN4802 AspGDID:ASPL0000075029 COORDS:ChrIII_A_nidulans_FGSC_A4:942832-943553W, translated using codon table 1 (158 amino acids) Uncharacterized ORF; 60S ribosomal protein L21; ortholog of <i>S. cerevisiae</i> Rpl21Ap; expression reduced after exposure to farnesol	7.24538	25.32	1	3	3	3	158	18.1297	10.1841	60S ribosomal protein L21; ortholog of S. cerevisiae Rpl21Ap; expression reduced after exposure to farnesol
AN4683	AN4683 AspGDID:ASPL0000074975 COORDS:ChrIII_A_nidulans_FGSC_A4:1327350-1325809C, translated using codon table 1 (460 amino acids) Uncharacterized ORF; Putative oligosaccharyltransferase beta subunit; ortholog of <I>S. cerevisiae</I> Wbp1p	7.21419	7.83	1	3	3	3	460	51.2143	6.04932	Putative oligosaccharyltransferase beta subunit; ortholog of S. cerevisiae Wbp1p
AN10150	btgA AspGDID:ASPL0000059503 COORDS:ChrVIII_A_nidulans_FGSC_A4:1364156-1363071C, translated using codon table 1 (304 amino acids) Uncharacterized ORF; Putative 1,3-beta-transglucosylase with a predicted role in glucan processing	7.10854	9.54	1	2	2	2	304	33.2563	5.36377	Putative 1,3-beta-transglucosylase with a predicted role in glucan processing
AN1990	AN1990 AspGDID:ASPL0000049641 COORDS:ChrVII_A_nidulans_FGSC_A4:2478496-2476884C, translated using codon table 1 (463 amino acids) Uncharacterized ORF; Putative homocitrate synthase with a predicted role in pyruvate metabolism	6.9904	6.91	1	2	2	2	463	50.8294	5.78271	Putative homocitrate synthase with a predicted role in pyruvate metabolism
AN7540	AN7540 AspGDID:ASPL0000063813 COORDS:ChrIV_A_nidulans_FGSC_A4:1883120-1884941W, translated using codon table 1 (586 amino acids) Uncharacterized ORF; Ortholog(s) have role in ascospore formation, cellular response to caffeine, eukaryotic translation initiation factor 3 complex assembly, gamma-tubulin complex localization	6.88872	7.51	1	2	2	2	586	64.8323	5.37646	Ortholog(s) have role in eukaryotic translation initiation factor 3 complex assembly, gamma-tubulin complex localization
AN10130	AN10130 AspGDID:ASPL0000058475 COORDS:ChrVIII_A_nidulans_FGSC_A4:1957246-1957809W, translated using codon table 1 (92 amino acids) Uncharacterized ORF; Ortholog(s) have structural constituent of ribosome activity and cytosolic small ribosomal subunit localization	6.86105	20.65	1	2	2	2	92	10.1927	10.1841	Ortholog(s) have structural constituent of ribosome activity and cytosolic small ribosomal subunit localization
AN8722	sub2 AspGDID:ASPL0000074897 COORDS:ChrIII_A_nidulans_FGSC_A4:3020958-3022754W, translated using codon table 1 (369 amino acids) Uncharacterized ORF; Putative ATP-dependent RNA helicase; PalA-dependent expression independent of pH	6.81778	7.86	1	3	3	3	369	41.6184	7.85498	Putative ATP-dependent RNA helicase; PalA-dependent expression independent of pH
AN5743	AN5743 AspGDID:ASPL0000030946 COORDS:ChrV_A_nidulans_FGSC_A4:1827296-1830560W, translated using codon table 1 (1006 amino acids) Uncharacterized ORF; Putative potassium-transporting ATPase with a predicted role in energy metabolism	6.81405	4.87	1	3	3	4	1006	108.551	5.2749	Putative potassium-transporting ATPase with a predicted role in energy metabolism
AN2193	AN2193 AspGDID:ASPL0000045841 COORDS:ChrVII_A_nidulans_FGSC_A4:3156755-3156221C, translated using codon table 1 (120 amino acids) Uncharacterized ORF; Ortholog of <i>A. fumigatus Af293</i> : Afu6g13840, <i>A. niger CBS 513.88</i> : An12g06000, <i>Aspergillus wentii</i> : Aspwe1_0033514, <i>Aspergillus sydowii</i> : Aspsy1_0090654 and <i>Aspergillus terreus NIH2624</i> : ATET_03424	6.71874	24.17	1	2	2	2	120	12.7346	9.64209	Ortholog of A. fumigatus Af293 : Afu6g13840, A. niger CBS 513.88 : An12g06000, Aspergillus wentii : Aspwe1_0033514, Aspergillus sydowii : Aspsy1_0090654 and Aspergillus terreus NIH2624 : ATET_03424
AN5719	AN5719 AspGDID:ASPL0000030976 COORDS:ChrV_A_nidulans_FGSC_A4:1897265-1896692C, translated using codon table 1 (109 amino acids) Uncharacterized ORF; Ortholog(s) have structural constituent of ribosome activity and cytosol, ribosome localization	6.65093	21.1	1	2	2	2	109	11.1225	4.17041	Ortholog(s) have protein kinase activator activity, structural constituent of ribosome activity, role in cytoplasmic translation, positive regulation of protein kinase activity and cytosolic large ribosomal subunit localization
AN3794	AN3794 AspGDID:ASPL0000010371 COORDS:ChrII_A_nidulans_FGSC_A4:3037215-3040142W, translated using codon table 1 (938 amino acids) Uncharacterized ORF; Ortholog(s) have nucleus, spindle localization	6.6395	6.93	1	5	5	5	938	103.692	7.03467	Ortholog(s) have mitotic spindle, nucleus localization
AN2526	AN2526 AspGDID:ASPL0000041782 COORDS:ChrVII_A_nidulans_FGSC_A4:4236654-4235452C, translated using codon table 1 (400 amino acids) Uncharacterized ORF; Putative ketol-acid reductoisomerase with a predicted role in Coenzyme A and pantothenate biosynthesis or amino acid metabolism	6.53154	10.75	1	3	3	3	400	44.3268	8.86572	Putative ketol-acid reductoisomerase with a predicted role in Coenzyme A and pantothenate biosynthesis or amino acid metabolism
AN10946	AN10946 AspGDID:ASPL0000068780 COORDS:ChrIV_A_nidulans_FGSC_A4:1794498-1792006C, translated using codon table 1 (704 amino acids) Uncharacterized ORF; Ortholog of <i>A. fumigatus Af293</i> : Afu6g09920, <i>A. niger CBS 513.88</i> : An11g07970, <i>A. oryzae RIB40</i> : AO090001000626, <i>Neosartorya fischeri NRRL 181</i> : NFIA_055650 and <i>Aspergillus wentii</i> : Aspwe1_0045804	6.42816	5.68	1	3	3	3	704	74.4696	9.26123	Ortholog of A. fumigatus Af293 : Afu6g09920, A. niger CBS 513.88 : An11g07970, A. oryzae RIB40 : AO090001000626, Neosartorya fischeri NRRL 181 : NFIA_055650 and Aspergillus wentii : Aspwe1_0045804
AN10489	FKBP5 AspGDID:ASPL0000009645 COORDS:ChrII_A_nidulans_FGSC_A4:2692057-2693664W, translated using codon table 1 (479 amino acids) Uncharacterized ORF; FKBP-type peptidyl-prolyl cis-trans isomerase; expression reduced after exposure to farnesol	6.27195	5.01	1	2	2	2	479	52.3956	4.53857	FKBP-type peptidyl-prolyl cis-trans isomerase; expression reduced after exposure to farnesol
AN8045	AN8045 AspGDID:ASPL0000011699 COORDS:ChrII_A_nidulans_FGSC_A4:592215-593318W, translated using codon table 1 (281 amino acids) Uncharacterized ORF; Has domain(s) with predicted mRNA binding activity, role in mRNA polyadenylation and mRNA cleavage factor complex localization	6.2029	11.39	1	2	2	2	281	31.8079	5.96045	Has domain(s) with predicted mRNA binding activity, role in mRNA polyadenylation and mRNA cleavage factor complex localization
AN6557	AN6557 AspGDID:ASPL0000007309 COORDS:ChrI_A_nidulans_FGSC_A4:2452859-2453651W, translated using codon table 1 (123 amino acids) Uncharacterized ORF; Ortholog(s) have mitochondrial respiratory chain complex I, peripheral segment localization	6.19676	19.51	1	2	2	2	123	14.6295	9.78857	Ortholog(s) have mitochondrial respiratory chain complex I, peripheral segment localization
AN10182	AN10182 AspGDID:ASPL0000055955 COORDS:ChrVIII_A_nidulans_FGSC_A4:759975-761121W, translated using codon table 1 (345 amino acids) Uncharacterized ORF; Putative translation initiation factor 3, subunit f (eIF-3f); expression reduced after exposure to farnesol	6.10315	6.67	1	2	2	2	345	37.3649	4.89404	Putative translation initiation factor 3, subunit f (eIF-3f); expression reduced after exposure to farnesol
AN7729	AN7729 AspGDID:ASPL0000064219 COORDS:ChrIV_A_nidulans_FGSC_A4:2511471-2506581C, translated using codon table 1 (1535 amino acids) Uncharacterized ORF; Ortholog(s) have bilirubin transmembrane transporter activity, glutathione S-conjugate-exporting ATPase activity, phytochelatin transmembrane transporter activity	6.01347	1.89	1	2	2	2	1535	171.677	7.41553	Ortholog(s) have bilirubin transmembrane transporter activity, glutathione S-conjugate-exporting ATPase activity, phytochelatin transmembrane transporter activity
AN0347	rabE AspGDID:ASPL0000062894 COORDS:ChrVIII_A_nidulans_FGSC_A4:3838052-3838855W, translated using codon table 1 (210 amino acids) Uncharacterized ORF; Putative GTPase with a predicted role in intra-Golgi transport; transcript levels increase during the unfolded-protein response (UPR)	5.99297	13.33	1	3	3	3	210	23.4259	5.49072	Putative GTPase with a predicted role in intra-Golgi transport; transcript levels increase during the unfolded-protein response (UPR)
AN2279	AN2279 AspGDID:ASPL0000048393 COORDS:ChrVII_A_nidulans_FGSC_A4:3423834-3424832W, translated using codon table 1 (169 amino acids) Uncharacterized ORF; Ortholog(s) have role in cellular protein localization, cytokinesis, site selection, endoplasmic reticulum inheritance, endoplasmic reticulum tubular network organization, nuclear pore complex assembly, vesicle-mediated transport	5.96792	11.24	1	2	2	2	169	18.9089	8.82178	Ortholog(s) have role in cellular protein localization, endoplasmic reticulum inheritance, endoplasmic reticulum tubular network organization, nuclear pore complex assembly, vesicle-mediated transport
AN11052	AN11052 AspGDID:ASPL0000014026 COORDS:ChrII_A_nidulans_FGSC_A4:1060420-1056173C, translated using codon table 1 (1398 amino acids) Uncharacterized ORF; Ortholog(s) have 5'-3' exoribonuclease activity, magnesium ion binding activity and cytoplasmic mRNA processing body, cytoplasmic stress granule, cytosol localization	5.8031	1.93	1	2	2	2	1398	157.491	6.97607	Ortholog(s) have 5'-3' exoribonuclease activity, magnesium ion binding activity, role in RNA phosphodiester bond hydrolysis, exonucleolytic and cytoplasmic mRNA processing body, cytoplasmic stress granule, cytosol localization
AN2332	AN2332 AspGDID:ASPL0000047708 COORDS:ChrVII_A_nidulans_FGSC_A4:3585765-3586749W, translated using codon table 1 (273 amino acids) Uncharacterized ORF; Putative succinate dehydrogenase with a predicted role in the TCA cycle	5.69368	12.45	1	3	3	3	273	31.3237	8.83643	Putative succinate dehydrogenase with a predicted role in the TCA cycle
AN4431	AN4431 AspGDID:ASPL0000075827 COORDS:ChrIII_A_nidulans_FGSC_A4:2070365-2068386C, translated using codon table 1 (466 amino acids) Uncharacterized ORF; Has domain(s) with predicted RNA binding activity	5.52565	4.94	1	2	2	2	466	50.7201	9.01221	Has domain(s) with predicted RNA binding activity
AN8488	AN8488 AspGDID:ASPL0000033483 COORDS:ChrV_A_nidulans_FGSC_A4:657308-658120W, translated using codon table 1 (197 amino acids) Uncharacterized ORF; Ortholog(s) have SNAP receptor activity, palmitoyltransferase activity	5.31431	10.66	1	2	2	2	197	21.862	6.771	Ortholog(s) have SNAP receptor activity, palmitoyltransferase activity
AN7749	AN7749 AspGDID:ASPL0000065568 COORDS:ChrIV_A_nidulans_FGSC_A4:2583230-2584911W, translated using codon table 1 (408 amino acids) Uncharacterized ORF; Ortholog of <i>A. fumigatus Af293</i> : Afu5g07800, <i>A. niger CBS 513.88</i> : An03g03800, <i>A. oryzae RIB40</i> : AO090701000914, <i>Aspergillus wentii</i> : Aspwe1_0101068 and <i>Aspergillus sydowii</i> : Aspsy1_0058767	5.21414	6.37	1	2	2	2	408	43.2519	9.48096	Ortholog of A. fumigatus Af293 : Afu5g07800, A. niger CBS 513.88 : An03g03800, A. oryzae RIB40 : AO090701000914, Aspergillus wentii : Aspwe1_0101068 and Aspergillus sydowii : Aspsy1_0058767
AN4936	prp4 AspGDID:ASPL0000072111 COORDS:ChrIII_A_nidulans_FGSC_A4:501679-504118W, translated using codon table 1 (780 amino acids) Verified ORF; Protein kinase with a role in mRNA cis splicing, via spliceosome; mutants are lethal forming swollen hyphae and arresting as short germings	5.08256	2.31	1	2	2	2	780	88.587	7.91357	Protein kinase with a role in mRNA cis splicing, via spliceosome; mutants are lethal forming swollen hyphae and arresting as short germings
AN8366	AN8366 AspGDID:ASPL0000030284 COORDS:ChrV_A_nidulans_FGSC_A4:243480-244811W, translated using codon table 1 (443 amino acids) Uncharacterized ORF; Has domain(s) with predicted role in transmembrane transport and integral component of membrane localization	5.07753	7.67	1	2	2	2	443	47.2499	8.76318	Has domain(s) with predicted role in transmembrane transport and integral component of membrane localization
AN5827	AN5827 AspGDID:ASPL0000006947 COORDS:ChrI_A_nidulans_FGSC_A4:2128461-2125075C, translated using codon table 1 (1128 amino acids) Uncharacterized ORF; Has domain(s) with predicted ATP binding, ATP-dependent helicase activity, helicase activity, nucleic acid binding, nucleoside-triphosphatase activity, nucleotide binding activity	4.99031	2.66	1	2	2	2	1128	128.031	6.40479	Has domain(s) with predicted ATP binding, ATP-dependent helicase activity, helicase activity, nucleic acid binding, nucleoside-triphosphatase activity, nucleotide binding activity
AN4376	gdhA AspGDID:ASPL0000075551 COORDS:ChrIII_A_nidulans_FGSC_A4:2219465-2217980C, translated using codon table 1 (459 amino acids) Verified ORF; Putative NADP-linked glutamate dehydrogenase; predicted role in glutamate/glutamine metabolism; involved in nitrogen catabolite repression; induced by low nitrate; intracellular, menadione stress-induced protein; protein induced by farnesol	4.98118	5.88	1	2	2	2	459	49.5781	6.46826	Putative NADP-linked glutamate dehydrogenase; predicted role in glutamate/glutamine metabolism; involved in nitrogen catabolite repression; induced by low nitrate; intracellular, menadione stress-induced protein; protein induced by farnesol
AN8117	AN8117 AspGDID:ASPL0000011419 COORDS:ChrII_A_nidulans_FGSC_A4:807249-806121C, translated using codon table 1 (340 amino acids) Uncharacterized ORF; Ortholog(s) have fatty acid elongase activity, role in fatty acid elongation, sphingolipid biosynthetic process, vesicle-mediated transport and endoplasmic reticulum localization	4.92563	9.12	1	2	2	2	340	39.0343	9.49561	Ortholog(s) have fatty acid elongase activity, role in fatty acid elongation, sphingolipid biosynthetic process, vesicle-mediated transport and endoplasmic reticulum localization
AN6731	sdeA AspGDID:ASPL0000005877 COORDS:ChrI_A_nidulans_FGSC_A4:3002251-3003670W, translated using codon table 1 (455 amino acids) Verified ORF; Putative delta-9-stearic acid desaturase; converts palmitic acid and stearic acid to palmitoleic acid and oleic acid; null mutant has increased fatty acid content; synthetically lethal with sdeB mutation; expression reduced by farnesol	4.48251	7.25	1	2	2	2	455	51.6474	9.01221	Putative delta-9-stearic acid desaturase; converts palmitic acid and stearic acid to palmitoleic acid and oleic acid; null mutant has increased fatty acid content; synthetically lethal with sdeB mutation; expression reduced by farnesol
AN11702	AN11702 AspGDID:ASPL0000099963 COORDS:ChrVI_A_nidulans_FGSC_A4:2000736-1999803C, translated using codon table 1 (292 amino acids) Uncharacterized ORF; Ortholog(s) have cytoplasm, nucleus localization	4.0139	10.27	1	2	2	2	292	32.9468	8.35303	Ortholog(s) have cytoplasm, nucleus localization
AN7177	AN7177 AspGDID:ASPL0000067256 COORDS:ChrIV_A_nidulans_FGSC_A4:767854-768621W, translated using codon table 1 (231 amino acids) Uncharacterized ORF; Ortholog of <i>A. fumigatus Af293</i> : Afu4g03322, <i>A. niger CBS 513.88</i> : An14g01990, <i>A. oryzae RIB40</i> : AO090011000139, <i>Aspergillus sydowii</i> : Aspsy1_0052594 and <i>Aspergillus terreus NIH2624</i> : ATET_02136	3.61539	14.29	1	2	2	2	231	25.877	4.79248	Ortholog of A. fumigatus Af293 : Afu4g03322, A. niger CBS 513.88 : An14g01990, A. oryzae RIB40 : AO090011000139, Aspergillus sydowii : Aspsy1_0052594 and Aspergillus terreus NIH2624 : ATET_02136
AN5442	cpyA AspGDID:ASPL0000030746 COORDS:ChrV_A_nidulans_FGSC_A4:2803189-2804900W, translated using codon table 1 (552 amino acids) Verified ORF; Putative carboxypeptidase Y	3.01668	3.44	1	2	2	2	552	62.026	5.04639	Putative carboxypeptidase Y
AN1700	AN1700 AspGDID:ASPL0000047917 COORDS:ChrVII_A_nidulans_FGSC_A4:1661294-1657645C, translated using codon table 1 (1128 amino acids) Uncharacterized ORF; Putative 26S proteasome regulatory subunit; transcript upregulated in response to camptothecin	2.52826	2.57	1	2	2	2	1128	123.641	4.97021	Putative 26S proteasome regulatory subunit; transcript upregulated in response to camptothecin
AN3466	kgdB AspGDID:ASPL0000037401 COORDS:ChrVI_A_nidulans_FGSC_A4:634452-636394W, translated using codon table 1 (465 amino acids) Uncharacterized ORF; Putative dihydrolipoamide S-succinyl transferase with a predicted role in the TCA cycle	2.04338	5.16	1	2	2	2	465	50.6384	8.71924	Putative dihydrolipoamide S-succinyl transferase with a predicted role in the TCA cycle
AN2943	rfeA AspGDID:ASPL0000035249 COORDS:ChrVI_A_nidulans_FGSC_A4:2318388-2316979C, translated using codon table 1 (448 amino acids) Uncharacterized ORF; Putative regulator of secondary metabolism	0	5.13	1	2	2	2	448	50.4911	6.96143	Putative regulator of secondary metabolism

## Sheet: creA TAP 15min glucose
Accession	Description	Score	Coverage	# Proteins	# Unique Peptides	# Peptides	# PSMs	# AAs	MW [kDa]	calc. pI
AN6505	rcoA AspGDID:ASPL0000002074 COORDS:ChrI_A_nidulans_FGSC_A4:2316528-2314202C, translated using codon table 1 (574 amino acids) Verified ORF; WD40 repeat protein; required for sexual development and for sterigmatocystin production; experimentally studied orthologs present in Neurospora crassa, Candida albicans, Schizosaccharomyces pombe and Penicillium marneffei	210.943	62.54	1	27	27	49	574	62.9085	7.44482	WD40 repeat protein; required for sexual development and for sterigmatocystin production; experimentally studied orthologs present in Neurospora crassa, Candida albicans, Schizosaccharomyces pombe and Penicillium marneffei
AN12054	ssnF AspGDID:ASPL0000094736 COORDS:ChrI_A_nidulans_FGSC_A4:932730-930335C, translated using codon table 1 (733 amino acids) Uncharacterized ORF; Ortholog of S. cerevisiae Ssn6p; essential gene in A. nidulans and S. pombe but not in S. cerevisiae	128.602	35.88	1	23	23	34	733	79.22	6.72705	Ortholog of S. cerevisiae Ssn6p; essential gene in A. nidulans and S. pombe but not in S. cerevisiae
AN6195	creA AspGDID:ASPL0000004200 COORDS:ChrI_A_nidulans_FGSC_A4:967005-968255W, translated using codon table 1 (416 amino acids) Verified ORF; Transcriptional regulator that mediates carbon catabolite repression; mutants display increased extracellular protease activity	121.267	40.63	1	10	10	29	416	44.7009	9.61279	Transcriptional regulator that mediates carbon catabolite repression; mutants display increased extracellular protease activity
AN6700	AN6700 AspGDID:ASPL0000007308 COORDS:ChrI_A_nidulans_FGSC_A4:2897960-2894554C, translated using codon table 1 (1103 amino acids) Uncharacterized ORF; Ortholog(s) have cytosol localization	66.115	21.58	1	17	17	18	1103	121.263	6.1001	Ortholog(s) have cytosol localization
AN6330	AN6330 AspGDID:ASPL0000004211 COORDS:ChrI_A_nidulans_FGSC_A4:505935-503121C, translated using codon table 1 (844 amino acids) Verified ORF; Putative elongation factor 2; intracellular; protein abundance decreased by menadione stress	60.6562	24.41	1	14	14	15	844	93.6868	6.68311	Putative elongation factor 2; intracellular; protein abundance decreased by menadione stress
AN8269	hsp90 AspGDID:ASPL0000018308 COORDS:ChrII_A_nidulans_FGSC_A4:1334878-1337036W, translated using codon table 1 (700 amino acids) Uncharacterized ORF; 90 kilodalton heat shock protein; physically associates with importin-alpha, KapA; palA-dependent expression independent of pH	59.9021	29.71	1	13	13	16	700	79.7608	4.99561	90 kilodalton heat shock protein; physically associates with importin-alpha, KapA; palA-dependent expression independent of pH
AN4859	pmaA AspGDID:ASPL0000077585 COORDS:ChrIII_A_nidulans_FGSC_A4:748768-745667C, translated using codon table 1 (990 amino acids) Uncharacterized ORF; Plasma membrane ATPase with a predicted role in energy metabolism	55.4472	16.26	1	11	11	15	990	108.686	5.36377	Plasma membrane ATPase with a predicted role in energy metabolism
AN1523	AN1523 AspGDID:ASPL0000042916 COORDS:ChrVII_A_nidulans_FGSC_A4:1062828-1064931W, translated using codon table 1 (556 amino acids) Uncharacterized ORF; Putative F1F0-ATPase complex subunit with a predicted role in energy metabolism	53.6948	25.36	1	13	13	16	556	60.0294	9.14404	Putative F1F0-ATPase complex subunit with a predicted role in energy metabolism
AN0745	AN0745 AspGDID:ASPL0000060237 COORDS:ChrVIII_A_nidulans_FGSC_A4:2597981-2596786C, translated using codon table 1 (317 amino acids) Uncharacterized ORF; Putative nucleolar protein; ortholog of <I>S. cerevisiae</I> Nop1p; related to mammalian fibrillarin; expression reduced after exposure to farnesol	53.6115	31.55	1	7	7	13	317	32.7571	10.3892	Putative nucleolar protein; ortholog of S. cerevisiae Nop1p; related to mammalian fibrillarin; expression reduced after exposure to farnesol
AN10709	gfaA AspGDID:ASPL0000032301 COORDS:ChrV_A_nidulans_FGSC_A4:1688422-1690855W, translated using codon table 1 (694 amino acids) Uncharacterized ORF; Putative glutamine-fructose-6-phosphate transaminase	52.0875	34.15	1	15	15	16	694	77.38	6.65381	Putative glutamine-fructose-6-phosphate transaminase
AN4443	metH AspGDID:ASPL0000077429 COORDS:ChrIII_A_nidulans_FGSC_A4:2032252-2034641W, translated using codon table 1 (774 amino acids) Verified ORF; Putative methionine synthase with a predicted role in methionine metabolism; protein expressed at increased levels in a hapX mutant versus wild-type	49.1127	19.38	1	13	13	14	774	86.7716	6.82959	Putative methionine synthase with a predicted role in methionine metabolism; protein expressed at increased levels in a hapX mutant versus wild-type
AN0423	AN0423 AspGDID:ASPL0000055817 COORDS:ChrVIII_A_nidulans_FGSC_A4:3597735-3596659C, translated using codon table 1 (319 amino acids) Verified ORF; Putative D-xylose reductase with a predicted role in carbohydrate metabolism; transcriptionally induced by growth on xylose	46.9939	42.95	1	9	9	11	319	35.5815	5.71924	Putative D-xylose reductase with a predicted role in carbohydrate metabolism; transcriptionally induced by growth on xylose
AN9067	tinC AspGDID:ASPL0000040216 COORDS:ChrVI_A_nidulans_FGSC_A4:539364-542451W, translated using codon table 1 (978 amino acids) Uncharacterized ORF; Protein identified by two-hybrid interaction with NimA kinase; TinC is cytoplasmic throughout interphase and is also present in nuclei during mitosis	44.3564	14.42	1	10	11	16	978	109.923	6.34131	Protein identified by two-hybrid interaction with NimA kinase; TinC is cytoplasmic throughout interphase and is also present in nuclei during mitosis
AN4695	hexA AspGDID:ASPL0000076513 COORDS:ChrIII_A_nidulans_FGSC_A4:1290054-1290719W, translated using codon table 1 (177 amino acids) Verified ORF; Putative Woronin body protein; HapX-regulated gene; protein induced by farnesol	43.6951	60.45	1	8	8	11	177	19.7363	7.43018	Putative Woronin body protein; HapX-regulated gene; protein induced by farnesol
AN7903	pkeA AspGDID:ASPL0000009079 COORDS:ChrII_A_nidulans_FGSC_A4:186499-194381W, translated using codon table 1 (2605 amino acids) Verified ORF; Polyketide synthase; involved in orsellinic acid and violaceol production; member of the dba gene cluster; dba cluster expression is coregulated	37.6078	5.57	1	10	10	11	2605	288.815	6.3667	Polyketide synthase; involved in orsellinic acid and violaceol production; member of the dba gene cluster; dba cluster expression is coregulated
AN10614	AN10614 AspGDID:ASPL0000078286 COORDS:ChrIII_A_nidulans_FGSC_A4:617170-615769C, translated using codon table 1 (296 amino acids) Uncharacterized ORF; Ortholog(s) have G-quadruplex DNA binding, telomeric DNA binding, triplex DNA binding activity	36.455	38.51	1	10	10	13	296	32.6003	9.46631	Ortholog(s) have G-quadruplex DNA binding, ribosome binding, telomeric DNA binding, triplex DNA binding activity
AN6676	AN6676 AspGDID:ASPL0000005578 COORDS:ChrI_A_nidulans_FGSC_A4:2813641-2814743W, translated using codon table 1 (281 amino acids) Uncharacterized ORF; Has domain(s) with predicted nucleic acid binding, nucleotide binding activity	33.3241	25.27	1	5	5	7	281	31.498	8.74854	Has domain(s) with predicted nucleic acid binding, nucleotide binding activity
AN2436	aclB AspGDID:ASPL0000051301 COORDS:ChrVII_A_nidulans_FGSC_A4:3947892-3950085W, translated using codon table 1 (655 amino acids) Verified ORF; Putative ATP citrate synthase with a predicted role in TCA intermediate metabolism; transcript downregulated upon shift from glucose to ethanol and after exposure to farnesol	32.4108	16.18	1	7	7	9	655	71.5208	8.04541	Putative ATP citrate synthase with a predicted role in TCA intermediate metabolism; transcript downregulated upon shift from glucose to ethanol and after exposure to farnesol
AN7570	tubB AspGDID:ASPL0000065841 COORDS:ChrIV_A_nidulans_FGSC_A4:1979601-1977747C, translated using codon table 1 (451 amino acids) Verified ORF; Alpha-tubulin, forms a heterodimer with beta-tubulin that promotes microtubule assembly; non-essential subunit required for meiosis and formation of ascospores	32.1634	22.39	1	6	7	8	451	50.0276	5.10986	Alpha-tubulin, forms a heterodimer with beta-tubulin that promotes microtubule assembly; non-essential subunit required for meiosis and formation of ascospores
AN3167	nop58 AspGDID:ASPL0000037939 COORDS:ChrVI_A_nidulans_FGSC_A4:1604681-1606594W, translated using codon table 1 (586 amino acids) Uncharacterized ORF; Putative ribosome biogenesis protein; ortholog of <i>S. cerevisiae</i> Nop58p; expression reduced after exposure to farnesol	29.0045	15.87	1	6	6	8	586	63.7325	7.59131	Putative ribosome biogenesis protein; ortholog of S. cerevisiae Nop58p; expression reduced after exposure to farnesol
AN3739	snxA AspGDID:ASPL0000011897 COORDS:ChrII_A_nidulans_FGSC_A4:3221793-3219888C, translated using codon table 1 (425 amino acids) Verified ORF; SR/RRM family mRNA binding protein involved in control of G2/M transition	28.6479	18.82	1	5	5	7	425	44.8436	6.94678	SR/RRM family mRNA binding protein involved in control of G2/M transition
AN2062	bipA AspGDID:ASPL0000045915 COORDS:ChrVII_A_nidulans_FGSC_A4:2730139-2727964C, translated using codon table 1 (674 amino acids) Uncharacterized ORF; Putative ER-resident chaperone of the HSP70 family; unfolded-protein response (UPR) target gene; transcript levels increase during the UPR	27.5902	16.91	1	8	9	9	674	73.6516	4.97021	Putative ER-resident chaperone of the HSP70 family; unfolded-protein response (UPR) target gene; transcript levels increase during the UPR
AN2932	AN2932 AspGDID:ASPL0000037981 COORDS:ChrVI_A_nidulans_FGSC_A4:2351881-2353395W, translated using codon table 1 (398 amino acids) Uncharacterized ORF; Putative eukaryotic initiation factor 4A; expression reduced after exposure to farnesol	27.4263	19.85	1	6	6	7	398	44.908	5.23682	Putative eukaryotic initiation factor 4A; expression reduced after exposure to farnesol
AN10557	AN10557 AspGDID:ASPL0000077157 COORDS:ChrIII_A_nidulans_FGSC_A4:1961811-1963893W, translated using codon table 1 (668 amino acids) Verified ORF; Putative ATP-dependent RNA helicase; protein levels decrease in response to farnesol	24.5202	14.82	1	9	9	9	668	71.1954	8.646	Putative ATP-dependent RNA helicase; protein levels decrease in response to farnesol
AN5740	rhoA AspGDID:ASPL0000033387 COORDS:ChrV_A_nidulans_FGSC_A4:1836572-1835705C, translated using codon table 1 (193 amino acids) Verified ORF; Protein with similarity to Saccharomyces cerevisiae Rho family GTPase Rho1p; involved in polar growth, hyphal branching, and cell wall synthesis	22.5751	39.38	1	4	4	6	193	21.6662	6.66846	Protein with similarity to Saccharomyces cerevisiae Rho family GTPase Rho1p; involved in polar growth, hyphal branching, and cell wall synthesis
AN4064	AN4064 AspGDID:ASPL0000018215 COORDS:ChrII_A_nidulans_FGSC_A4:2198941-2200252W, translated using codon table 1 (311 amino acids) Verified ORF; Putative ADP/ATP carrier protein with a predicted role in energy metabolism; palA-dependent expression independent of pH	22.3389	21.22	1	5	5	6	311	33.7906	9.89111	Putative ADP/ATP carrier protein with a predicted role in energy metabolism; palA-dependent expression independent of pH
AN10417	AN10417 AspGDID:ASPL0000036135 COORDS:ChrVI_A_nidulans_FGSC_A4:646908-645218C, translated using codon table 1 (505 amino acids) Uncharacterized ORF; Ortholog(s) have translation regulator activity, nucleic acid binding activity	21.8428	16.44	1	6	6	6	505	56.473	8.80713	Ortholog(s) have chromatin binding, mRNA binding, translation regulator activity, nucleic acid binding activity
AN4000	fabM AspGDID:ASPL0000010999 COORDS:ChrII_A_nidulans_FGSC_A4:2378755-2376497C, translated using codon table 1 (732 amino acids) Uncharacterized ORF; Protein with similarity to poly(A)-binding proteins; overexpression results in increased brlA expression and asexual development; expression reduced after exposure to farnesol	21.5178	9.29	1	5	5	6	732	79.2712	6.02393	Protein with similarity to poly(A)-binding proteins; overexpression results in increased brlA expression and asexual development; expression reduced after exposure to farnesol
AN10407	AN10407 AspGDID:ASPL0000035364 COORDS:ChrVI_A_nidulans_FGSC_A4:752418-749718C, translated using codon table 1 (800 amino acids) Uncharacterized ORF; Has domain(s) with predicted zinc ion binding activity	21.4735	8.63	1	4	4	5	800	87.9564	5.66846	Has domain(s) with predicted zinc ion binding activity
AN5975	AN5975 AspGDID:ASPL0000002721 COORDS:ChrI_A_nidulans_FGSC_A4:1622201-1623361W, translated using codon table 1 (386 amino acids) Verified ORF; Putative mannitol-1-phosphate 5-dehydrogenase with a predicted role in mannose/mannitol, fructose, and sorbose/sorbitol metabolism; expression upregulated after exposure to farnesol	21.3514	15.8	1	5	5	7	386	43.0755	6.15088	Putative mannitol-1-phosphate 5-dehydrogenase with a predicted role in mannose/mannitol, fructose, and sorbose/sorbitol metabolism; expression upregulated after exposure to farnesol
AN5746	acuN AspGDID:ASPL0000028218 COORDS:ChrV_A_nidulans_FGSC_A4:1820581-1822132W, translated using codon table 1 (438 amino acids) Verified ORF; Putative phosphopyruvate hydratase with a predicted role in gluconeogenesis and glycolysis; intracellular; protein abundance decreased by menadione stress; protein induced by farnesol	21.1473	16.89	1	5	5	5	438	47.4624	5.56689	Putative phosphopyruvate hydratase with a predicted role in gluconeogenesis and glycolysis; intracellular; protein abundance decreased by menadione stress; protein induced by farnesol
AN6563	AN6563 AspGDID:ASPL0000006513 COORDS:ChrI_A_nidulans_FGSC_A4:2468078-2466458C, translated using codon table 1 (411 amino acids) Verified ORF; Putative translation elongation factor EF-1 gamma; ortholog of <I>S. cerevisiae</I> Cam1p; expression reduced after exposure to farnesol	20.967	25.79	1	6	6	6	411	46.1879	6.58057	Putative translation elongation factor EF-1 gamma; ortholog of S. cerevisiae Cam1p; expression reduced after exposure to farnesol
AN2743	AN2743 AspGDID:ASPL0000040786 COORDS:ChrVI_A_nidulans_FGSC_A4:2947332-2944032C, translated using codon table 1 (1035 amino acids) Uncharacterized ORF; Ortholog(s) have role in regulation of translation in response to nitrogen starvation	19.9385	9.08	1	7	7	7	1035	118.266	9.39307	Ortholog(s) have role in regulation of translation in response to nitrogen starvation
AN4494	AN4494 AspGDID:ASPL0000077643 COORDS:ChrIII_A_nidulans_FGSC_A4:1869709-1868649C, translated using codon table 1 (140 amino acids) Uncharacterized ORF; Ortholog(s) have cytosol, mitochondrion, nucleus localization	19.3062	37.86	1	4	4	5	140	14.8299	10.2134	Ortholog(s) have cytosolic large ribosomal subunit, hyphal cell wall, mitochondrion, nucleus localization
AN1263	AN1263 AspGDID:ASPL0000057622 COORDS:ChrVIII_A_nidulans_FGSC_A4:1016078-1014531C, translated using codon table 1 (449 amino acids) Uncharacterized ORF; Putative adenosylhomocysteinase with a predicted role in methionine metabolism; expression reduced after exposure to farnesol	19.2104	15.59	1	4	4	4	449	48.757	6.46826	Putative adenosylhomocysteinase with a predicted role in methionine metabolism; expression reduced after exposure to farnesol
AN1345	AN1345 AspGDID:ASPL0000058023 COORDS:ChrVIII_A_nidulans_FGSC_A4:775408-775967W, translated using codon table 1 (145 amino acids) Uncharacterized ORF; Ortholog(s) have structural constituent of ribosome activity and role in maturation of SSU-rRNA from tricistronic rRNA transcript (SSU-rRNA, 5.8S rRNA, LSU-rRNA), regulation of translational fidelity	19.003	29.66	1	3	3	4	145	15.8458	10.3892	Ortholog(s) have structural constituent of ribosome activity and role in maturation of SSU-rRNA from tricistronic rRNA transcript (SSU-rRNA, 5.8S rRNA, LSU-rRNA), regulation of translational fidelity
AN1013	AN1013 AspGDID:ASPL0000053114 COORDS:ChrVIII_A_nidulans_FGSC_A4:1809758-1808637C, translated using codon table 1 (301 amino acids) Uncharacterized ORF; Putative 60S ribosomal protein L5; ortholog of <I>S. cerevisiae</I> Rpl5p which is an RNA binding protein with a role in ribosomal large subunit assembly	18.2716	28.24	1	5	5	5	301	34.3705	8.67529	Putative 60S ribosomal protein L5; ortholog of S. cerevisiae Rpl5p which is an RNA binding protein with a role in ribosomal large subunit assembly
AN4470	AN4470 AspGDID:ASPL0000074535 COORDS:ChrIII_A_nidulans_FGSC_A4:1943518-1945202W, translated using codon table 1 (514 amino acids) Uncharacterized ORF; Ortholog(s) have GTP binding, tRNA binding, translation initiation factor activity and role in establishment or maintenance of cell polarity, positive regulation of translational fidelity, translational initiation	18.1277	16.34	1	5	5	5	514	55.9634	7.47412	Ortholog(s) have GTP binding, tRNA binding, translation initiation factor activity, translation initiation factor binding activity
AN3804	AN3804 AspGDID:ASPL0000013014 COORDS:ChrII_A_nidulans_FGSC_A4:2997125-2998087W, translated using codon table 1 (320 amino acids) Verified ORF; Ortholog(s) have IgE binding activity	17.8341	21.25	1	5	5	5	320	33.6549	4.76709	Ortholog(s) have IgE binding activity
AN4463	AN4463 AspGDID:ASPL0000070963 COORDS:ChrIII_A_nidulans_FGSC_A4:1974727-1980142W, translated using codon table 1 (1676 amino acids) Uncharacterized ORF; Ortholog(s) have cytoplasm localization	17.4365	5.37	1	4	4	4	1676	190.783	5.2876	Ortholog(s) have cytoplasm localization
AN2731	AN2731 AspGDID:ASPL0000039203 COORDS:ChrVI_A_nidulans_FGSC_A4:2990579-2992010W, translated using codon table 1 (412 amino acids) Uncharacterized ORF; Ortholog(s) have ATPase activator activity, unfolded protein binding activity	15.7016	11.41	1	3	3	5	412	45.4053	6.16357	Ortholog(s) have ATPase activator activity, unfolded protein binding activity
AN1182	benA AspGDID:ASPL0000060381 COORDS:ChrVIII_A_nidulans_FGSC_A4:1268188-1270053W, translated using codon table 1 (447 amino acids) Verified ORF; Beta-tubulin, highly conserved component of microtubules; <I>A. nidulans</I> has two beta-tubulin genes, benA and tubC; temperature sensitive mutants are blocked in mitosis and in nuclear division	15.5395	12.08	1	4	4	4	447	49.8199	4.89404	Beta-tubulin, highly conserved component of microtubules; A. nidulans has two beta-tubulin genes, benA and tubC; temperature sensitive mutants are blocked in mitosis and in nuclear division
AN2928	AN2928 AspGDID:ASPL0000039705 COORDS:ChrVI_A_nidulans_FGSC_A4:2363943-2361751C, translated using codon table 1 (730 amino acids) Uncharacterized ORF; Ortholog of <i>A. fumigatus Af293</i> : Afu3g08110, <i>A. niger CBS 513.88</i> : An02g11620, <i>A. oryzae RIB40</i> : AO090005001467, <i>Aspergillus wentii</i> : Aspwe1_0078084 and <i>Aspergillus terreus NIH2624</i> : ATET_01658	15.3534	6.03	1	3	3	4	730	73.7543	4.25928	Ortholog of A. fumigatus Af293 : Afu3g08110, A. niger CBS 513.88 : An02g11620, A. oryzae RIB40 : AO090005001467, Aspergillus wentii : Aspwe1_0078084 and Aspergillus terreus NIH2624 : ATET_01658
AN7105	AN7105 AspGDID:ASPL0000068724 COORDS:ChrIV_A_nidulans_FGSC_A4:1003371-1000690C, translated using codon table 1 (860 amino acids) Uncharacterized ORF; Putative translation initiation factor 3, subunit c (eIF-3c); ortholog of <I>S. cerevisiae</I> Nip1p; expression reduced after exposure to farnesol	15.0258	7.21	1	4	4	4	860	97.1172	5.21143	Putative translation initiation factor 3, subunit c (eIF-3c); ortholog of S. cerevisiae Nip1p; expression reduced after exposure to farnesol
AN4187	AN4187 AspGDID:ASPL0000018137 COORDS:ChrII_A_nidulans_FGSC_A4:1823030-1828918W, translated using codon table 1 (1898 amino acids) Verified ORF; Has domain(s) with predicted ATP binding, DNA binding, helicase activity, nucleic acid binding activity	14.8713	3.58	1	6	6	6	1898	210.611	6.13818	Has domain(s) with predicted ATP binding, DNA binding, helicase activity, nucleic acid binding activity
AN0747	AN0747 AspGDID:ASPL0000055042 COORDS:ChrVIII_A_nidulans_FGSC_A4:2595003-2593352C, translated using codon table 1 (479 amino acids) Verified ORF; Putative ubiquinol-cytochrome-c reductase subunit with a predicted role in energy metabolism; hapX-repressed protein; protein induced by farnesol	14.7585	10.65	1	3	3	4	479	53.2331	5.85889	Putative ubiquinol-cytochrome-c reductase subunit with a predicted role in energy metabolism; hapX-repressed protein; protein induced by farnesol
AN5157	AN5157 AspGDID:ASPL0000033305 COORDS:ChrV_A_nidulans_FGSC_A4:1318731-1321830W, translated using codon table 1 (996 amino acids) Uncharacterized ORF; Ortholog of <i>A. fumigatus Af293</i> : Afu1g07050, <i>A. niger CBS 513.88</i> : An07g09610, <i>A. oryzae RIB40</i> : AO090012000957, <i>Aspergillus wentii</i> : Aspwe1_0051655 and <i>Aspergillus sydowii</i> : Aspsy1_0091619	14.0951	6.02	1	4	4	4	996	109.805	6.60986	Ortholog of A. fumigatus Af293 : Afu1g07050, A. niger CBS 513.88 : An07g09610, A. oryzae RIB40 : AO090012000957, Aspergillus wentii : Aspwe1_0051655 and Aspergillus sydowii : Aspsy1_0091619
AN0933	crhC AspGDID:ASPL0000055196 COORDS:ChrVIII_A_nidulans_FGSC_A4:2025485-2024090C, translated using codon table 1 (405 amino acids) Uncharacterized ORF; Putative transglycosidase with a predicted role in glucan processing; predicted glycosyl phosphatidylinositol (GPI)-anchor	13.3861	13.09	1	3	3	3	405	42.3265	4.13232	Putative transglycosidase with a predicted role in glucan processing; predicted glycosyl phosphatidylinositol (GPI)-anchor
AN6508	gsk3 AspGDID:ASPL0000007962 COORDS:ChrI_A_nidulans_FGSC_A4:2324477-2322891C, translated using codon table 1 (394 amino acids) Uncharacterized ORF; Protein kinase; transcript upregulated in response to camptothecin; mutants have brown pigment, a conidiaton defect and a strong growth defect but defects remediated by sucrose; required for nuclear import of CrzA under alkaline pH stress	13.1988	11.93	1	3	3	3	394	45.2352	8.51416	Protein kinase; transcript upregulated in response to camptothecin; mutants have brown pigment, a conidiaton defect and a strong growth defect but defects remediated by sucrose; required for nuclear import of CrzA under alkaline pH stress
AN5790	AN5790 AspGDID:ASPL0000029618 COORDS:ChrV_A_nidulans_FGSC_A4:1696926-1698579W, translated using codon table 1 (439 amino acids) Uncharacterized ORF; Putative isocitrate dehydrogenase (NAD+) with a predicted role in the TCA cycle	12.3928	12.76	1	3	3	3	439	47.8668	8.93896	Putative isocitrate dehydrogenase (NAD+) with a predicted role in the TCA cycle
AN7254	AN7254 AspGDID:ASPL0000069340 COORDS:ChrIV_A_nidulans_FGSC_A4:520523-523263W, translated using codon table 1 (814 amino acids) Verified ORF; Protein with a conserved CDC48, cell division protein N-terminal domain and two ATPase domains of the AAA-superfamily; protein expressed at increased levels during osmoadaptation; protein induced by farnesol	12.38	4.42	1	3	3	4	814	89.3796	5.12256	Protein with a conserved CDC48, cell division protein N-terminal domain and two ATPase domains of the AAA-superfamily; protein expressed at increased levels during osmoadaptation; protein induced by farnesol
AN6630	AN6630 AspGDID:ASPL0000008445 COORDS:ChrI_A_nidulans_FGSC_A4:2679580-2680339W, translated using codon table 1 (203 amino acids) Uncharacterized ORF; Putative nascent polypeptide-associated complex subunit alpha; induced by rapamycin-induced autophagy	12.3147	22.66	1	3	3	3	203	21.9591	4.94482	Putative nascent polypeptide-associated complex subunit alpha; induced by rapamycin-induced autophagy
AN6697	sunA AspGDID:ASPL0000003145 COORDS:ChrI_A_nidulans_FGSC_A4:2884829-2883489C, translated using codon table 1 (410 amino acids) Uncharacterized ORF; Putative Sun-family protein	12.1426	11.71	1	4	4	4	410	42.9042	4.7417	Putative Sun-family protein
AN4916	AN4916 AspGDID:ASPL0000070605 COORDS:ChrIII_A_nidulans_FGSC_A4:563918-562995C, translated using codon table 1 (201 amino acids) Uncharacterized ORF; Ortholog(s) have role in ribosome biogenesis and cell surface, cytosol, nucleolus, small-subunit processome localization	11.8039	19.4	1	2	2	2	201	22.7554	10.1108	Ortholog(s) have role in ribosome biogenesis and cell surface, cytosol, nucleolus, small-subunit processome localization
AN4060	rps16 AspGDID:ASPL0000016360 COORDS:ChrII_A_nidulans_FGSC_A4:2208339-2207479C, translated using codon table 1 (148 amino acids) Uncharacterized ORF; Putative ribosomal protein S16	11.6291	21.62	1	4	4	4	148	16.4406	8.90967	Putative ribosomal protein S16
AN10130	AN10130 AspGDID:ASPL0000058475 COORDS:ChrVIII_A_nidulans_FGSC_A4:1957246-1957809W, translated using codon table 1 (92 amino acids) Uncharacterized ORF; Ortholog(s) have structural constituent of ribosome activity and cytosolic small ribosomal subunit localization	11.5849	30.43	1	4	4	4	92	10.1927	10.1841	Ortholog(s) have structural constituent of ribosome activity and cytosolic small ribosomal subunit localization
AN5482	ran AspGDID:ASPL0000033427 COORDS:ChrV_A_nidulans_FGSC_A4:2669233-2668207C, translated using codon table 1 (215 amino acids) Verified ORF; Putative Ran GTPase, GTP binding protein; protein abundance decreased by menadione stress; palA-dependent expression independent of pH	10.9786	21.86	1	3	3	3	215	24.1614	7.38623	Putative Ran GTPase, GTP binding protein; protein abundance decreased by menadione stress; palA-dependent expression independent of pH
AN1003	AN1003 AspGDID:ASPL0000052596 COORDS:ChrVIII_A_nidulans_FGSC_A4:1832623-1831081C, translated using codon table 1 (385 amino acids) Verified ORF; Putative isocitrate dehydrogenase (NAD+) with a predicted role in the TCA cycle; intracellular, menadione stress-induced protein	10.7614	10.91	1	3	3	3	385	41.8087	8.36768	Putative isocitrate dehydrogenase (NAD+) with a predicted role in the TCA cycle; intracellular, menadione stress-induced protein
AN2150	AN2150 AspGDID:ASPL0000045530 COORDS:ChrVII_A_nidulans_FGSC_A4:3036747-3038720W, translated using codon table 1 (594 amino acids) Verified ORF; Prolyl-tRNA synthetase; protein induced by farnesol	10.7269	8.75	1	3	3	3	594	66.1355	7.13721	Prolyl-tRNA synthetase; protein induced by farnesol
AN1158	AN1158 AspGDID:ASPL0000054659 COORDS:ChrVIII_A_nidulans_FGSC_A4:1349070-1344704C, translated using codon table 1 (1374 amino acids) Uncharacterized ORF; Ortholog(s) have mRNA 5'-UTR binding, translation repressor activity, nucleic acid binding activity	10.723	3.93	1	4	4	4	1374	150.71	7.32764	Ortholog(s) have mRNA 3'-UTR binding, mRNA 5'-UTR binding, translation repressor activity, nucleic acid binding activity
AN12475	AN12475 AspGDID:ASPL0000378904 COORDS:ChrVII_A_nidulans_FGSC_A4:3241702-3243087W, translated using codon table 1 (354 amino acids) Uncharacterized ORF; Ortholog(s) have eukaryotic initiation factor 4G binding, single-stranded telomeric DNA binding activity and role in negative regulation of translation in response to stress	10.1146	11.02	1	3	3	3	354	37.7293	8.66064	Ortholog(s) have eukaryotic initiation factor 4G binding, mRNA binding, single-stranded telomeric DNA binding activity and role in negative regulation of translation in response to stress
AN0411	AN0411 AspGDID:ASPL0000060507 COORDS:ChrVIII_A_nidulans_FGSC_A4:3637903-3638922W, translated using codon table 1 (192 amino acids) Verified ORF; Putative GTPase with a predicted role in ER to Golgi transport	9.99036	18.75	1	3	3	4	192	21.7443	6.20166	Putative GTPase with a predicted role in ER to Golgi transport
AN8182	aspC AspGDID:ASPL0000010754 COORDS:ChrII_A_nidulans_FGSC_A4:1048209-1046907C, translated using codon table 1 (351 amino acids) Verified ORF; Septin, involved in development; prevents formation of inappropriate germ tubes and branches; required for formation of normal conidiophores	9.56789	11.68	1	4	4	4	351	40.81	7.38623	Septin, involved in development; prevents formation of inappropriate germ tubes and branches; required for formation of normal conidiophores
AN4594	AN4594 AspGDID:ASPL0000070889 COORDS:ChrIII_A_nidulans_FGSC_A4:1578408-1577891C, translated using codon table 1 (115 amino acids) Uncharacterized ORF; Ortholog(s) have role in maturation of SSU-rRNA from tricistronic rRNA transcript (SSU-rRNA, 5.8S rRNA, LSU-rRNA) and cytosolic small ribosomal subunit localization	9.45877	28.7	1	3	3	3	115	12.8711	9.81787	Ortholog(s) have mRNA binding activity, role in maturation of SSU-rRNA from tricistronic rRNA transcript (SSU-rRNA, 5.8S rRNA, LSU-rRNA) and cytosolic small ribosomal subunit, hyphal cell wall, yeast-form cell wall localization
AN5141	AN5141 AspGDID:ASPL0000030586 COORDS:ChrV_A_nidulans_FGSC_A4:1274827-1273347C, translated using codon table 1 (429 amino acids) Uncharacterized ORF; Ortholog of <i>A. fumigatus Af293</i> : Afu1g07280, <i>A. niger CBS 513.88</i> : An07g09830, <i>A. oryzae RIB40</i> : AO090012000982, <i>Aspergillus wentii</i> : Aspwe1_0172497 and <i>Aspergillus sydowii</i> : Aspsy1_0033440	9.45803	9.32	1	3	3	3	429	45.623	5.23682	Ortholog of A. fumigatus Af293 : Afu1g07280, A. niger CBS 513.88 : An07g09830, A. oryzae RIB40 : AO090012000982, Aspergillus wentii : Aspwe1_0172497 and Aspergillus sydowii : Aspsy1_0033440
AN8275	citA AspGDID:ASPL0000017362 COORDS:ChrII_A_nidulans_FGSC_A4:1354742-1352891C, translated using codon table 1 (474 amino acids) Verified ORF; Mitochondrial citrate synthase with a predicted role in the TCA cycle	9.03394	7.38	1	2	2	2	474	52.1943	8.5874	Mitochondrial citrate synthase with a predicted role in the TCA cycle
AN1990	AN1990 AspGDID:ASPL0000049641 COORDS:ChrVII_A_nidulans_FGSC_A4:2478496-2476884C, translated using codon table 1 (463 amino acids) Uncharacterized ORF; Putative homocitrate synthase with a predicted role in pyruvate metabolism	8.84571	8.21	1	2	2	2	463	50.8294	5.78271	Putative homocitrate synthase with a predicted role in pyruvate metabolism
AN5162	pdhB AspGDID:ASPL0000028703 COORDS:ChrV_A_nidulans_FGSC_A4:1346399-1347806W, translated using codon table 1 (405 amino acids) Verified ORF; Putative pyruvate dehydrogenase (lipoamide) with a predicted role in pyruvate metabolism	8.38245	7.41	1	3	3	3	405	45.4616	8.14795	Putative pyruvate dehydrogenase (lipoamide) with a predicted role in pyruvate metabolism
AN10198	AN10198 AspGDID:ASPL0000043042 COORDS:ChrVII_A_nidulans_FGSC_A4:907867-905615C, translated using codon table 1 (729 amino acids) Uncharacterized ORF; Ortholog(s) have cytosol, nucleus localization	8.09002	6.86	1	3	3	3	729	79.8381	6.93213	Ortholog(s) have cytosol, extracellular region, nucleus localization
AN6280	AN6280 AspGDID:ASPL0000007100 COORDS:ChrI_A_nidulans_FGSC_A4:670976-674004W, translated using codon table 1 (929 amino acids) Uncharacterized ORF; Ortholog of <i>A. fumigatus Af293</i> : Afu2g12520, <i>A. niger CBS 513.88</i> : An02g04750, <i>A. oryzae RIB40</i> : AO090026000847, <i>Aspergillus wentii</i> : Aspwe1_0044488 and <i>Aspergillus sydowii</i> : Aspsy1_0150855	7.85412	5.71	1	3	3	3	929	100.084	9.92041	Ortholog of A. fumigatus Af293 : Afu2g12520, A. niger CBS 513.88 : An02g04750, A. oryzae RIB40 : AO090026000847, Aspergillus wentii : Aspwe1_0044488 and Aspergillus sydowii : Aspsy1_0150855
AN3058	AN3058 AspGDID:ASPL0000040474 COORDS:ChrVI_A_nidulans_FGSC_A4:1978635-1980267W, translated using codon table 1 (471 amino acids) Uncharacterized ORF; Putative glycine hydroxymethyltransferase with a predicted role in glycine, serine, and threonine metabolism	7.69014	6.79	1	3	3	3	471	51.7404	7.75244	Putative glycine hydroxymethyltransferase with a predicted role in glycine, serine, and threonine metabolism
AN7459	hxkA AspGDID:ASPL0000069760 COORDS:ChrIV_A_nidulans_FGSC_A4:1609646-1608307C, translated using codon table 1 (426 amino acids) Verified ORF; Putative hexokinase with a predicted role in carbohydrate metabolism	7.50556	9.15	1	2	2	2	426	46.8728	5.23682	Putative hexokinase with a predicted role in carbohydrate metabolism
AN8055	AN8055 AspGDID:ASPL0000012537 COORDS:ChrII_A_nidulans_FGSC_A4:618640-616495C, translated using codon table 1 (609 amino acids) Uncharacterized ORF; Ortholog(s) have nucleolus localization	7.34509	5.09	1	2	2	2	609	65.2338	7.37158	Ortholog(s) have nucleolus localization
AN7706	AN7706 AspGDID:ASPL0000065384 COORDS:ChrIV_A_nidulans_FGSC_A4:2440922-2439332C, translated using codon table 1 (328 amino acids) Uncharacterized ORF; Has domain(s) with predicted nucleic acid binding, nucleotide binding activity	6.81751	7.93	1	2	2	2	328	36.2851	9.24658	Has domain(s) with predicted nucleic acid binding, nucleotide binding activity
AN5758	AN5758 AspGDID:ASPL0000029646 COORDS:ChrV_A_nidulans_FGSC_A4:1785770-1787323W, translated using codon table 1 (458 amino acids) Uncharacterized ORF; Ortholog(s) have double-stranded DNA binding, histone binding activity	5.95582	7.21	1	2	2	2	458	50.4896	4.66553	Ortholog(s) have double-stranded DNA binding, histone binding activity
AN2530	hsp30 AspGDID:ASPL0000049895 COORDS:ChrVII_A_nidulans_FGSC_A4:4245415-4244870C, translated using codon table 1 (181 amino acids) Verified ORF; Heat shock protein 30; expression and protein levels upregulated after exposure to farnesol	5.55298	18.78	1	3	3	3	181	20.2722	6.56592	Heat shock protein 30; expression and protein levels upregulated after exposure to farnesol
AN1546	AN1546 AspGDID:ASPL0000051511 COORDS:ChrVII_A_nidulans_FGSC_A4:1123053-1128438W, translated using codon table 1 (1602 amino acids) Uncharacterized ORF; Histone deacetylase complex, SIN3 component; this locus is reported to contain an upstream open reading frame (uORF)	5.00338	2.18	1	3	3	3	1602	179.354	6.84424	Histone deacetylase complex, SIN3 component; this locus is reported to contain an upstream open reading frame (uORF)
AN11702	AN11702 AspGDID:ASPL0000099963 COORDS:ChrVI_A_nidulans_FGSC_A4:2000736-1999803C, translated using codon table 1 (292 amino acids) Uncharacterized ORF; Ortholog(s) have cytoplasm, nucleus localization	4.71947	7.88	1	2	2	2	292	32.9468	8.35303	Ortholog(s) have cytoplasm, nucleus localization
AN0733	hhtA AspGDID:ASPL0000053467 COORDS:ChrVIII_A_nidulans_FGSC_A4:2630459-2631015W, translated using codon table 1 (136 amino acids) Uncharacterized ORF; Histone H3; core histone protein	4.58187	11.76	1	2	2	2	136	15.3235	11.1509	Histone H3; core histone protein
AN4803	AN4803 AspGDID:ASPL0000071451 COORDS:ChrIII_A_nidulans_FGSC_A4:942550-941690C, translated using codon table 1 (193 amino acids) Uncharacterized ORF; Ortholog(s) have rRNA binding, structural constituent of ribosome activity and role in maturation of SSU-rRNA from tricistronic rRNA transcript (SSU-rRNA, 5.8S rRNA, LSU-rRNA), positive regulation of translational fidelity	4.51946	11.4	1	3	3	3	193	22.1791	10.0962	Ortholog(s) have rRNA binding, structural constituent of ribosome activity and role in maturation of SSU-rRNA from tricistronic rRNA transcript (SSU-rRNA, 5.8S rRNA, LSU-rRNA), positive regulation of translational fidelity
AN11419	AN11419 AspGDID:ASPL0000014916 COORDS:ChrII_A_nidulans_FGSC_A4:2841472-2841997W, translated using codon table 1 (80 amino acids) Uncharacterized ORF; Ortholog(s) have cytosol localization	4.40637	18.75	1	2	2	2	80	9.25325	10.4478	Ortholog(s) have cytosolic large ribosomal subunit, hyphal cell wall, yeast-form cell wall localization
AN5802	swoK AspGDID:ASPL0000007525 COORDS:ChrI_A_nidulans_FGSC_A4:2200972-2199896C, translated using codon table 1 (217 amino acids) Verified ORF; Protein with similarity to SR-proteins involved in mRNA maturation and in transport of mRNA out of the nucleus; mutants display abnormal swellings, thickening along the hyphae and defects in cell polarity	4.15742	6.91	1	2	2	2	217	26.4968	9.40771	Protein with similarity to SR-proteins involved in mRNA maturation and in transport of mRNA out of the nucleus; mutants display abnormal swellings, thickening along the hyphae and defects in cell polarity
AN3706	AN3706 AspGDID:ASPL0000012467 COORDS:ChrII_A_nidulans_FGSC_A4:3321661-3320973C, translated using codon table 1 (153 amino acids) Uncharacterized ORF; <I>S. cerevisiae</I> ortholog RPS10A has role in rRNA export from nucleus; palA-dependent expression independent of pH	4.15103	9.15	1	2	2	2	153	17.6441	9.81787	S. cerevisiae ortholog RPS10A has role in rRNA export from nucleus; palA-dependent expression independent of pH
AN2526	AN2526 AspGDID:ASPL0000041782 COORDS:ChrVII_A_nidulans_FGSC_A4:4236654-4235452C, translated using codon table 1 (400 amino acids) Uncharacterized ORF; Putative ketol-acid reductoisomerase with a predicted role in Coenzyme A and pantothenate biosynthesis or amino acid metabolism	2.06284	4.25	1	2	2	2	400	44.3268	8.86572	Putative ketol-acid reductoisomerase with a predicted role in Coenzyme A and pantothenate biosynthesis or amino acid metabolism
AN4218	AN4218 AspGDID:ASPL0000009225 COORDS:ChrII_A_nidulans_FGSC_A4:1711467-1713013W, translated using codon table 1 (460 amino acids) Verified ORF; Ortholog(s) have GDP binding, GTP binding, translation elongation factor activity and role in interaction with host, tRNA export from nucleus, translational elongation	101.891	52.83	1	16	16	22	460	49.7099	9.05615	Ortholog(s) have GDP binding, GTP binding, calmodulin binding, translation elongation factor activity and role in cytoplasmic translational elongation, interaction with host, tRNA export from nucleus
AN2701	AN2701 AspGDID:ASPL0000036914 COORDS:ChrVI_A_nidulans_FGSC_A4:3104669-3109566W, translated using codon table 1 (1570 amino acids) Uncharacterized ORF; Ortholog(s) have role in conidiophore development, hyphal growth, sporocarp development involved in sexual reproduction, syncytium formation by plasma membrane fusion	93.2251	20.51	1	21	21	25	1570	171.615	9.5249	Ortholog(s) have role in conidiophore development, hyphal growth, sporocarp development involved in sexual reproduction, syncytium formation by plasma membrane fusion
AN5129	hsp70 AspGDID:ASPL0000032041 COORDS:ChrV_A_nidulans_FGSC_A4:1233671-1235605W, translated using codon table 1 (644 amino acids) Verified ORF; 70 kilodalton heat shock protein; protein abundance decreased by menadione stress; physically associates with importin-alpha, KapA; palA-dependent expression independent of pH; protein induced by farnesol	85.7375	44.25	1	16	17	20	644	69.8737	5.13525	70 kilodalton heat shock protein; protein abundance decreased by menadione stress; physically associates with importin-alpha, KapA; palA-dependent expression independent of pH; protein induced by farnesol
AN12473	hscA AspGDID:ASPL0000375009 COORDS:ChrVII_A_nidulans_FGSC_A4:681298-683574W, translated using codon table 1 (614 amino acids) Uncharacterized ORF; Putative heat shock protein	72.6966	33.71	1	15	15	18	614	66.9915	5.32568	Putative heat shock protein
AN2315	AN2315 AspGDID:ASPL0000042134 COORDS:ChrVII_A_nidulans_FGSC_A4:3534202-3532189C, translated using codon table 1 (518 amino acids) Uncharacterized ORF; Putative F1F0-ATPase complex subunit with a predicted role in energy metabolism; expression increased in salt-adapted strains	71.3575	47.49	1	14	14	16	518	55.3508	5.36377	Putative F1F0-ATPase complex subunit with a predicted role in energy metabolism; expression increased in salt-adapted strains
AN6542	actA AspGDID:ASPL0000008752 COORDS:ChrI_A_nidulans_FGSC_A4:2421081-2419296C, translated using codon table 1 (375 amino acids) Verified ORF; Gamma-actin	58.9408	48.27	1	10	10	13	375	41.6129	5.69385	Gamma-actin
AN1222	sasA AspGDID:ASPL0000052344 COORDS:ChrVIII_A_nidulans_FGSC_A4:1146168-1147445W, translated using codon table 1 (388 amino acids) Verified ORF; Putative S-adenosylmethionine synthetase; predicted role in methionine metabolism; expression reduced after exposure to farnesol; strongly expressed during vegetative growth, downregulated during development in asexual or sexual cultures	51.5058	46.91	1	12	12	13	388	42.1847	5.50342	Putative S-adenosylmethionine synthetase; predicted role in methionine metabolism; expression reduced after exposure to farnesol; strongly expressed during vegetative growth, downregulated during development in asexual or sexual cultures
AN8041	gpdA AspGDID:ASPL0000009927 COORDS:ChrII_A_nidulans_FGSC_A4:580314-581717W, translated using codon table 1 (336 amino acids) Verified ORF; Glyceraldehyde-3-phosphate dehydrogenase with a predicted role in gluconeogenesis and glycolysis; the gpdA promoter is a commonly used regulatory sequence for driving constitutive heterologous gene expression	45.6963	41.67	1	9	9	10	336	36.2886	7.47412	Glyceraldehyde-3-phosphate dehydrogenase with a predicted role in gluconeogenesis and glycolysis; the gpdA promoter is a commonly used regulatory sequence for driving constitutive heterologous gene expression
AN0843	AN0843 AspGDID:ASPL0000060615 COORDS:ChrVIII_A_nidulans_FGSC_A4:2298648-2297742C, translated using codon table 1 (215 amino acids) Verified ORF; Ortholog(s) have structural constituent of ribosome activity, role in rRNA export from nucleus and 90S preribosome, cytosolic small ribosomal subunit, membrane, nucleolus localization	43.8286	31.63	1	9	9	12	215	23.8955	9.01221	Ortholog(s) have structural constituent of ribosome activity, role in rRNA export from nucleus and 90S preribosome, cytosolic small ribosomal subunit, membrane, nucleolus localization
AN0688	AN0688 AspGDID:ASPL0000053784 COORDS:ChrVIII_A_nidulans_FGSC_A4:2786646-2789142W, translated using codon table 1 (684 amino acids) Verified ORF; Putative transketolase with a predicted role in the pentose-phosphate shunt or xylulose metabolism	43.6325	19.44	1	10	10	13	684	74.5425	6.3667	Putative transketolase with a predicted role in the pentose-phosphate shunt or xylulose metabolism
AN5997	AN5997 AspGDID:ASPL0000005393 COORDS:ChrI_A_nidulans_FGSC_A4:1557824-1556973C, translated using codon table 1 (153 amino acids) Uncharacterized ORF; Ortholog(s) have role in rRNA export from nucleus and nucleolus localization	40.5884	50.33	1	5	5	10	153	17.6755	10.0669	Ortholog(s) have role in rRNA export from nucleus and nucleolus localization
AN8870	AN8870 AspGDID:ASPL0000071167 COORDS:ChrIII_A_nidulans_FGSC_A4:2544176-2543164C, translated using codon table 1 (256 amino acids) Verified ORF; Expression increased in salt-adapted strains	40.0313	36.72	1	8	8	10	256	29.0958	10.0376	Expression increased in salt-adapted strains
AN4575	AN4575 AspGDID:ASPL0000073795 COORDS:ChrIII_A_nidulans_FGSC_A4:1623132-1622059C, translated using codon table 1 (357 amino acids) Verified ORF; Ortholog of <i>A. oryzae RIB40</i> : AO090011000461, <i>Aspergillus flavus NRRL 3357</i> : AFL2T_05228, <i>Aspergillus versicolor</i> : Aspve1_0042983 and <i>Aspergillus sydowii</i> : Aspsy1_0091136	38.1101	21.85	1	5	5	9	357	36.0226	4.32275	Ortholog of A. oryzae RIB40 : AO090011000461, Aspergillus flavus NRRL 3357 : AFL2T_05228, Aspergillus versicolor : Aspve1_0042983 and Aspergillus sydowii : Aspsy1_0091136
AN0316	tubA AspGDID:ASPL0000058146 COORDS:ChrVIII_A_nidulans_FGSC_A4:3936323-3934573C, translated using codon table 1 (449 amino acids) Verified ORF; Alpha-tubulin, forms a heterodimer with beta-tubulin that promotes microtubule assembly	36.3305	23.16	1	5	6	8	449	50.3273	5.03369	Alpha-tubulin, forms a heterodimer with beta-tubulin that promotes microtubule assembly
AN10352	AN10352 AspGDID:ASPL0000040023 COORDS:ChrVI_A_nidulans_FGSC_A4:1946778-1948418W, translated using codon table 1 (510 amino acids) Uncharacterized ORF; Ortholog(s) have role in rRNA processing and 90S preribosome, box C/D snoRNP complex, small-subunit processome localization	32.6622	23.53	1	8	8	8	510	56.7176	9.18799	Ortholog(s) have mRNA binding activity, role in rRNA processing and 90S preribosome, box C/D snoRNP complex, small-subunit processome localization
AN4087	AN4087 AspGDID:ASPL0000016707 COORDS:ChrII_A_nidulans_FGSC_A4:2137935-2139058W, translated using codon table 1 (264 amino acids) Verified ORF; Putative 40S ribosomal protein subunit; ortholog of <I>S. cerevisiae</I> Rps3p; expression reduced after exposure to farnesol	32.2577	35.98	1	7	7	9	264	28.888	8.93896	Putative 40S ribosomal protein subunit; ortholog of S. cerevisiae Rps3p; expression reduced after exposure to farnesol
AN0734	H4.1 AspGDID:ASPL0000056547 COORDS:ChrVIII_A_nidulans_FGSC_A4:2629659-2629235C, translated using codon table 1 (103 amino acids) Uncharacterized ORF; Histone H4.1, core histone protein; nearly identical to histone H4.2	24.7221	51.46	1	6	6	8	103	11.3494	11.356	Histone H4.1, core histone protein; nearly identical to histone H4.2
AN5960	AN5960 AspGDID:ASPL0000004263 COORDS:ChrI_A_nidulans_FGSC_A4:1671670-1671003C, translated using codon table 1 (149 amino acids) Uncharacterized ORF; Ortholog(s) have mRNA binding activity and role in maturation of SSU-rRNA from tricistronic rRNA transcript (SSU-rRNA, 5.8S rRNA, LSU-rRNA), ribosomal small subunit assembly	24.036	43.62	1	5	5	6	149	15.6913	10.7114	Ortholog(s) have mRNA binding activity and role in maturation of SSU-rRNA from tricistronic rRNA transcript (SSU-rRNA, 5.8S rRNA, LSU-rRNA), ribosomal small subunit assembly
AN6010	sgdE AspGDID:ASPL0000007208 COORDS:ChrI_A_nidulans_FGSC_A4:1520285-1518165C, translated using codon table 1 (666 amino acids) Verified ORF; Hsp70-family protein; required for conidial germination; protein expressed at increased levels during osmoadaptation	23.4604	17.42	1	8	8	8	666	72.3279	6.03662	Hsp70-family protein; required for conidial germination; protein expressed at increased levels during osmoadaptation
AN5979	AN5979 AspGDID:ASPL0000004567 COORDS:ChrI_A_nidulans_FGSC_A4:1608051-1607409C, translated using codon table 1 (139 amino acids) Uncharacterized ORF; Ortholog(s) have role in ribosomal small subunit assembly and cytosol localization	23.3328	32.37	1	6	6	7	139	16.1387	9.93506	Ortholog(s) have role in ribosomal small subunit assembly and cytosol localization
AN4794	AN4794 AspGDID:ASPL0000073357 COORDS:ChrIII_A_nidulans_FGSC_A4:971445-970226C, translated using codon table 1 (261 amino acids) Verified ORF; Putative ribosomal protein; expression increased in salt-adapted strains	22.8188	31.42	1	7	7	7	261	29.4206	9.96436	Putative ribosomal protein; expression increased in salt-adapted strains
AN8176	AN8176 AspGDID:ASPL0000011665 COORDS:ChrII_A_nidulans_FGSC_A4:1019955-1021261W, translated using codon table 1 (372 amino acids) Uncharacterized ORF; Has domain(s) with predicted structural constituent of ribosome activity, role in translation and ribosome localization	22.7673	23.39	1	5	5	5	372	40.1816	10.77	Has domain(s) with predicted structural constituent of ribosome activity, role in translation and ribosome localization
AN3413	AN3413 AspGDID:ASPL0000036430 COORDS:ChrVI_A_nidulans_FGSC_A4:799430-798400C, translated using codon table 1 (259 amino acids) Uncharacterized ORF; Protein with homology to ribosomal protein S2 and S5; ortholog of <I>S. cerevisiae</I> Rps2p; expression reduced after exposure to farnesol	19.5845	28.57	1	5	5	5	259	28.2194	10.521	Protein with homology to ribosomal protein S2 and S5; ortholog of S. cerevisiae Rps2p; expression reduced after exposure to farnesol
AN3469	H2B AspGDID:ASPL0000034738 COORDS:ChrVI_A_nidulans_FGSC_A4:631977-631405C, translated using codon table 1 (140 amino acids) Verified ORF; Histone H2B; core histone protein	17.1873	32.14	1	4	4	5	140	14.9461	10.1255	Histone H2B; core histone protein
AN0262	AN0262 AspGDID:ASPL0000053192 COORDS:ChrVIII_A_nidulans_FGSC_A4:4112863-4112134C, translated using codon table 1 (165 amino acids) Uncharacterized ORF; Ortholog(s) have role in ribosomal large subunit assembly and cytosol, nucleolus localization	16.3125	26.67	1	3	3	4	165	17.8998	9.72998	Ortholog(s) have role in ribosomal large subunit assembly and cytosolic large ribosomal subunit, nucleolus, preribosome, large subunit precursor localization
AN9465	AN9465 AspGDID:ASPL0000053695 COORDS:ChrVIII_A_nidulans_FGSC_A4:711100-712176W, translated using codon table 1 (192 amino acids) Uncharacterized ORF; Ortholog(s) have structural constituent of ribosome activity, role in cytoplasmic translation and cytosolic large ribosomal subunit, nucleus localization	16.1756	24.48	1	5	5	5	192	21.7706	9.49561	Ortholog(s) have structural constituent of ribosome activity, role in cytoplasmic translation and cytosolic large ribosomal subunit, nucleus localization
AN5014	AN5014 AspGDID:ASPL0000076279 COORDS:ChrIII_A_nidulans_FGSC_A4:278579-279214W, translated using codon table 1 (124 amino acids) Uncharacterized ORF; Ortholog(s) have cytosol, nucleolus localization	15.8775	34.68	1	4	4	5	124	14.0945	9.42236	Ortholog(s) have cytosol, nucleolus localization
AN5441	AN5441 AspGDID:ASPL0000026438 COORDS:ChrV_A_nidulans_FGSC_A4:2806651-2805834C, translated using codon table 1 (155 amino acids) Verified ORF; Ortholog(s) have role in endonucleolytic cleavage in ITS1 to separate SSU-rRNA from 5.8S rRNA and LSU-rRNA from tricistronic rRNA transcript (SSU-rRNA, 5.8S rRNA, LSU-rRNA), rRNA export from nucleus	15.8758	33.55	1	6	6	6	155	17.9967	10.2573	Ortholog(s) have role in endonucleolytic cleavage in ITS1 to separate SSU-rRNA from 5.8S rRNA and LSU-rRNA from tricistronic rRNA transcript (SSU-rRNA, 5.8S rRNA, LSU-rRNA), rRNA export from nucleus
AN6679	AN6679 AspGDID:ASPL0000002296 COORDS:ChrI_A_nidulans_FGSC_A4:2821410-2820516C, translated using codon table 1 (151 amino acids) Uncharacterized ORF; Ortholog(s) have small ribosomal subunit rRNA binding, structural constituent of ribosome activity and role in maturation of SSU-rRNA from tricistronic rRNA transcript (SSU-rRNA, 5.8S rRNA, LSU-rRNA)	15.8688	31.79	1	4	4	5	151	16.8323	10.3745	Ortholog(s) have small ribosomal subunit rRNA binding, structural constituent of ribosome activity and role in maturation of SSU-rRNA from tricistronic rRNA transcript (SSU-rRNA, 5.8S rRNA, LSU-rRNA)
AN4501	artA AspGDID:ASPL0000074811 COORDS:ChrIII_A_nidulans_FGSC_A4:1848751-1847737C, translated using codon table 1 (261 amino acids) Verified ORF; Putative 14-3-3 protein; induced by carbon starvation-induced autophagy	14.5689	14.18	1	3	3	4	261	29.0976	4.79248	Putative 14-3-3 protein; induced by carbon starvation-induced autophagy
AN6083	AN6083 AspGDID:ASPL0000000977 COORDS:ChrI_A_nidulans_FGSC_A4:1314003-1313053C, translated using codon table 1 (221 amino acids) Uncharacterized ORF; Ortholog(s) have role in ribosomal large subunit assembly, translational termination and cell surface, cytosol localization	10.1322	14.03	1	3	3	3	221	25.4624	10.3159	Ortholog(s) have role in ribosomal large subunit assembly, translational termination and cell surface, cytosolic large ribosomal subunit localization
AN2734	AN2734 AspGDID:ASPL0000036346 COORDS:ChrVI_A_nidulans_FGSC_A4:2983790-2984844W, translated using codon table 1 (312 amino acids) Uncharacterized ORF; Ortholog(s) have large ribosomal subunit rRNA binding activity, role in ribosomal large subunit assembly and 90S preribosome, cytosol, preribosome, large subunit precursor localization	9.75555	10.58	1	3	3	3	312	33.4091	4.93213	Ortholog(s) have large ribosomal subunit rRNA binding, structural constituent of ribosome activity and role in cytoplasmic translation, ribosomal large subunit assembly
AN2142	kapA AspGDID:ASPL0000045550 COORDS:ChrVII_A_nidulans_FGSC_A4:3012006-3013947W, translated using codon table 1 (553 amino acids) Verified ORF; Karyopherin (importin) alpha, involved in protein import into nucleus	8.2543	6.15	1	2	2	2	553	60.5888	5.10986	Karyopherin (importin) alpha, involved in protein import into nucleus
AN3172	AN3172 AspGDID:ASPL0000040942 COORDS:ChrVI_A_nidulans_FGSC_A4:1592512-1593465W, translated using codon table 1 (293 amino acids) Uncharacterized ORF; Ortholog of <i>S. cerevisiae</i> RPS0A and RPS0B; expression reduced after exposure to farnesol	7.59963	11.6	1	3	3	4	293	31.5589	4.90674	Ortholog of S. cerevisiae RPS0A and RPS0B; expression reduced after exposure to farnesol
AN9408	fasB AspGDID:ASPL0000059774 COORDS:ChrVIII_A_nidulans_FGSC_A4:540288-546624W, translated using codon table 1 (2093 amino acids) Verified ORF; Fatty acid synthase, beta subunit; multifunctional enzyme with a predicted role in cytosolic fatty acid formation	6.14257	1.24	1	2	2	2	2093	232.238	6.25244	Fatty acid synthase, beta subunit; multifunctional enzyme with a predicted role in cytosolic fatty acid formation

## Sheet: creA TAP 30min glucose
Accession	Description	Score	Coverage	# Proteins	# Unique Peptides	# Peptides	# PSMs	# AAs	MW [kDa]	calc. pI
AN6505	rcoA AspGDID:ASPL0000002074 COORDS:ChrI_A_nidulans_FGSC_A4:2316528-2314202C, translated using codon table 1 (574 amino acids) Verified ORF; WD40 repeat protein; required for sexual development and for sterigmatocystin production; experimentally studied orthologs present in Neurospora crassa, Candida albicans, Schizosaccharomyces pombe and Penicillium marneffei	164.676	51.22	1	23	23	37	574	62.9085	7.44482	WD40 repeat protein; required for sexual development and for sterigmatocystin production; experimentally studied orthologs present in Neurospora crassa, Candida albicans, Schizosaccharomyces pombe and Penicillium marneffei
AN6195	creA AspGDID:ASPL0000004200 COORDS:ChrI_A_nidulans_FGSC_A4:967005-968255W, translated using codon table 1 (416 amino acids) Verified ORF; Transcriptional regulator that mediates carbon catabolite repression; mutants display increased extracellular protease activity	155.691	46.63	1	12	12	41	416	44.7009	9.61279	Transcriptional regulator that mediates carbon catabolite repression; mutants display increased extracellular protease activity
AN12054	ssnF AspGDID:ASPL0000094736 COORDS:ChrI_A_nidulans_FGSC_A4:932730-930335C, translated using codon table 1 (733 amino acids) Uncharacterized ORF; Ortholog of S. cerevisiae Ssn6p; essential gene in A. nidulans and S. pombe but not in S. cerevisiae	127.573	39.84	1	25	25	32	733	79.22	6.72705	Ortholog of S. cerevisiae Ssn6p; essential gene in A. nidulans and S. pombe but not in S. cerevisiae
AN10198	AN10198 AspGDID:ASPL0000043042 COORDS:ChrVII_A_nidulans_FGSC_A4:907867-905615C, translated using codon table 1 (729 amino acids) Uncharacterized ORF; Ortholog(s) have cytosol, nucleus localization	39.558	22.63	1	10	10	10	729	79.8381	6.93213	Ortholog(s) have cytosol, extracellular region, nucleus localization
AN6280	AN6280 AspGDID:ASPL0000007100 COORDS:ChrI_A_nidulans_FGSC_A4:670976-674004W, translated using codon table 1 (929 amino acids) Uncharacterized ORF; Ortholog of <i>A. fumigatus Af293</i> : Afu2g12520, <i>A. niger CBS 513.88</i> : An02g04750, <i>A. oryzae RIB40</i> : AO090026000847, <i>Aspergillus wentii</i> : Aspwe1_0044488 and <i>Aspergillus sydowii</i> : Aspsy1_0150855	10.932	8.72	1	4	4	4	929	100.084	9.92041	Ortholog of A. fumigatus Af293 : Afu2g12520, A. niger CBS 513.88 : An02g04750, A. oryzae RIB40 : AO090026000847, Aspergillus wentii : Aspwe1_0044488 and Aspergillus sydowii : Aspsy1_0150855
AN8045	AN8045 AspGDID:ASPL0000011699 COORDS:ChrII_A_nidulans_FGSC_A4:592215-593318W, translated using codon table 1 (281 amino acids) Uncharacterized ORF; Has domain(s) with predicted mRNA binding activity, role in mRNA polyadenylation and mRNA cleavage factor complex localization	9.29976	12.46	1	3	3	3	281	31.8079	5.96045	Has domain(s) with predicted mRNA binding activity, role in mRNA polyadenylation and mRNA cleavage factor complex localization
AN11173	AN11173 AspGDID:ASPL0000037145 COORDS:ChrVI_A_nidulans_FGSC_A4:562397-560740C, translated using codon table 1 (420 amino acids) Uncharacterized ORF; Ortholog of <i>Aspergillus flavus NRRL 3357</i> : AFL2T_11268	7.10521	8.1	1	2	2	2	420	47.4147	6.53662	Ortholog of Aspergillus flavus NRRL 3357 : AFL2T_11268
AN1546	AN1546 AspGDID:ASPL0000051511 COORDS:ChrVII_A_nidulans_FGSC_A4:1123053-1128438W, translated using codon table 1 (1602 amino acids) Uncharacterized ORF; Histone deacetylase complex, SIN3 component; this locus is reported to contain an upstream open reading frame (uORF)	5.72067	2.81	1	3	3	3	1602	179.354	6.84424	Histone deacetylase complex, SIN3 component; this locus is reported to contain an upstream open reading frame (uORF)
AN1545	pabA AspGDID:ASPL0000046009 COORDS:ChrVII_A_nidulans_FGSC_A4:1120002-1121842W, translated using codon table 1 (472 amino acids) Verified ORF; Putative regulatory subunit of protein phosphatase 2A (PP2A)	5.37414	5.51	1	2	2	2	472	53.3755	6.44287	Putative regulatory subunit of protein phosphatase 2A (PP2A)
AN4187	AN4187 AspGDID:ASPL0000018137 COORDS:ChrII_A_nidulans_FGSC_A4:1823030-1828918W, translated using codon table 1 (1898 amino acids) Verified ORF; Has domain(s) with predicted ATP binding, DNA binding, helicase activity, nucleic acid binding activity	4.97572	2.16	1	2	2	2	1898	210.611	6.13818	Has domain(s) with predicted ATP binding, DNA binding, helicase activity, nucleic acid binding activity

## Sheet: Description
SYSTEMATIC	STANDARD	DESCRIPTION
AN0004		Possible pseudogene, Gypsy element-related
AN0005		Ortholog of A. niger CBS 513.88 : An03g02250, Aspergillus tubingensis : Asptu1_0080862, Aspergillus kawachii : Aspka1_0180365, Aspergillus acidus : Aspfo1_0194711 and Aspergillus wentii : Aspwe1_0734587
AN0006		Ortholog of Neosartorya fischeri NRRL 181 : NFIA_005440, Aspergillus versicolor : Aspve1_0175571, Aspergillus clavatus NRRL 1 : ACLA_062940, ACLA_090730 and Aspergillus sydowii : Aspsy1_0047904
AN0007		Ortholog of A. nidulans FGSC A4 : AN6322, AN0902 and A. fumigatus Af293 : Afu1g01340, Afu1g15680, Afu3g01640
AN0008	CYP669A1P	Possible pseudogene, similar to cytochrome P450
AN0009		Has domain(s) with predicted catalytic activity, hydrolase activity
AN0010		Possible pseudogene, similar to amino acid transporter
AN0011		Possible pseudogene
AN0012		Ortholog of A. fumigatus Af293 : Afu5g10930, A. oryzae RIB40 : AO090701000510, Aspergillus flavus NRRL 3357 : AFL2T_06133 and Neosartorya fischeri NRRL 181 : NFIA_076310
AN0013		Possible pseudogene
AN0014		Ortholog of Aspergillus versicolor : Aspve1_0040337, Aspergillus sydowii : Aspsy1_0029973 and Aspergillus terreus NIH2624 : ATET_01744
AN0015		Has domain(s) with predicted ATP binding, ATPase activity, ATPase activity, coupled to transmembrane movement of substances, nucleoside-triphosphatase activity, nucleotide binding activity and role in transmembrane transport
AN0016		Putative nonribosomal peptide synthase
AN0017		Has domain(s) with predicted copper ion binding activity and role in copper ion homeostasis
AN0018		Possible pseudogene
AN0019		Protein of unknown function
AN0020		Ortholog of A. fumigatus Af293 : Afu2g00190, A. niger CBS 513.88 : An15g07480, Aspergillus versicolor : Aspve1_0365574, Aspergillus niger ATCC 1015 : 40853-mRNA and Aspergillus zonatus : Aspzo1_0077270
AN0021		Ortholog of A. fumigatus Af293 : Afu3g00630, A. niger CBS 513.88 : An01g07950, An14g07300, An01g11330, An06g02140 and A. oryzae RIB40 : AO090010000178, AO090026000311, AO090003000892
AN0022	aglA	Putative alpha-1,4-galactosidase
AN0023		Has domain(s) with predicted oxidoreductase activity and role in metabolic process
AN0024		Has domain(s) with predicted oxidoreductase activity, zinc ion binding activity and role in oxidation-reduction process
AN0025		Ortholog of A. nidulans FGSC A4 : AN5400, AN9282, AN7063, AN7804/stcW, AN8757, A. fumigatus Af293 : Afu6g03020, Afu6g13790 and A. niger CBS 513.88 : An08g09190, An03g06480, An11g08030, An13g01810, An12g07380
AN0026		Has domain(s) with predicted DNA binding, RNA polymerase II transcription factor activity, sequence-specific DNA binding, zinc ion binding activity and role in regulation of transcription, DNA-templated, transcription, DNA-templated
AN0027		Ortholog of A. nidulans FGSC A4 : AN12088, A. fumigatus Af293 : Afu2g09400, A. niger CBS 513.88 : An12g05000 and A. oryzae RIB40 : AO090011000294, AO090026000051, AO090011000747, AO090011000330
AN0028		Has domain(s) with predicted hydrolase activity
AN0029		Has domain(s) with predicted role in transmembrane transport and integral component of membrane localization
AN0030		Has domain(s) with predicted hydrolase activity
AN0031		Protein of unknown function
AN0032		Ortholog of A. nidulans FGSC A4 : AN2556, A. niger CBS 513.88 : An11g09050, A. oryzae RIB40 : AO090010000754 and Neosartorya fischeri NRRL 181 : NFIA_113020
AN0033		Ortholog of A. nidulans FGSC A4 : AN10483, AN2809, AN2115, AN12460, A. fumigatus Af293 : Afu2g00940, Afu2g16560, Afu3g15340, Afu7g00460, Afu7g06360 and A. niger CBS 513.88 : An14g02830, An16g00830
AN0034		Putative glycerone kinase with a predicted role in glycerol metabolism; transcript upregulated by growth in glycerol
AN0035		Protein of unknown function
AN0036		Ortholog(s) have cytosol, nucleus localization
AN0038	atmA	Putative 1-phosphatidylinositol-3-kinase; involved in DNA damage response; mutants display defects in cell polarity and in microtubule organization at the hyphal tip; mutants are camptothecin sensitive; reduced growth on AVICEL medium
AN0039		Ortholog of S. cerevisiae : YNL011C, A. fumigatus Af293 : Afu5g12650, A. niger CBS 513.88 : An14g06550, A. oryzae RIB40 : AO090120000392 and Aspergillus wentii : Aspwe1_0131485
AN0040		Ortholog(s) have 3'-5' exonuclease activity, DNA-directed DNA polymerase activity, role in mitochondrial DNA replication and mitochondrion localization
AN0041		Protein of unknown function
AN0042		Has domain(s) with predicted metal ion transmembrane transporter activity, role in metal ion transport, transmembrane transport and membrane localization
AN0043		Has domain(s) with predicted transferase activity and role in biosynthetic process
AN0044		Ortholog(s) have role in nucleotide-excision repair, postreplication repair and nucleus, site of double-strand break localization
AN0045		Transcript induced by light in in developmentally competent mycelia
AN0046		Putative histidyl-tRNA synthetase with a predicted role in tRNA aminoacylation; intracellular, menadione stress-induced protein; expression reduced after exposure to farnesol
AN0048		Ortholog of A. fumigatus Af293 : Afu5g12560, A. niger CBS 513.88 : An14g06630, A. oryzae RIB40 : AO090120000382, Aspergillus wentii : Aspwe1_0026710 and Aspergillus sydowii : Aspsy1_0097984
AN0049		Ortholog(s) have endoplasmic reticulum localization
AN0050		Putative picolinic acid decarboxylase with a predicted role in aromatic amino acid family biosynthesis
AN0051		Putative dioxygenase
AN0052		Has domain(s) with predicted oxidoreductase activity and role in metabolic process
AN0053		Ortholog of A. fumigatus Af293 : Afu5g12500, A. oryzae RIB40 : AO090120000375, Aspergillus wentii : Aspwe1_0170789, Aspergillus sydowii : Aspsy1_0144467 and Aspergillus terreus NIH2624 : ATET_02022
AN0054		Putative adenylate-forming enzyme
AN0055	tmpA	Transmembrane protein involved in regulation of conidium development; required for expression of brlA; predicted oxidoreductase with FAD-binding and haem-binding domains
AN0056		Arrestin-like protein; involved in UapA ubiquitination, endocytosis and vacuolar turnover; HulA-dependent ubiquitination at Lys-343 is critical for function
AN0057		Ortholog(s) have cytosol localization
AN0058		Has domain(s) with predicted catalytic activity and role in metabolic process
AN0059		Ortholog(s) have nucleolus localization
AN0061		Ortholog of S. cerevisiae : YLR326W, A. fumigatus Af293 : Afu5g12410, A. oryzae RIB40 : AO090120000361, Aspergillus wentii : Aspwe1_0026696 and Aspergillus sydowii : Aspsy1_0103462
AN0062		Ortholog(s) have role in invasive growth in response to glucose limitation, protein urmylation, pseudohyphal growth, tRNA wobble position uridine thiolation and cytosolic tRNA wobble base thiouridylase complex, nucleus localization
AN0063		Ortholog(s) have cytoplasm localization
AN0064		Ortholog of A. fumigatus Af293 : Afu5g12380, A. niger CBS 513.88 : An14g06840, A. oryzae RIB40 : AO090120000356, Aspergillus wentii : Aspwe1_0447672 and Aspergillus sydowii : Aspsy1_0101454
AN0065		Ortholog(s) have histone methyltransferase activity (H3-K4 specific) activity
AN0066		Ortholog(s) have isopropylmalate transmembrane transporter activity, malonate(1-) transmembrane transporter activity, oxaloacetate transmembrane transporter activity, sulfate transmembrane transporter activity
AN0067		Putative ribonucleotide reductase small subunit; transcript upregulated in response to camptothecin
AN0068		Has domain(s) with predicted 7S RNA binding activity, role in SRP-dependent cotranslational protein targeting to membrane, negative regulation of translational elongation and signal recognition particle localization
AN0069	srgL	Putative protein transport protein
AN0070	uaW	2-oxo-4-hydroxy-4-carboxy-5-ureidoimidazoline (OHCU) decarboxylase; involved in purine utilization; inducible by uric acid and repressible by ammonium; under the control of the UaY protein
AN0071		Ortholog of A. fumigatus Af293 : Afu5g12320, A. niger CBS 513.88 : An01g02090, A. oryzae RIB40 : AO090120000349, Aspergillus wentii : Aspwe1_0026685 and Aspergillus sydowii : Aspsy1_0027598
AN0072		Putative pseudouridine synthase with a predicted role in pyrimidine metabolism
AN0073		Ortholog of A. fumigatus Af293 : Afu5g12302, A. niger CBS 513.88 : An01g02110, A. oryzae RIB40 : AO090120000347, Aspergillus wentii : Aspwe1_0170763 and Aspergillus sydowii : Aspsy1_0195064
AN0074		Ortholog(s) have mRNA binding activity, role in nuclear division, rRNA processing, ribosomal large subunit biogenesis and mitotic spindle pole body, nuclear periphery, nucleolus, preribosome, large subunit precursor localization
AN0075	tigA	Putative protein disulfide isomerase
AN0076		Ortholog(s) have role in cellular response to DNA damage stimulus, interspecies interaction between organisms and cytoplasmic mRNA processing body, cytosol, nuclear periphery, polysome localization
AN0077		Ortholog(s) have cytosol, nucleus localization
AN0078	samB	MYND zinc-finger protein; mutation causes polarity defects, abnormal hyphal branching and septation, abnormal germling morphology; mutation suppresses aconidial phenotype of apsA mutant; C-terminal zinc-fingers required for function
AN0080		Putative aldolase with a predicted role in naphthalene degradation
AN0081	sfaD	Beta subunit of a heterotrimeric G protein composed of FadA, SfaD, GpgA and involved in regulation of proliferation and conidiophore development; mutant produces increased amounts of extracellular proteinase during carbon starvation
AN0082	phnA	Phosducin-like protein; positive regulator of G-beta (SfaD) and G-gamma (GpgA) activity; suppressor of flbA
AN0083	taf30	Transcription initiation factor subunit; protein expressed at decreased levels in a hapX mutant versus wild-type
AN0084		Ortholog(s) have GTPase activator activity, Ran GTPase binding activity
AN0085		Ortholog of A. fumigatus Af293 : Afu5g12170, A. niger CBS 513.88 : An18g02150, A. oryzae RIB40 : AO090120000334, Aspergillus wentii : Aspwe1_0026669 and Aspergillus sydowii : Aspsy1_0040526
AN0086		Ortholog(s) have cytosol, nucleus localization
AN0087		Ortholog(s) have cell division site, cell tip, cytoplasm localization
AN0088		Ortholog(s) have Golgi apparatus, fungal-type vacuole membrane localization
AN0089	rabS	Putative small GTPase involved in endosomal maturation and vacuolar biogenesis
AN0090		Ortholog of A. fumigatus Af293 : Afu5g12120, A. niger CBS 513.88 : An18g02220/atg16, Aspergillus wentii : Aspwe1_0170744, Aspergillus sydowii : Aspsy1_0040537 and Aspergillus terreus NIH2624 : ATET_02061
AN0091		Ortholog(s) have histone methyltransferase activity (H3-K79 specific), nucleosomal histone binding activity
AN0092		Putative methyltransferase with a predicted role in histidine metabolism
AN0093		Ortholog of A. fumigatus Af293 : Afu5g12090, A. niger CBS 513.88 : An18g02240, A. oryzae RIB40 : AO090120000325, Aspergillus wentii : Aspwe1_0445637 and Aspergillus terreus NIH2624 : ATET_02066
AN0094		Has domain(s) with predicted DNA binding, zinc ion binding activity, role in transcription, DNA-templated and nucleus localization
AN0095		Has domain(s) with predicted calcium ion binding activity
AN0096		Has domain(s) with predicted DNA binding, RNA polymerase II transcription factor activity, sequence-specific DNA binding, nucleic acid binding, zinc ion binding activity
AN0097		Ortholog(s) have role in DNA recombination, double-strand break repair via nonhomologous end joining and DNA ligase IV complex, nuclear chromatin, nucleolus localization
AN0098	nirA	Putative Gal4-type zinc finger protein that regulates expression of genes involved in nitrate assimilation
AN0099		Protein of unknown function
AN0100		Has domain(s) with predicted oxidoreductase activity, transferase activity, transferring acyl groups other than amino-acyl groups activity and role in oxidation-reduction process
AN0101		Has domain(s) with predicted oxidoreductase activity, acting on the aldehyde or oxo group of donors, NAD or NADP as acceptor activity and role in oxidation-reduction process
AN0102		Has domain(s) with predicted catalytic activity, nitronate monooxygenase activity and role in oxidation-reduction process
AN0103		Protein phosphatase
AN0104		Ortholog(s) have role in protein N-linked glycosylation and endoplasmic reticulum localization
AN0105		Ortholog(s) have cytosol, nucleus localization
AN0106	pkcA	Protein kinase C; essential gene; required for wild-type level of growth, cell wall integrity and penicillin biosynthesis
AN0107		Ortholog of Aspergillus versicolor : Aspve1_0157204, Aspergillus zonatus : Aspzo1_0055006, Aspergillus sydowii : Aspsy1_0195148 and Aspergillus aculeatus ATCC16872 : Aacu16872_016220
AN0108		Ortholog of A. fumigatus Af293 : Afu5g11940, A. niger CBS 513.88 : An18g02440, Aspergillus wentii : Aspwe1_0131348 and Aspergillus sydowii : Aspsy1_0195151
AN0109		Ortholog(s) have U1 snRNP, nucleolus localization
AN0110		Ortholog(s) have cell division site, cytosol, fungal-type vacuole membrane localization
AN0111		Ortholog(s) have Prp19 complex, cytosol, mitotic spindle pole body, spliceosomal complex localization
AN0112	geaA	Putative guanine nucleotide exchange factor for ADP ribosylation factors (ARFs)
AN0113	bud3	Putative Rho guanyl nucleotide exchange factor (Rho-GEF); required for septum formation
AN0114		Ortholog(s) have mitochondrion localization
AN0116		Ortholog(s) have structural constituent of ribosome activity and mitochondrial large ribosomal subunit localization
AN0117		Ortholog(s) have role in cellular response to oxidative stress and cytosol, nucleus localization
AN0118	nudA	Cytoplasmic dynein heavy chain, component of the microtubule motor protein involved in nuclear migration; locus contains the conserved upstream open reading frame (uORF) AN0118-uORF
AN0118-uORF		Conserved upstream open reading frame (uORF) of AN0118/nudA; uORFs are capable of mediating translational repression of their downstream ORF
AN0119	dclA	Putative Dicer protein
AN0120	tapA	Putative SitA phosphatase inhibitor protein; involved in the TOR signaling pathway
AN0121	hemC	porphobilinogen deaminase; heme biosynthesis enzyme that facilitates growth in reactive nitrogen species conditions; transcriptionally induced by reactive nitrogen species
AN0122		Has domain(s) with predicted ATP binding, ATP-dependent peptidase activity, nucleoside-triphosphatase activity, nucleotide binding, serine-type endopeptidase activity and role in proteolysis
AN0123		Ortholog(s) have structural constituent of ribosome activity and mitochondrial large ribosomal subunit localization
AN0124	rio2	Essential protein kinase;, role in maturation of SSU-rRNA from tricistronic rRNA transcript (SSU-rRNA, 5.8S rRNA, LSU-rRNA); null mutants arrest as short germlings
AN0126		Ortholog(s) have ATP binding, ATPase activity, dinucleotide insertion or deletion binding, heteroduplex DNA loop binding, single-stranded DNA binding activity
AN0127		Ortholog(s) have phosphatidylinositol-3,5-bisphosphate binding, ubiquitin binding activity
AN0128		Ortholog(s) have tRNA methyltransferase activity, role in tRNA methylation, wybutosine biosynthetic process and cytosol, mitochondrion, nucleus localization
AN0129	ppsA	Putative dual-specificity protein tyrosine/serine/threonine phosphatase
AN0130		Ortholog(s) have S-adenosylmethionine-dependent methyltransferase activity, transferase activity, transferring alkyl or aryl (other than methyl) groups activity and role in tRNA methylation, wybutosine biosynthetic process
AN0131		Ortholog(s) have Golgi apparatus, endoplasmic reticulum localization
AN0132		Ortholog of A. fumigatus Af293 : Afu5g11630, A. niger CBS 513.88 : An18g03110, A. oryzae RIB40 : AO090026000663, Aspergillus wentii : Aspwe1_0170695 and Aspergillus sydowii : Aspsy1_0195219
AN0133		Putative mRNA splicing factor ATP-dependent RNA helicase; ortholog of S. cerevisiae Prp43p; expression reduced after exposure to farnesol
AN0134	rmtC	Histone arginine methyltransferase
AN0135		Ortholog(s) have role in cellular protein localization, mitotic actomyosin contractile ring assembly and actomyosin contractile ring, cytosol, nucleus, polysome localization
AN0136		Protein of unknown function
AN0137		Ortholog(s) have glycerophosphocholine phosphodiesterase activity, role in cellular response to drug, glycerophospholipid catabolic process and cytosol, ribosome localization
AN0138		Ortholog(s) have cytosol, nucleus localization
AN0139		Putative asparaginase with a predicted role in asparagine metabolism
AN0140		Protein with a predicted role in actin assembly; similar to Saccharomyces cerevisiae Arp3p
AN0141		Ortholog(s) have double-stranded DNA 5'-3' exodeoxyribonuclease activity, single-stranded DNA endodeoxyribonuclease activity, tRNA (m5U54) methyltransferase activity and role in double-strand break repair, tRNA modification
AN0142		Ortholog(s) have structural constituent of ribosome activity and mitochondrial small ribosomal subunit localization
AN0143		Has domain(s) with predicted role in attachment of spindle microtubules to kinetochore, mitotic spindle organization in nucleus and DASH complex, mitotic spindle localization
AN0144	nrc2	Ribosomal S6 kinase (RSK); mutants have a moderate growth defect; reduced growth on AVICEL medium and reduced eglA and eglB expression
AN0146	mdpC	Protein with homology to versicolorin ketoreductase; member of the (mdp) monodictyphenone secondary metabolite biosynthesis gene cluster; required for monodictyphenone biosynthesis
AN0147	mdpD	Flavin-containing monooxygenase; member of the monodictyphenone secondary metabolite biosynthesis gene cluster; responsible for conversion of monodictyphenone to the prenyl xanthones, shamixanthone and epishamixanthone
AN0148	mdpE	C6 zinc finger transcription factor similar to AflR; member of the monodictyphenone secondary metabolite biosynthesis gene cluster; required for synthesis of monodictyphenone and related compounds but not prenyl xanthones
AN0149	mdpF	Putative zinc-dependent hydrolase; member of the monodictyphenone (mdp) secondary metabolite biosynthesis gene cluster
AN0150	mdpG	Polyketide synthase; member of the monodictyphenone secondary metabolite biosynthesis gene cluster; required for the synthesis of the xanthones (shamixanthone and epishamixanthone), emodin, arugosins, monodictyphenone, and related compounds
AN0153		Putative MYB DNA binding protein
AN0154		Subunit of the SAGA transcriptional regulatory complex
AN0156		Ortholog(s) have inositol tetrakisphosphate 3-kinase activity, inositol tetrakisphosphate 6-kinase activity and inositol-1,3,4,5,6-pentakisphosphate kinase activity, more
AN0157		Protein of unknown function
AN0158		Ortholog(s) have 2-alkenal reductase [NAD(P)] activity, AU-rich element binding, NADPH:quinone reductase activity, role in cellular response to oxidative stress and cytosol, nucleus localization
AN0159		Ortholog of A. fumigatus Af293 : Afu5g11420, A. niger CBS 513.88 : An18g04550, A. oryzae RIB40 : AO090026000696, Aspergillus wentii : Aspwe1_0442980 and Aspergillus sydowii : Aspsy1_0054986
AN0160		Has domain(s) with predicted hydrolase activity, acting on carbon-nitrogen (but not peptide) bonds activity and role in carbohydrate metabolic process
AN0161		Ortholog(s) have cytosol, nucleus localization
AN0162		Has domain(s) with predicted DNA binding, transcription factor activity, sequence-specific DNA binding activity and role in regulation of transcription, DNA-templated
AN0163		Ortholog(s) have Rho GDP-dissociation inhibitor activity
AN0164	ppg1A	Protein phosphatase; reduced growth on AVICEL medium and reduced eglA and eglB expression
AN0165		Ortholog(s) have role in Golgi to vacuole transport, protein targeting to vacuole and AP-3 adaptor complex, cytosol, nucleus localization
AN0166		Ortholog(s) have role in attachment of mitotic spindle microtubules to kinetochore and NMS complex, Ndc80 complex, condensed nuclear chromosome kinetochore, meiotic spindle pole body, mitotic spindle pole body localization
AN0167		Ortholog(s) have enzyme regulator activity, guanyl-nucleotide exchange factor activity, translation initiation factor activity
AN0168		Ortholog of A. fumigatus Af293 : Afu5g11330, A. niger CBS 513.88 : An01g02510, A. oryzae RIB40 : AO090026000707, Aspergillus wentii : Aspwe1_0075145 and Aspergillus sydowii : Aspsy1_0027709
AN0169		Protein of unknown function
AN0170	trxA	Thioredoxin; predicted role in cell redox homeostasis; required for conidiation; expression upregulated after exposure to farnesol
AN0171		Ortholog of A. nidulans FGSC A4 : AN7523, A. niger CBS 513.88 : An18g01570, A. oryzae RIB40 : AO090010000737, Aspergillus wentii : Aspwe1_0140822, Aspwe1_0151946 and Aspergillus sydowii : Aspsy1_0085753
AN0172		Ortholog of A. fumigatus Af293 : Afu5g11310, A. niger CBS 513.88 : An01g02460, A. oryzae RIB40 : AO090026000711, Aspergillus wentii : Aspwe1_0442534 and Aspergillus sydowii : Aspsy1_0027712
AN0173		Ortholog of A. niger CBS 513.88 : An01g02440, A. oryzae RIB40 : AO090026000850, Aspergillus wentii : Aspwe1_0442639, Aspergillus sydowii : Aspsy1_0027713 and Aspergillus terreus NIH2624 : ATET_07718
AN0174		Ortholog(s) have D-amino-acid oxidase activity and role in D-alanine metabolic process, D-valine metabolic process
AN0176	sreA	Predicted GATA transcription factor involved in iron uptake, acts as a repressor of siderophore biosynthesis under high-iron conditions; mutants accumulate increased amounts of iron
AN0177		Protein of unknown function
AN0178		Protein of unknown function
AN0179		Putative oxidoreductase; protein induced by farnesol
AN0180		Putative enoyl-coA hydratase with a role in acetyl coA and lipid metabolism; transcript is induced by nitrate
AN0181		Ortholog of Aspergillus versicolor : Aspve1_0035530
AN0182	rasA	Small monomeric GTPase of the Ras superfamily involved in regulation of development; involved in conidiophore formation and conidial germination
AN0183		Putative molybdopterin binding domain protein
AN0184		Ortholog(s) have Arp2/3 complex binding activity, role in actin cortical patch assembly, actin filament debranching, negative regulation of Arp2/3 complex-mediated actin nucleation and actin cortical patch, cytosol, nucleus localization
AN0186	vapA	Component of the plasma membrane-associated VapA-VipC-VapB methyltransferase complex that controls differentiation; contains three FYVE-like zinc finger domains
AN0187		Protein of unknown function
AN0189		Ortholog(s) have nucleolus localization
AN0190		Putative tRNA splicing endonuclease subunit; transcript repressed by light in developmentally competent mycelia
AN0191		Ortholog(s) have ATPase activity, tRNA binding activity, role in regulation of transcription from RNA polymerase II promoter, tRNA wobble uridine modification and Elongator holoenzyme complex, cytosol, nucleus localization
AN0192		Putative RNA polymerase subunit 8; S. cerevisiae ortholog Rpb8p has DNA-directed RNA polymerase activity; expression reduced after exposure to farnesol
AN0193		Ortholog(s) have 8-oxo-dGDP phosphatase activity
AN0194	lacC	Putative beta-galactosidase
AN0195		Ortholog of A. nidulans FGSC A4 : AN8020, A. fumigatus Af293 : Afu5g02380, A. niger CBS 513.88 : An03g04900, An02g10420 and A. oryzae RIB40 : AO090001000067, AO090102000350
AN0196		Ortholog of A. fumigatus Af293 : Afu5g14200, Afu6g13810, Afu7g05110, Afu8g01720, A. niger CBS 513.88 : An13g02610, An15g02090, An04g09640 and A. oryzae RIB40 : AO090003001444
AN0197		Has domain(s) with predicted RNA polymerase II transcription factor activity, sequence-specific DNA binding, zinc ion binding activity, role in regulation of transcription, DNA-templated and nucleus localization
AN0198		Ortholog of A. fumigatus Af293 : Afu5g14750, A. niger CBS 513.88 : An14g07220, Aspergillus wentii : Aspwe1_0043650, Aspwe1_0044769 and Aspergillus sydowii : Aspsy1_0040680
AN0200		Ortholog(s) have cytosol, nucleus localization
AN0201		Has domain(s) with predicted role in transmembrane transport and integral component of membrane localization
AN0202	arcA	Putative zinc-finger transcription factor of the Zn(II)2Cys6 type involved in regulation of arginine catabolism; acts as a transcriptional activator of arginase (agaA) and ornithine transaminase (otaA) genes
AN0203		Ortholog(s) have role in chromatin remodeling and ASTRA complex, cytosol localization
AN0204		Ortholog(s) have nucleolus localization
AN0205	pantoA	Putative pantoate-beta-alanine ligase with a predicted role in Coenzyme A and pantothenate biosynthesis
AN0206		Has domain(s) with predicted transferase activity, transferring acyl groups activity and role in metabolic process
AN0207		Ortholog of A. niger CBS 513.88 : An18g01950, A. oryzae RIB40 : AO090026000748, Aspergillus wentii : Aspwe1_0182037 and Aspergillus versicolor : Aspve1_0120084, Aspve1_0887697
AN0208		Has domain(s) with predicted role in transmembrane transport and integral component of membrane localization
AN0209	mepB	High-affinity ammonium transporter expressed in response to complete nitrogen starvation; null has wild-type level of ammonium uptake
AN0210		Ortholog(s) have ATPase activity, GTPase activity, adenosine-diphosphatase activity, cytidine diphosphatase activity, guanosine-diphosphatase activity, uridine-diphosphatase activity
AN0211		Ortholog(s) have U2 snRNP, cytosol, spliceosomal complex localization
AN0212		Ortholog(s) have extracellular region localization
AN0213		Ortholog of A. fumigatus Af293 : Afu5g10950, A. niger CBS 513.88 : An14g02320, A. oryzae RIB40 : AO090010000435, Aspergillus wentii : Aspwe1_0440942 and Aspergillus sydowii : Aspsy1_0085799
AN0214		Protein of unknown function
AN0215		Has domain(s) with predicted oxidoreductase activity and role in oxidation-reduction process
AN0216		Has domain(s) with predicted oxidoreductase activity and role in metabolic process
AN0217		Has domain(s) with predicted transmembrane transporter activity, role in transmembrane transport and integral component of membrane localization
AN0218		Has domain(s) with predicted role in anion transport and integral component of membrane localization
AN0219		Ortholog of A. niger CBS 513.88 : An01g01800, A. oryzae RIB40 : AO090023000623, Neosartorya fischeri NRRL 181 : NFIA_106990, Aspergillus wentii : Aspwe1_0056140 and Aspergillus versicolor : Aspve1_0121031
AN0220		Protein of unknown function
AN0221		Putative chitinase; glycoside hydrolase family 18 (GH18) protein with a predicted role in chitin hydrolysis
AN0223		Has domain(s) with predicted RNA polymerase II transcription factor activity, sequence-specific DNA binding, transcription factor activity, sequence-specific DNA binding, zinc ion binding activity
AN0224		Ortholog(s) have Golgi apparatus, cytosol, nucleus localization
AN0225		Ortholog(s) have bile acid-exporting ATPase activity, role in bile acid and bile salt transport and fungal-type vacuole localization
AN0226		Ortholog(s) have protein homodimerization activity, ubiquitin protein ligase activity, ubiquitin-protein transferase activity
AN0227		Ortholog of A. fumigatus Af293 : Afu3g12020, Afu5g10910, Afu4g06275, A. niger CBS 513.88 : An14g03700, An04g00590, An02g07840 and A. oryzae RIB40 : AO090010000440, AO090023000963
AN0228		Ortholog(s) have ATP-dependent 3'-5' DNA helicase activity, ATP-dependent four-way junction helicase activity, DNA replication origin binding and single-stranded DNA binding, more
AN0229		Ortholog(s) have role in Golgi to plasma membrane transport and Golgi apparatus, fungal-type vacuole membrane localization
AN0230		Ortholog of Neosartorya fischeri NRRL 181 : NFIA_102580, Aspergillus wentii : Aspwe1_0182725, Aspergillus versicolor : Aspve1_0035599 and Aspergillus zonatus : Aspzo1_0019331
AN0231	ivoB	Conidiophore-specific phenol oxidase; mutant conidiophores, metulae and phialides lack pigmentation; ivoB mutants accumulate the substrate N-acetyl-6-hydroxytryptophan (AHT); repressed by light in developmentally competent mycelia
AN0232	ureD	Nickel-binding protein involved in utilization of urea as a nitrogen source
AN0233		Has domain(s) with predicted transmembrane transporter activity, role in transmembrane transport and integral component of membrane localization
AN0234		Has domain(s) with predicted hydrolase activity
AN0235	ireA	Putative serine-threonine kinase with a predicted role in the endoplasmic reticulum (ER) unfolded protein response (UPR); ortholog of S. cerevisiae Ire1p; mutants are inviable and produce swollen hyphae
AN0237		Ortholog(s) have mRNA binding activity and role in maturation of 5.8S rRNA from tricistronic rRNA transcript (SSU-rRNA, 5.8S rRNA, LSU-rRNA), maturation of LSU-rRNA from tricistronic rRNA transcript (SSU-rRNA, 5.8S rRNA, LSU-rRNA)
AN0239		Ortholog(s) have cytosol localization
AN0240	pppA	Putative transaldolase with a predicted role in the pentose-phosphate shunt; intracellular, menadione stress-induced protein; protein induced by farnesol
AN0241	sodA	Cu/Zn-superoxide dismutase; induced under iron starvation and repressed under copper starvation
AN0242		Ortholog(s) have cytosol localization
AN0243		Putative phosphatidylinositol transfer protein
AN0244	vps8	Putative vacuolar assembly protein with a predicted role in late endosome to vacuole transport via the multivesicular body sorting pathway; locus contains the conserved upstream open reading frame (uORF) AN0244-uORF
AN0244-uORF		Conserved upstream open reading frame (uORF) that mediates repression of an AN0244 (vps8) protein reporter in vitro
AN0245		Putative glucanase with a predicted role beta-glucan hydrolysis
AN0246		Ortholog of A. fumigatus Af293 : Afu1g05300, A. niger CBS 513.88 : An01g04570, A. oryzae RIB40 : AO090003000826, Aspergillus wentii : Aspwe1_0049630 and Aspergillus sydowii : Aspsy1_0142918
AN0247		Ortholog(s) have role in negative regulation of G0 to G1 transition, ribosomal small subunit biogenesis and 90S preribosome, nucleolus localization
AN0248	pdiB	Putative protein disulfide isomerase; pdiB mRNA levels increase in the presence of farnesol
AN0249		Putative F-box protein
AN0250	xtrD	Xylose transporter; transcriptionally induced by growth on xylose
AN0251		Ortholog of A. fumigatus Af293 : Afu1g03520, A. niger CBS 513.88 : An01g04620, A. oryzae RIB40 : AO090005000747, Neosartorya fischeri NRRL 181 : NFIA_021140 and Aspergillus wentii : Aspwe1_0181100
AN0252		Putative F1F0-ATPase complex gamma subunit with a predicted role in energy metabolism; expression reduced after exposure to farnesol
AN0253	top1	Putative DNA topoisomerase I; transcript upregulated in response to camptothecin
AN0254		Has domain(s) with predicted catalytic activity, coenzyme binding activity and role in cellular metabolic process
AN0255		Ortholog of A. fumigatus Af293 : Afu1g03460, A. niger CBS 513.88 : An01g04670, A. oryzae RIB40 : AO090005000754, Aspergillus wentii : Aspwe1_0105945 and Aspergillus sydowii : Aspsy1_0055077
AN0256	palB	Predicted calpain-like cysteine protease involved in a signaling pathway that activates PacC transcription factor in response to alkaline ambient pH
AN0257	antA	Putative peroxisomal ATP carrier protein with a predicted role in fatty acid beta-oxidation; inactivation impairs triacetylfusarinine C (TAFC) siderophore biosynthesis; mutant is growth impaired in iron-depleted medium
AN0258		Ortholog(s) have mitochondrion localization
AN0259		Putative adenylate kinase with a predicted role in nucleotide salvage pathways
AN0260		Putative DNA primase, large subunit; ortholog of S. cerevisiae PRI2; expression reduced after exposure to farnesol
AN0261	sec23	COPII coat component; considered a prototypic marker of transitional ER (endoplasmic reticulum); localizes to a cytosolic haze and to numerous small foci that predominate near the hyphal tips
AN0262		Ortholog(s) have role in ribosomal large subunit assembly and cytosolic large ribosomal subunit, nucleolus, preribosome, large subunit precursor localization
AN0263		Predicted mariner transposon-related ORF
AN0264		Protein of unknown function
AN0265		Ortholog of A. fumigatus Af293 : Afu1g03380, A. niger CBS 513.88 : An01g04760, A. oryzae RIB40 : AO090005000763, Aspergillus wentii : Aspwe1_0049645 and Aspergillus sydowii : Aspsy1_0027812
AN0266		Has domain(s) with predicted nucleotide binding activity
AN0267		Has domain(s) with predicted calcium ion binding activity
AN0268	mesA	Predicted transmembrane protein required for the maintenance of hyphal polarity; enhancer of sepA polarity defects; localizes to hyphal tips and sites of branch emergence; mutants form wide hyphae with an aberrant pattern of tip branching
AN0270		Ortholog(s) have role in cellular bud site selection, pyridoxal phosphate biosynthetic process and cytosol, nucleus localization
AN0271		Putative dUTP pyrophosphatase with a predicted role in pyrimidine metabolism; transcript upregulated in response to camptothecin
AN0272		Ortholog of A. fumigatus Af293 : Afu1g02880, A. niger CBS 513.88 : An01g05030, A. oryzae RIB40 : AO090005000779, Aspergillus wentii : Aspwe1_0025563 and Aspergillus sydowii : Aspsy1_0055099
AN0273	rsrA	Putative transcription factor; involved in oxidative stress response; transcript upregulated in response to camptothecin
AN0274		Has domain(s) with predicted nucleic acid binding activity
AN0275		Ortholog(s) have L-cystine transmembrane transporter activity, role in L-cystine transport and endosome, fungal-type vacuole localization
AN0276		Ortholog of A. fumigatus Af293 : Afu1g02840, A. niger CBS 513.88 : An01g04950, A. oryzae RIB40 : AO090005000773, Aspergillus wentii : Aspwe1_0169585 and Aspergillus sydowii : Aspsy1_0085871
AN0278		Ortholog(s) have structural constituent of ribosome activity, role in cytoplasmic translation and cytosolic large ribosomal subunit, nucleolus localization
AN0279	flbD	Putative transcription factor involved in regulation of asexual and sexual development and in response to nitrogen starvation; contains a myb-like DNA-binding domain
AN0280		Putative alpha-1,4-glucosidase; glucosyl hydrolase; transcriptionally induced by growth on xylose
AN0281	bubA	Putative component of the Septation Initiation Network (SIN)
AN0282		Has domain(s) with predicted nucleic acid binding, nucleotide binding activity
AN0283		Protein of unknown function
AN0284		Protein of unknown function
AN0285		Putative 6-phosphogluconolactonase with a predicted role in gluconic acid and gluconate metabolism; expression upregulated after exposure to farnesol
AN0286		Ortholog of A. fumigatus Af293 : Afu1g02985, A. niger CBS 513.88 : An01g05160, A. oryzae RIB40 : AO090005000790, Aspergillus wentii : Aspwe1_0103349 and Aspergillus sydowii : Aspsy1_0626563
AN0287		Ortholog(s) have cytosol localization
AN0288		Ortholog of A. fumigatus Af293 : Afu1g03000, Neosartorya fischeri NRRL 181 : NFIA_021630, Aspergillus wentii : Aspwe1_0169599 and Aspergillus versicolor : Aspve1_0231328
AN0289		Ortholog(s) have U2-type spliceosomal complex localization
AN0290		Ortholog(s) have actin filament binding activity and role in barbed-end actin filament capping, filamentous growth, mitotic actomyosin contractile ring contraction
AN0291		Has domain(s) with predicted RNA polymerase II transcription cofactor activity, role in regulation of transcription from RNA polymerase II promoter and mediator complex localization
AN0292		Subunit of the SAGA transcriptional regulatory complex
AN0293		Ortholog(s) have carboxylic ester hydrolase activity, structural constituent of ribosome activity, role in C-terminal protein demethylation and cytosol, mitochondrial small ribosomal subunit, nucleus localization
AN0294		Ortholog(s) have cytoplasm localization
AN0295		Ortholog(s) have role in ER-associated misfolded protein catabolic process and cytoplasm-associated proteasomal ubiquitin-dependent protein catabolic process, more
AN0296		Ortholog of A. niger CBS 513.88 : An14g03590, Neosartorya fischeri NRRL 181 : NFIA_096570, Aspergillus wentii : Aspwe1_0046795 and Aspergillus versicolor : Aspve1_0035695
AN0297		Putative protoplast secreted protein 2; intracellular, menadione stress-induced protein
AN0298		Ortholog(s) have RNA binding activity, role in mRNA polyadenylation, pre-mRNA cleavage required for polyadenylation, response to drug and cytosol, mRNA cleavage and polyadenylation specificity factor complex localization
AN0299		Putative chitinase; glycoside hydrolase family 18 (GH18) protein with a predicted role in chitin hydrolysis
AN0300		Putative asparaginase with a predicted role in asparagine metabolism
AN0301		Ortholog of A. fumigatus Af293 : Afu1g02770, A. niger CBS 513.88 : An01g05370, A. oryzae RIB40 : AO090005000817, Aspergillus wentii : Aspwe1_0169626 and Aspergillus sydowii : Aspsy1_0144698
AN0302		Ortholog of A. fumigatus Af293 : Afu1g02760, A. niger CBS 513.88 : An01g05390, A. oryzae RIB40 : AO090005000820, Aspergillus wentii : Aspwe1_0025599 and Aspergillus sydowii : Aspsy1_0146024
AN0303		Ortholog(s) have mitochondrial outer membrane localization
AN0304		Ortholog(s) have metalloendopeptidase activity, role in protein sumoylation, response to UV-B, response to UV-C, translesion synthesis and nuclear envelope localization
AN0305		Ortholog(s) have snoRNA binding activity
AN0306		Ortholog(s) have role in Arp2/3 complex-mediated actin nucleation and Arp2/3 protein complex, actin cortical patch, cell division site, cell tip, cytosol, nucleus localization
AN0307		Putative F-box protein
AN0309		Ortholog of A. niger CBS 513.88 : An01g05570, Neosartorya fischeri NRRL 181 : NFIA_022000, Aspergillus versicolor : Aspve1_0048560 and Aspergillus clavatus NRRL 1 : ACLA_031790
AN0310		Ortholog(s) have cytosol, nucleolus localization
AN0311		Ortholog of A. fumigatus Af293 : Afu1g02600, A. niger CBS 513.88 : An01g05600, A. oryzae RIB40 : AO090005000834, Aspergillus wentii : Aspwe1_0169640 and Aspergillus sydowii : Aspsy1_0027873
AN0312		Ortholog(s) have transcription factor activity, RNA polymerase I CORE element sequence-specific binding activity and role in regulation of transcription from RNA polymerase I promoter, transcription from RNA polymerase I promoter
AN0313		Has domain(s) with predicted hydrolase activity and role in metabolic process
AN0314		Putative aspartyl-tRNA synthetase with a predicted role in tRNA aminoacylation; expression upregulated after exposure to farnesol
AN0315		Ortholog of A. fumigatus Af293 : Afu1g02560, A. niger CBS 513.88 : An01g05640, Aspergillus wentii : Aspwe1_0025616, Aspergillus sydowii : Aspsy1_0145521 and Aspergillus terreus NIH2624 : ATET_04837
AN0316	tubA	Alpha-tubulin, forms a heterodimer with beta-tubulin that promotes microtubule assembly
AN0317		Ortholog(s) have ubiquitin binding activity and role in actin cortical patch organization, endocytosis, endoplasmic reticulum unfolded protein response, positive regulation of cytokinesis
AN0318		Putative plasma membrane ATPase with a predicted role in energy metabolism
AN0319		Ortholog of A. fumigatus Af293 : Afu1g02490, A. niger CBS 513.88 : An01g05680, A. oryzae RIB40 : AO090005000843, Aspergillus wentii : Aspwe1_0049702 and Aspergillus sydowii : Aspsy1_0144752
AN0321		Ortholog(s) have cytosol localization
AN0322		Has domain(s) with predicted oxidoreductase activity and role in metabolic process
AN0323		Ortholog of A. nidulans FGSC A4 : AN2370, AN10160, A. fumigatus Af293 : Afu1g02440, Afu4g02760, A. niger CBS 513.88 : An01g05750, An12g09350, An13g03290 and A. oryzae RIB40 : AO090020000719, AO090005000852
AN0324		Ortholog of A. oryzae RIB40 : AO090701000442, Aspergillus wentii : Aspwe1_0176341, Aspergillus versicolor : Aspve1_0048578, Aspve1_0052669 and Aspergillus niger ATCC 1015 : 52903-mRNA
AN0325		Ortholog(s) have mitochondrion localization
AN0326		Ortholog of A. fumigatus Af293 : Afu1g02400, A. niger CBS 513.88 : An01g05790, A. oryzae RIB40 : AO090005000857, Aspergillus wentii : Aspwe1_0025630 and Aspergillus terreus NIH2624 : ATET_04850
AN0327		Ortholog(s) have ATP-dependent 3'-5' DNA helicase activity, ATP-dependent 5'-3' DNA helicase activity and role in box C/D snoRNP assembly, histone exchange, rRNA processing, regulation of transcription from RNA polymerase II promoter
AN0328		Ortholog(s) have nucleus localization
AN0329		Ortholog(s) have polyubiquitin binding activity
AN0330		NADH:flavin oxidoreductase; upregulated in A. oryzae and A. nidulans under hypoxic growth conditions
AN0331		Ortholog of A. fumigatus Af293 : Afu1g02380, A. niger CBS 513.88 : An01g05810, Aspergillus wentii : Aspwe1_0049711, Aspergillus sydowii : Aspsy1_0040882 and Aspergillus terreus NIH2624 : ATET_04855
AN0332		Has domain(s) with predicted role in transmembrane transport and integral component of membrane localization
AN0333		Has domain(s) with predicted DNA binding, zinc ion binding activity, role in transcription, DNA-templated and nucleus localization
AN0334		Ortholog of A. fumigatus Af293 : Afu1g02340, A. oryzae RIB40 : AO090005000866, Aspergillus wentii : Aspwe1_0169667 and Aspergillus sydowii : Aspsy1_0145773
AN0335		Ortholog of A. fumigatus Af293 : Afu1g02330, A. niger CBS 513.88 : An01g05850, A. oryzae RIB40 : AO090005000867, Aspergillus wentii : Aspwe1_0103633 and Aspergillus sydowii : Aspsy1_0633416
AN0336		Ortholog of A. fumigatus Af293 : Afu1g02310, A. niger CBS 513.88 : An01g05880, Aspergillus wentii : Aspwe1_0736723, Aspergillus sydowii : Aspsy1_1167337 and Aspergillus terreus NIH2624 : ATET_04862
AN0337		Ortholog of A. fumigatus Af293 : Afu1g07195, A. niger CBS 513.88 : An07g09780, A. oryzae RIB40 : AO090012000973, Aspergillus wentii : Aspwe1_0028307 and Aspergillus sydowii : Aspsy1_0047732
AN0338	CYP680A1	Putative cytochrome P450
AN0339		Ortholog of A. fumigatus Af293 : Afu1g02280, A. niger CBS 513.88 : An01g05970, A. oryzae RIB40 : AO090005000872, Aspergillus wentii : Aspwe1_0049720 and Aspergillus sydowii : Aspsy1_0040896
AN0340		Ortholog of A. fumigatus Af293 : Afu1g02270/abp2, A. niger CBS 513.88 : An01g05990, Aspergillus wentii : Aspwe1_0181210, Aspergillus sydowii : Aspsy1_0145577 and Aspergillus terreus NIH2624 : ATET_04867
AN0341		Ortholog of A. nidulans FGSC A4 : AN2152, A. fumigatus Af293 : Afu1g02260, Afu2g15990, A. niger CBS 513.88 : An01g06000 and Aspergillus wentii : Aspwe1_0025648, Aspwe1_0026895
AN0342		Protein of unknown function
AN0343		Ortholog of A. fumigatus Af293 : Afu1g02250, A. niger CBS 513.88 : An01g06020, Aspergillus wentii : Aspwe1_0066622, Aspergillus sydowii : Aspsy1_0129159 and Aspergillus terreus NIH2624 : ATET_04870
AN0346		Ortholog(s) have cytosol, nucleus, plasma membrane localization
AN0347	rabE	Putative GTPase with a predicted role in intra-Golgi transport; transcript levels increase during the unfolded-protein response (UPR)
AN0348		Ortholog of A. fumigatus Af293 : Afu1g02180, A. niger CBS 513.88 : An01g06070, A. oryzae RIB40 : AO090005000881, Aspergillus wentii : Aspwe1_0169690 and Aspergillus sydowii : Aspsy1_0143278
AN0349		Ortholog(s) have ATPase activity, coupled activity, role in positive regulation of protein-pyridoxal-5-phosphate linkage, protein refolding and mitochondrial matrix localization
AN0350		Ortholog of A. niger CBS 513.88 : An01g06100, Neosartorya fischeri NRRL 181 : NFIA_022490, Aspergillus wentii : Aspwe1_0025662 and Aspergillus versicolor : Aspve1_0067306
AN0351	gfdA	Putative NAD+ dependent glycerol-3-phosphate dehydrogenase with a predicted role in glycerol metabolism
AN0353		Putative F-box protein
AN0354	aroG	Putative 3-deoxy-D-arabino-heptulosonate 7-phosphate synthase with a predicted role in aromatic amino acid family biosynthesis; protein expressed at increased levels in a hapX mutant versus wild-type; feedback-inhibited by phenylalanine
AN0355		Protein of unknown function
AN0356		Ortholog of A. fumigatus Af293 : Afu1g02080, A. niger CBS 513.88 : An01g06170, A. oryzae RIB40 : AO090005000887, Aspergillus wentii : Aspwe1_0098094 and Aspergillus sydowii : Aspsy1_0085975
AN0357		Putative ubiquinol-cytochrome-c reductase subunit with a predicted role in energy metabolism
AN0359	sgdA	Putative eIF3b subunit of translation initiation factor 3 (eIF3); required for conidial germination
AN0360		Ortholog(s) have cytoplasm, nucleolus localization
AN0362		Ortholog of A. fumigatus Af293 : Afu6g00430, Afu6g03560, A. niger CBS 513.88 : An10g01040, An01g06280, A. oryzae RIB40 : AO090005000897 and Aspergillus wentii : Aspwe1_0035953, Aspwe1_0058160
AN0363	velB	Component of the velvet complex composed of VelB, VeA, and LaeA that coordinates development and secondary metabolism in response to light
AN0364		Has domain(s) with predicted RNA polymerase II transcription factor activity, sequence-specific DNA binding, zinc ion binding activity, role in regulation of transcription, DNA-templated and nucleus localization
AN0365		Ortholog of A. fumigatus Af293 : Afu1g01950, A. niger CBS 513.88 : An01g06340, A. oryzae RIB40 : AO090005000900, Aspergillus wentii : Aspwe1_0049744 and Aspergillus sydowii : Aspsy1_0040934
AN0366		Has domain(s) with predicted integral component of membrane localization
AN0367		Putative integral membrane protein; transcript repressed by light in developmentally competent mycelia
AN0368		Has domain(s) with predicted RNA binding, RNA-DNA hybrid ribonuclease activity, RNA-directed DNA polymerase activity, nucleic acid binding activity and role in RNA-dependent DNA replication
AN0369		Has domain(s) with predicted aminopeptidase activity, metalloexopeptidase activity and role in cellular process, proteolysis
AN0370		Has domain(s) with predicted catalytic activity and role in metabolic process
AN0372		Ortholog(s) have endoplasmic reticulum localization
AN0374		Has domain(s) with predicted role in transmembrane transport and integral component of membrane localization
AN0376		Has domain(s) with predicted RNA binding, RNA-directed DNA polymerase activity and role in RNA-dependent DNA replication
AN0377		Has domain(s) with predicted oxidoreductase activity and role in oxidation-reduction process
AN0378		Ortholog of A. niger CBS 513.88 : An01g06440, A. oryzae RIB40 : AO090005001321, Aspergillus versicolor : Aspve1_0085305, Aspve1_0120457 and Aspergillus niger ATCC 1015 : 36035-mRNA
AN0379		Ortholog of A. fumigatus Af293 : Afu1g01760, A. oryzae RIB40 : AO090005000918, Aspergillus wentii : Aspwe1_0025697 and Aspergillus sydowii : Aspsy1_0115500
AN0380	cyp10	Putative peptidyl-prolyl cis-trans isomerase (PPIase); transcript is induced by nitrate; predicted NirA binding site in promoter
AN0381		Ortholog(s) have unfolded protein binding activity, role in protein folding and chaperonin-containing T-complex, nucleus localization
AN0382		Has domain(s) with predicted role in transmembrane transport and integral component of membrane localization
AN0383	dfgE	Putative endo-mannanase GH76 family protein; transcript repressed by nitrate
AN0384		Ortholog of A. nidulans FGSC A4 : AN5649, AN1674, AN1268, AN7262, A. fumigatus Af293 : Afu1g01700, Afu2g17000, Afu4g08730, Afu4g13630, Afu1g10012 and A. niger CBS 513.88 : An01g09380, An01g06520, An04g09080, An04g03600
AN0385		Putative branched chain amino acid aminotransferase with a predicted role in branched chain amino acid biosynthesis
AN0386		Ortholog of A. nidulans FGSC A4 : AN6727, AN5371, A. fumigatus Af293 : Afu1g01610, Afu4g01060, Afu6g03180, Afu7g05880 and A. niger CBS 513.88 : An04g08650, An07g02000
AN0387	cryA	Cryptochrome, nuclearly-localized protein that senses UVA and blue light and represses sexual development by regulating other regulators such as VeA, NsdD, and RosA; member of the class I cyclobutane pyrimidine dimer (CPD) photolyase family
AN0388	araR	Zn(2)Cys(6) binuclear cluster domain transcription factor involved in regulation of genes of pentose catabolism
AN0389		Ortholog of A. fumigatus Af293 : Afu1g01570, A. niger CBS 513.88 : An04g08610, Neosartorya fischeri NRRL 181 : NFIA_023080, Aspergillus wentii : Aspwe1_0169743 and Aspergillus versicolor : Aspve1_0119805
AN0390		Ortholog of A. fumigatus Af293 : Afu2g15450, A. niger CBS 513.88 : An07g02450, Neosartorya fischeri NRRL 181 : NFIA_090690, Aspergillus wentii : Aspwe1_0669328 and Aspergillus versicolor : Aspve1_0122514
AN0391		Ortholog of A. nidulans FGSC A4 : AN7222, A. fumigatus Af293 : Afu1g01490, Afu2g01760, A. niger CBS 513.88 : An03g06670, An15g07300 and A. oryzae RIB40 : AO090010000045/aoiD, AO090102000259
AN0392		Ortholog of A. fumigatus Af293 : Afu1g01540, A. oryzae RIB40 : AO090102000263, Neosartorya fischeri NRRL 181 : NFIA_023120, Aspergillus wentii : Aspwe1_0169751 and Aspergillus versicolor : Aspve1_0157964
AN0393	dfgC	Putative endo-mannanase GH76 family protein; predicted type I transmembrane protein
AN0394		Ortholog(s) have role in positive regulation of apoptotic process, response to singlet oxygen and mitochondrion, nucleus localization
AN0395		Putative inorganic diphosphatase with a predicted role in energy metabolism
AN0396		Has domain(s) with predicted protein dimerization activity
AN0397		Protein of unknown function
AN0398		Has domain(s) with predicted catalytic activity and role in metabolic process
AN0399	nrtB	High-affinity nitrate transporter; transcription is induced by nitrate and repressed by ammonium; predicted NirA binding site in promoter
AN0400		Ortholog of A. fumigatus Af293 : Afu4g09610, A. niger CBS 513.88 : An04g07500, A. oryzae RIB40 : AO090003001281, Neosartorya fischeri NRRL 181 : NFIA_106400 and Aspergillus wentii : Aspwe1_0022929
AN0401		Ortholog of A. fumigatus Af293 : Afu2g02490, Aspergillus flavus NRRL 3357 : AFL2T_08730, Aspergillus versicolor : Aspve1_0035846 and Aspergillus fumigatus A1163 : AFUB_019590
AN0402		Ortholog of Aspergillus versicolor : Aspve1_0048646 and Aspergillus sydowii : Aspsy1_0055229
AN0403		Ortholog(s) have cytoplasm localization
AN0404		Has domain(s) with predicted ATP binding, ATPase activity, ATPase activity, coupled to transmembrane movement of substances, nucleoside-triphosphatase activity, nucleotide binding activity and role in transmembrane transport
AN0405		Ortholog of A. fumigatus Af293 : Afu1g05000, Aspergillus wentii : Aspwe1_0037521, Aspergillus sydowii : Aspsy1_0055250 and Aspergillus terreus NIH2624 : ATET_02569
AN0406		Ortholog of A. fumigatus Af293 : Afu1g04990, A. niger CBS 513.88 : An01g04080, A. oryzae RIB40 : AO090003000834, Aspergillus wentii : Aspwe1_0104266 and Aspergillus sydowii : Aspsy1_0639570
AN0407		Ortholog(s) have chromatin insulator sequence binding, transcription factor activity, core RNA polymerase III binding activity and role in transcription initiation from RNA polymerase III promoter
AN0408		Ortholog(s) have triglyceride lipase activity, role in triglyceride mobilization and cytoplasm localization
AN0409		Ortholog(s) have cytosol, fungal-type vacuole membrane, nucleus localization
AN0410	bimG	Essential protein phosphatase required for the completion of anaphase; uORF encoded in the upstream leader sequence
AN0411		Putative GTPase with a predicted role in ER to Golgi transport
AN0412		Protein of unknown function; this locus is reported to contain an upstream open reading frame (uORF)
AN0413		Protein of unknown function
AN0414		Ortholog of A. fumigatus Af293 : Afu1g04920/sha1, A. niger CBS 513.88 : An01g03970, A. oryzae RIB40 : AO090003000844, Aspergillus wentii : Aspwe1_0037503 and Aspergillus sydowii : Aspsy1_0055258
AN0416		Ortholog(s) have Golgi apparatus localization
AN0417	sec61	Putative protein translocation complex subunit; expression reduced after exposure to farnesol
AN0418	ureA	Putative high-affinity urea/H+ symporter; regulated by nitrogen catabolite repression; transcript upregulated by nitrate limitation
AN0419		Transcript induced in response to calcium dichloride in a CrzA-dependent manner
AN0420	nudG	Cytoplasmic dynein light chain, LC8, component of the microtubule motor protein involved in nuclear migration
AN0421		Ortholog(s) have mRNA binding, rRNA primary transcript binding activity
AN0422	abaA	TEA/ATTS domain transcriptional activator involved in regulation of conidiation; required for phialide differentiation
AN0423	xyrA	Putative D-xylose reductase with a predicted role in carbohydrate metabolism; transcriptionally induced by growth on xylose
AN0424		Ortholog of A. fumigatus Af293 : Afu1g04810, A. niger CBS 513.88 : An01g03730, Aspergillus wentii : Aspwe1_0169505 and Aspergillus sydowii : Aspsy1_0641478
AN0427		Ortholog of A. fumigatus Af293 : Afu1g04760, Aspergillus wentii : Aspwe1_0103691, Aspergillus sydowii : Aspsy1_0145360 and Aspergillus carbonarius ITEM 5010 : Acar5010_206077
AN0428		Putative lysyl-tRNA synthetase with a predicted role in tRNA aminoacylation
AN0429		Ortholog(s) have protein transporter activity, unfolded protein binding activity and role in protein import into mitochondrial inner membrane, protein import into mitochondrial outer membrane
AN0430		Ortholog of S. cerevisiae : STB6, A. fumigatus Af293 : Afu1g04480, A. niger CBS 513.88 : An01g03630, A. oryzae RIB40 : AO090003000868 and Aspergillus wentii : Aspwe1_0103827
AN0432		Ortholog(s) have cytochrome-b5 reductase activity, acting on NAD(P)H activity and role in cellular response to oxidative stress, ergosterol biosynthetic process
AN0433		Ortholog(s) have cell surface, cytosolic large ribosomal subunit, nucleolus localization
AN0434		Ortholog(s) have cytosol, nucleus localization
AN0435		Ortholog of A. nidulans FGSC A4 : AN10356, A. fumigatus Af293 : Afu1g04510, Afu3g13080, A. niger CBS 513.88 : An01g03600 and A. oryzae RIB40 : AO090003000870, AO090012000821
AN0436		Ortholog(s) have cytosol, nucleus localization
AN0437		Has domain(s) with predicted hydrolase activity
AN0438		Ortholog of A. fumigatus Af293 : Afu1g04575, A. niger CBS 513.88 : An01g03530, A. oryzae RIB40 : AO090003000883, Aspergillus wentii : Aspwe1_0025463 and Aspergillus terreus NIH2624 : ATET_03750
AN0439		Ortholog(s) have cytosol, nucleus localization
AN0440		Subunit of the SAGA transcriptional regulatory complex
AN0441		Has domain(s) with predicted zinc ion binding activity
AN0442		Ortholog(s) have nucleolus localization
AN0443		Putative zinc containing alcohol dehydrogenase; protein expressed at decreased levels in a hapX mutant versus wild-type
AN0444	hulB	Putative HECT ubiquitin ligase
AN0445		Ortholog(s) have RNA binding, structural constituent of ribosome activity, role in cytoplasmic translation and cytosolic large ribosomal subunit, nucleolus localization
AN0446		Ortholog of A. fumigatus Af293 : Afu1g04670, A. niger CBS 513.88 : An01g03450, A. oryzae RIB40 : AO090003000896, Aspergillus wentii : Aspwe1_0105170 and Aspergillus sydowii : Aspsy1_0144835
AN0447		Ortholog(s) have mitochondrion localization
AN0448		Ortholog of A. fumigatus Af293 : Afu1g04690, A. niger CBS 513.88 : An01g03390, A. oryzae RIB40 : AO090003000900, Aspergillus wentii : Aspwe1_0037393 and Aspergillus sydowii : Aspsy1_0055292
AN0449		Has domain(s) with predicted GTP binding, GTPase activity, guanyl-nucleotide exchange factor activity and role in regulation of small GTPase mediated signal transduction, signal transduction, small GTPase mediated signal transduction
AN0450		Ortholog(s) have tRNA binding activity and role in protein urmylation, regulation of cell shape, regulation of translational fidelity, tRNA wobble position uridine thiolation
AN0451		Putative C-8 sterol isomerase with a predicted role in sterol metabolism
AN0452		Protein with xyloglucan-specific endoglucanase activity, involved in degradation of xyloglucans; predicted role in cellulose metabolism
AN0453	pclA	Putative G1/S cyclin; physically interacts with nimX; expression is transcriptionally regulated by BrlA and AbaA; mutants produce abnormal conidiophores with extra layers of phialides
AN0454		Ortholog of A. fumigatus Af293 : Afu1g04440, A. niger CBS 513.88 : An01g03310, A. oryzae RIB40 : AO090003000907, Aspergillus wentii : Aspwe1_0150842 and Aspergillus sydowii : Aspsy1_0086117
AN0456		Ortholog of Aspergillus versicolor : Aspve1_0078338 and Aspergillus sydowii : Aspsy1_0196121
AN0457		Protein of unknown function
AN0458		Ortholog of A. fumigatus Af293 : Afu1g04410, A. niger CBS 513.88 : An01g03270, A. oryzae RIB40 : AO090003000909, Aspergillus wentii : Aspwe1_0169404 and Aspergillus sydowii : Aspsy1_0143024
AN0459	CYP578C1	Putative cytochrome P450
AN0460		Putative F-box protein
AN0461		Ortholog of A. fumigatus Af293 : Afu1g04370, A. niger CBS 513.88 : An01g03230, A. oryzae RIB40 : AO090003000912, Aspergillus wentii : Aspwe1_0025386 and Aspergillus sydowii : Aspsy1_0055307
AN0462	secC	Predicted exocyst complex component with similarity to Saccharomyces cerevisiae Sec3p; SecC-GFP localizes to the apex of the hyphal tip
AN0463		Predicted Rac guanine nucleotide exchange factor (Rac GEF)
AN0464		Has domain(s) with predicted hydrolase activity
AN0465		Ortholog of S. cerevisiae RPS8A and RPS8B; palA-dependent expression independent of pH
AN0466		Ortholog of A. fumigatus Af293 : Afu1g04315, A. oryzae RIB40 : AO090003000918, Aspergillus wentii : Aspwe1_0037360 and Aspergillus sydowii : Aspsy1_0041113
AN0467		Ortholog of A. nidulans FGSC A4 : AN0468, A. fumigatus Af293 : Afu1g01350, Afu1g04310, A. niger CBS 513.88 : An12g10460 and Aspergillus wentii : Aspwe1_0169394
AN0468		Ortholog of A. nidulans FGSC A4 : AN0467, A. fumigatus Af293 : Afu1g01350, Afu1g04310, A. niger CBS 513.88 : An12g10460 and Aspergillus wentii : Aspwe1_0169394
AN0469		Ortholog(s) have role in cellular response to arsenic-containing substance and endoplasmic reticulum, plasma membrane localization
AN0470		Has domain(s) with predicted structural constituent of ribosome activity, role in translation and ribosome localization
AN0471	vcxA	Putative vacuolar H+/Ca2+ exchanger
AN0472	engA	Putative 1,3-beta-glucosidase with a role in carbon starvation-induced autolytic cell wall degradation
AN0473		Has domain(s) with predicted role in transmembrane transport and integral component of membrane localization
AN0474		Has domain(s) with predicted role in nucleoside metabolic process
AN0475		Putative ortholog of S. cerevisiae Utp14p; expression reduced after exposure to farnesol
AN0476		Ortholog(s) have mitochondrion localization
AN0477		Has domain(s) with predicted homogentisate 1,2-dioxygenase activity and role in L-phenylalanine catabolic process, oxidation-reduction process, tyrosine metabolic process
AN0478		Protein of unknown function
AN0479	bglO	Putative beta-glucosidase with a predicted role in polysaccharide degradation
AN0480		Protein of unknown function
AN0481		Protein of unknown function
AN0482		Putative ubiquitin-conjugating enzyme; transcript repressed by nitrate
AN0483		Ortholog of Neosartorya fischeri NRRL 181 : NFIA_058180, Aspergillus versicolor : Aspve1_0158177, Aspergillus clavatus NRRL 1 : ACLA_085420 and Aspergillus zonatus : Aspzo1_0018005
AN0484		Has domain(s) with predicted glycerophosphodiester phosphodiesterase activity, phosphoric diester hydrolase activity and role in glycerol metabolic process, lipid metabolic process
AN0485		Ortholog of A. nidulans FGSC A4 : AN3709, A. fumigatus Af293 : Afu4g13930, Afu6g12690, A. niger CBS 513.88 : An06g01900, An01g14510 and A. oryzae RIB40 : AO090023000254, AO090003001584
AN0486		Has domain(s) with predicted DNA binding, nucleic acid binding, zinc ion binding activity, role in transcription, DNA-templated and nucleus localization
AN0487		Has domain(s) with predicted transferase activity, transferring hexosyl groups activity and role in lipid glycosylation
AN0489		Has domain(s) with predicted role in transmembrane transport and integral component of membrane localization
AN0490		Putative CTP synthase with a predicted role in pyrimidine metabolism
AN0492		Ortholog of Aspergillus versicolor : Aspve1_0078373 and Aspergillus sydowii : Aspsy1_0041144
AN0493		PalA-dependent expression independent of pH
AN0494	cbhB	Protein with cellulose 1,4-beta-cellobiosidase activity, involved in degradation of glucans
AN0495		Has domain(s) with predicted amino acid binding, formyltetrahydrofolate deformylase activity, hydroxymethyl-, formyl- and related transferase activity and role in 'de novo' IMP biosynthetic process, biosynthetic process, metabolic process
AN0497		Has domain(s) with predicted role in transmembrane transport and integral component of membrane localization
AN0498		Has domain(s) with predicted role in transmembrane transport and integral component of membrane localization
AN0499		Has domain(s) with predicted chitin binding activity, role in chitin metabolic process and extracellular region localization
AN0500		Ortholog of Aspergillus versicolor : Aspve1_0078379 and Aspergillus sydowii : Aspsy1_0145253
AN0501		Ortholog(s) have role in fumiquinazoline C biosynthetic process
AN0502		Putative ortholog of S. cerevisiae Tyw1p with a predicted role in wybutosine biosynthesis; expression reduced after exposure to farnesol
AN0504	sitA	Protein phosphatase; reduced growth on AVICEL medium and reduced eglA and eglB expression
AN0505		Has domain(s) with predicted nucleic acid binding, nucleotide binding activity
AN0506		Protein of unknown function
AN0507		Has domain(s) with predicted DNA binding, RNA polymerase II transcription factor activity, sequence-specific DNA binding, zinc ion binding activity and role in regulation of transcription, DNA-templated, transcription, DNA-templated
AN0508		Protein of unknown function
AN0509		Putative chitinase; glycoside hydrolase family 18 (GH18) protein with a predicted role in chitin hydrolysis
AN0510		Predicted glycosylphosphatidylinositol (GPI)-anchored protein
AN0511		Has domain(s) with predicted role in cell wall macromolecule catabolic process
AN0512		Protein of unknown function
AN0515		Protein of unknown function
AN0517		Putative chitinase; glycoside hydrolase family 18 (GH18) protein with a predicted role in chitin hydrolysis
AN0518		Ortholog of A. nidulans FGSC A4 : AN6482, A. fumigatus Af293 : Afu1g15540, A. niger CBS 513.88 : An12g09790, A. oryzae RIB40 : AO090011000265 and Neosartorya fischeri NRRL 181 : NFIA_009780
AN0519		Protein of unknown function
AN0520		Has domain(s) with predicted UDP-N-acetylmuramate dehydrogenase activity, flavin adenine dinucleotide binding activity and role in oxidation-reduction process
AN0521		Has domain(s) with predicted oxidoreductase activity and role in metabolic process
AN0522		Protein of unknown function
AN0523	pkdA	Putative polyketide synthase; involved in secondary metabolite production
AN0524		Ortholog of A. niger CBS 513.88 : An16g06480, Aspergillus brasiliensis : Aspbr1_0048090, Aspergillus flavus NRRL 3357 : AFL2T_09053 and Aspergillus versicolor : Aspve1_0042193
AN0525		Has domain(s) with predicted oxidoreductase activity
AN0526		Has domain(s) with predicted iron ion binding, oxidoreductase activity, oxidoreductase activity, acting on paired donors, with incorporation or reduction of molecular oxygen and 2-oxoglutarate as one donor, more
AN0527		Ortholog of A. oryzae RIB40 : AO090001000396 and Aspergillus flavus NRRL 3357 : AFL2T_09050
AN0528		Has domain(s) with predicted role in transmembrane transport and integral component of membrane localization
AN0529		Ortholog of A. nidulans FGSC A4 : AN7899/dbaE, AN9159, AN2031, AN1032/afoC, A. fumigatus Af293 : Afu8g00910 and A. niger CBS 513.88 : An03g01180, An09g01790, An03g01810
AN0530		Has domain(s) with predicted FAD binding, oxidoreductase activity and role in metabolic process
AN0531		Protein of unknown function
AN0532		Predicted DDE1 transposon-related ORF
AN0533		Putative transcription factor; predicted role in secondary metabolite production
AN0534		Has domain(s) with predicted GTP binding, GTPase activity
AN0535		Protein of unknown function
AN0536		Predicted gypsy transposon-related ORF
AN0537		Protein of unknown function
AN0538		Protein of unknown function
AN0539		Ortholog of Aspergillus kawachii : Aspka1_0181433 and Aspergillus acidus : Aspfo1_0142555
AN0540		Ortholog of Neosartorya fischeri NRRL 181 : NFIA_056010, Aspergillus versicolor : Aspve1_0065547 and Aspergillus sydowii : Aspsy1_0048566, Aspsy1_0081349
AN0541		Putative chitinase; glycoside hydrolase family 18 (GH18) protein with a predicted role in chitin hydrolysis
AN0542		Has domain(s) with predicted role in cell wall macromolecule catabolic process
AN0543		Has domain(s) with predicted role in cell wall macromolecule catabolic process
AN0544		Protein of unknown function
AN0545		Protein of unknown function
AN0546		Protein of unknown function
AN0547		Has domain(s) with predicted role in transmembrane transport and integral component of membrane localization
AN0548		Ortholog of Aspergillus brasiliensis : Aspbr1_0045481 and Aspergillus terreus NIH2624 : ATET_08579
AN0549		Putative chitinase; glycoside hydrolase family 18 (GH18) protein with a predicted role in chitin hydrolysis
AN0550		Putative glucan 1,3-beta-glucosidase with a predicted role in glucan metabolism
AN0551		Putative mannosyl-oligosaccharide 1,2-alpha-mannosidase with a predicted role in mannose polymer metabolism
AN0553		Protein of unknown function
AN0554	aldA	Aldehyde dehydrogenase; possible roles in beta-alanine, acetate, acetaldehyde and ethanol metabolism, methylglyoxal bypass, penicillin biosynthesis; menadione stress-decreased; carbon starvation autophagy-induced; hypoxia upregulated
AN0556	mreA	Putative DNA repair protein; plays a role in the mitotic checkpoint in response to DNA damaging agents; transcript induced in response to DNA damaging agents; required for normal meiosis and ascospore viability
AN0557		Putative F-box protein
AN0558	gelB	Putative 1,3-beta-transglycosidase with a predicted role in glucan processing; predicted glycosyl phosphatidylinositol (GPI)-anchor
AN0559		Ortholog(s) have mitochondrion targeting sequence binding, protein channel activity
AN0560		Ortholog(s) have role in Golgi to plasma membrane transport, exocyst assembly, exocyst localization, spliceosomal complex assembly
AN0561		Ortholog(s) have mitochondrion localization
AN0562		Has domain(s) with predicted catalytic activity and role in metabolic process
AN0563		Has domain(s) with predicted hydrolase activity and role in metabolic process
AN0564		Has domain(s) with predicted acid phosphatase activity
AN0565	pyrABCN	Multifunctional enzyme with carbamoyl-phosphate synthase (CPSase) and aspartate carbamoyltransferase (ATCase) activities that catalyze the first two steps in pyrimidine biosynthesis
AN0566	trp2	Transient receptor potential Ca2+ channel family protein
AN0567		Putative alcohol oxidase with a predicted role in glycerol metabolism
AN0568		Ortholog(s) have role in conidiophore development and filamentous growth of a population of unicellular organisms in response to biotic stimulus, more
AN0569		Ortholog of A. niger CBS 513.88 : An08g07480, Aspergillus tubingensis : Asptu1_0026628, Aspergillus brasiliensis : Aspbr1_0504530 and Aspergillus kawachii : Aspka1_0173250
AN0570		Ortholog(s) have RNA binding, structural constituent of ribosome activity, role in cytoplasmic translation and cytosolic large ribosomal subunit, nucleolus, yeast-form cell wall localization
AN0571		Ortholog(s) have cell septum, fungal-type vacuole, late endosome, plasma membrane localization
AN0572		Ortholog of A. fumigatus Af293 : Afu6g11290, A. niger CBS 513.88 : An08g07465, Aspergillus wentii : Aspwe1_0027109 and Aspergillus sydowii : Aspsy1_0086207
AN0573		Has domain(s) with predicted intracellular localization
AN0574		Ortholog(s) have glyoxysome localization
AN0575		Ortholog of A. fumigatus Af293 : Afu6g11200, A. oryzae RIB40 : AO090023000494, Aspergillus wentii : Aspwe1_0108297, Aspergillus sydowii : Aspsy1_0144497 and Aspergillus terreus NIH2624 : ATET_05047
AN0576	vps15	Protein serine/threonine kinase; mutants are inviable forming only microcolonies
AN0577		Protein of unknown function
AN0578		Has domain(s) with predicted nucleic acid binding, zinc ion binding activity
AN0579		Putative isopentenyl-diphosphate delta-isomerase with a predicted role in sterol metabolism
AN0580		Ortholog of A. fumigatus Af293 : Afu6g11150, A. niger CBS 513.88 : An08g07580, A. oryzae RIB40 : AO090023000501, Aspergillus wentii : Aspwe1_0027096 and Aspergillus sydowii : Aspsy1_0055387
AN0581		Ortholog(s) have role in S-adenosylmethionine biosynthetic process and fungal-type vacuole membrane localization
AN0582		Ortholog(s) have double-stranded DNA binding, sequence-specific DNA binding, single-stranded DNA binding activity
AN0583		Putative ATP-dependent RNA helicase; ortholog of S. cerevisiae Dbp10p; expression reduced after exposure to farnesol
AN0584		Protein of unknown function
AN0585		Has domain(s) with predicted RNA polymerase II transcription factor activity, sequence-specific DNA binding, zinc ion binding activity, role in regulation of transcription, DNA-templated and nucleus localization
AN0586		Protein of unknown function
AN0587		Putative Hsp70 family chaperone; transcript is induced by nitrate
AN0588		Protein of unknown function
AN0589		Putative ATP-dependent RNA helicase with a predicted role in rRNA processing; ortholog of S. cerevisiae Hca4p; expression reduced after exposure to farnesol
AN0590		Ortholog(s) have nucleus localization
AN0591		Ortholog(s) have cytosol, nucleus localization
AN0592		Has domain(s) with predicted nucleic acid binding, nucleotide binding activity
AN0593		Putative dehydrogenase; expression reduced after exposure to farnesol
AN0594		Ortholog(s) have role in actin filament reorganization involved in cell cycle, budding cell apical bud growth, cell morphogenesis, cell separation after cytokinesis and cellular response to biotic stimulus, more
AN0595		Putative NADPH-cytochrome P450 reductase with a predicted role in energy metabolism
AN0596	ddbA	Putative DNA damage binding protein involved in the DNA damage response; homolog of human DDB1; NeddH-associated protein
AN0597		Ortholog of A. fumigatus Af293 : Afu6g10970, Aspergillus sydowii : Aspsy1_0656004, Aspergillus terreus NIH2624 : ATET_05066 and Aspergillus carbonarius ITEM 5010 : Acar5010_202471
AN0598		Ortholog(s) have role in cellular response to DNA damage stimulus and FANCM-MHF complex localization
AN0599		Has domain(s) with predicted oxidoreductase activity, zinc ion binding activity and role in oxidation-reduction process
AN0600		Ortholog of A. fumigatus Af293 : Afu6g10940, A. niger CBS 513.88 : An06g01260, A. oryzae RIB40 : AO090023000524, Aspergillus wentii : Aspwe1_0107964 and Aspergillus sydowii : Aspsy1_0041257
AN0601		Has domain(s) with predicted role in transmembrane transport and integral component of membrane localization
AN0602		Ortholog of A. niger CBS 513.88 : An15g02350, A. oryzae RIB40 : AO090023000525, Aspergillus wentii : Aspwe1_0050808, Aspwe1_0063480 and Aspergillus sydowii : Aspsy1_0055411
AN0604		Ortholog(s) have role in pyrimidine dimer repair by nucleotide-excision repair, response to UV
AN0605		Ortholog(s) have role in receptor-mediated endocytosis and actin cortical patch localization
AN0606	CYP5076A1	Putative cytochrome P450
AN0607	sidC	Non-ribosomal peptide synthetase; similar to ferrichrome peptide synthetases; involved in ferricrocin (FC) siderophore biosynthesis
AN0608		Ortholog(s) have role in N',N'',N'''-triacetylfusarinine C biosynthetic process, ergosterol biosynthetic process, siderophore biosynthetic process and peroxisome localization
AN0609	sidI	Triacetylfusarinine C (TAFC) biosynthetic enoyl-CoA hydratase; siderophore biosynthetic enzyme
AN0610		Ortholog(s) have cytosol, nucleus localization
AN0611		Protein of unknown function
AN0612		Ortholog of Aspergillus versicolor : Aspve1_0158439 and Aspergillus sydowii : Aspsy1_0041325
AN0613		Ortholog of Aspergillus versicolor : Aspve1_0036148, Aspergillus sydowii : Aspsy1_0041324 and Aspergillus terreus NIH2624 : ATET_09038
AN0614		Has domain(s) with predicted role in transmembrane transport and integral component of membrane localization
AN0615		Ortholog of A. fumigatus Af293 : Afu2g03330, A. niger CBS 513.88 : An12g09750, An08g08010, A. oryzae RIB40 : AO090010000358, Aspergillus wentii : Aspwe1_0115050 and Aspergillus sydowii : Aspsy1_0084035
AN0616		Protein of unknown function
AN0617		Has domain(s) with predicted catalytic activity, lyase activity and role in metabolic process
AN0618		Has domain(s) with predicted oxidoreductase activity and role in metabolic process
AN0619		Has domain(s) with predicted DNA binding, RNA polymerase II transcription factor activity, sequence-specific DNA binding, zinc ion binding activity and role in regulation of transcription, DNA-templated, transcription, DNA-templated
AN0620		Ortholog of Aspergillus versicolor : Aspve1_0023747 and Aspergillus sydowii : Aspsy1_0086329
AN0621		Predicted LINE transposon-related ORF
AN0622		Possible pseudogene
AN0623		Has domain(s) with predicted flavin adenine dinucleotide binding, oxidoreductase activity, acting on CH-OH group of donors activity and role in oxidation-reduction process
AN0624		Ortholog(s) have mitochondrion, nucleus localization
AN0625		Ortholog(s) have nucleolus localization
AN0626	ngn22	Putative GNAT-type acetyltransferase
AN0627		Putative FYVE domain-containing protein; transcript is induced by nitrate; predicted NirA binding site
AN0628		Putative D-lactate dehydrogenase with a role in pyruvate-acetyl-coA metabolism; transcript is induced by nitrate
AN0629		Ortholog(s) have glutathione peroxidase activity, glutathione transferase activity, role in glutathione metabolic process and endoplasmic reticulum, mitochondrial outer membrane, plasma membrane localization
AN0630		Protein of unknown function
AN0631		Ortholog of A. fumigatus Af293 : Afu1g17000, A. niger CBS 513.88 : An01g09850, A. oryzae RIB40 : AO090005000975, Aspergillus wentii : Aspwe1_0068188 and Aspergillus sydowii : Aspsy1_0041402
AN0632		Ortholog(s) have nucleus localization
AN0633		Ortholog of A. fumigatus Af293 : Afu1g16980, A. niger CBS 513.88 : An01g09880, A. oryzae RIB40 : AO090005000977, Aspergillus wentii : Aspwe1_0109484 and Aspergillus sydowii : Aspsy1_0055497
AN0634		Predicted ADP ribosylation factor GTPase
AN0635		Ortholog(s) have intracellular localization
AN0636		Ortholog(s) have acetylglucosaminyltransferase activity and role in GPI anchor biosynthetic process, conidium formation, establishment or maintenance of cell polarity, fungal-type cell wall biogenesis, regulation of growth rate
AN0637		Ortholog(s) have cytosol, nucleus localization
AN0638		Ortholog of A. nidulans FGSC A4 : AN6319, A. fumigatus Af293 : Afu1g16870, A. oryzae RIB40 : AO090005000988, Aspergillus wentii : Aspwe1_0038696 and Aspergillus sydowii : Aspsy1_0129541, Aspsy1_0995740
AN0639		Ortholog of A. fumigatus Af293 : Afu1g16860, A. niger CBS 513.88 : An01g10020, Neosartorya fischeri NRRL 181 : NFIA_008500, Aspergillus wentii : Aspwe1_0027440 and Aspergillus versicolor : Aspve1_0252372
AN0640	basA	Protein with a role in sphingoglycolipid metabolism; required for phytosphingosine biosynthesis; depletion causes cell wall thickening, reduced asexual development, increased sexual development, increased levels of ppoA and steA transcript
AN0641	tcpA	TCTP (translationally controlled tumor protein); high expression during germination, germ tube elongation, early vegetative growth, decreased in stationary phase; protein levels increase in osmoadaptation; mutant makes no cleistothecia
AN0643		Ortholog(s) have 7S RNA binding activity and role in SRP-dependent cotranslational protein targeting to membrane, signal sequence recognition, SRP-dependent cotranslational protein targeting to membrane, translocation
AN0644		Has domain(s) with predicted nucleic acid binding activity
AN0646		Ortholog of A. fumigatus Afu1g13060; palA-dependent expression independent of pH
AN0647		Ortholog(s) have rRNA primary transcript binding, single-stranded telomeric DNA binding, snoRNA binding activity, role in rRNA processing, ribosomal small subunit biogenesis and Mpp10 complex, small-subunit processome localization
AN0648	trpC	Trifunctional protein involved in tryptophan biosynthesis; forms a complex with TrpA and catalyzes the first, third and fourth steps of tryptophan biosynthesis from chorismate
AN0649		Putative long-chain-fatty-acid-CoA ligase with a predicted role in fatty acid metabolism
AN0650		Protein of unknown function
AN0651	fadA	Alpha subunit of a heterotrimeric G protein composed of FadA, SfaD, GpgA and involved in regulation of proliferation and conidiophore development; mutant produces increased amounts of extracellular proteinase during carbon starvation
AN0652		Protein of unknown function
AN0653		Ortholog(s) have cytosol, nucleus localization
AN0654		Ortholog(s) have farnesyltranstransferase activity, role in terpenoid biosynthetic process and mitochondrion localization
AN0655	sepM	Protein with homology to Schizosaccharomyces pombe Cdc14p, a component of the septation initiation network (SIN)-complex
AN0656		Protein expressed at increased levels during osmoadaptation; contains conserved UbiE, methylase domain involved in ubiquinone/menaquinone biosynthesis
AN0657		Ortholog(s) have mitochondrial outer membrane localization
AN0658		Has domain(s) with predicted DNA binding, copper ion binding, transcription factor activity, sequence-specific DNA binding activity, role in regulation of transcription, DNA-templated and nucleus localization
AN0659		Ortholog of A. fumigatus Af293 : Afu1g13200, A. niger CBS 513.88 : An08g06230, A. oryzae RIB40 : AO090012001040, Aspergillus wentii : Aspwe1_0051321 and Aspergillus sydowii : Aspsy1_0065853
AN0660	furA	Putative allantoin transporter; transcript is induced by allantoin and by uric acid and is repressed by ammonium
AN0661		Ortholog(s) have nucleotidyltransferase activity
AN0662		Putative adenosine deaminase with a predicted role in nucleotide salvage pathways
AN0663		Protein of unknown function
AN0664	plcA	Putative 1-phosphatidylinositol-4,5-bisphosphate phosphodiesterase with a predicted role in phospholipid metabolism; directly linked to high-molecular-weight carbon source sensing
AN0665	aneA	Coatomer subunit epsilon involved in vesicle transport; mutants are defective in cleistothecium formation
AN0666		Has domain(s) with predicted hydrolase activity and role in metabolic process
AN0667	manA	Putative mannose-6-phosphate isomerase with a predicted role in mannose/mannitol, fructose, and sorbose/sorbitol metabolism
AN0668		Subunit of the SAGA transcriptional regulatory complex
AN0669		Predicted DDE1 transposon-related ORF
AN0670	riboB	Protein required for riboflavin biosynthesis; putative GTP cyclohydrolase; A. fumigatus riboB complements the riboB2 mutant
AN0671		Has domain(s) with predicted sequence-specific DNA binding, transcription factor activity, sequence-specific DNA binding activity and role in regulation of transcription, DNA-templated
AN0672		Has domain(s) with predicted coenzyme binding, oxidoreductase activity, acting on the CH-OH group of donors, NAD or NADP as acceptor, phosphogluconate dehydrogenase (decarboxylating) activity
AN0673		Protein with a predicted role in actin assembly; similar to Saccharomyces cerevisiae Arp2p
AN0674		Has domain(s) with predicted integral component of membrane localization
AN0675		Ortholog of A. fumigatus Af293 : Afu1g13370, A. niger CBS 513.88 : An08g06440, A. oryzae RIB40 : AO090012000545, Aspergillus wentii : Aspwe1_0040325 and Aspergillus sydowii : Aspsy1_0041453
AN0676	mipA	Gamma-tubulin, essential component of the spindle pole body, required for microtubule function
AN0677		Has domain(s) with predicted zinc ion binding activity
AN0678		Ortholog(s) have nucleus localization
AN0680		Has domain(s) with predicted RNA polymerase II transcription factor activity, sequence-specific DNA binding, zinc ion binding activity, role in regulation of transcription, DNA-templated and nucleus localization
AN0681		Has domain(s) with predicted catalytic activity, pyridoxal phosphate binding activity
AN0682		Ortholog of A. nidulans FGSC A4 : AN1574, A. fumigatus Af293 : Afu1g13430, Afu8g05950, A. niger CBS 513.88 : An09g02840 and A. oryzae RIB40 : AO090012000536
AN0683		Predicted mariner transposon-related ORF
AN0684		Ortholog of A. fumigatus Af293 : Afu1g13450, A. niger CBS 513.88 : An08g06520, A. oryzae RIB40 : AO090012000535, Aspergillus wentii : Aspwe1_0171971 and Aspergillus sydowii : Aspsy1_0028405
AN0685		Ortholog(s) have rRNA (uridine-N3-)-methyltransferase activity, role in rRNA base methylation and cytoplasm localization
AN0686		Ortholog(s) have role in inner mitochondrial membrane organization, mitochondrion inheritance, mitochondrion morphogenesis, negative regulation of proteolysis, protein folding, replicative cell aging
AN0687	spdA	Putative spermine or spermidine synthase with a predicted role in arginine metabolism; transcript upregulated in response to camptothecin; protein induced by farnesol
AN0688		Putative transketolase with a predicted role in the pentose-phosphate shunt or xylulose metabolism
AN0689	facB	Transcription factor containing a Zn(II)2-Cys6 binuclear DNA-binding cluster domain; activates transcription of genes required for acetate utilization; active form is likely a dimer formed via leucine zipper-like repeats; induced by acetate
AN0690		Ortholog(s) have cytosol, nucleus localization
AN0691		Ortholog of A. fumigatus Af293 : Afu1g13530, A. niger CBS 513.88 : An08g06600, A. oryzae RIB40 : AO090012000522, Neosartorya fischeri NRRL 181 : NFIA_011970 and Aspergillus wentii : Aspwe1_0027806
AN0692		Ortholog(s) have cytosol, nucleus localization
AN0693		Transcript induced by light in in developmentally competent mycelia
AN0694		Ortholog(s) have intracellular localization
AN0695		Putative snoRNP component with a predicted role in ribosomal RNA pseudouridinylation; ortholog of S. cerevisiae Nhp2p; expression reduced after exposure to farnesol
AN0696	mad1	Putative spindle assembly checkpoint protein that localizes to the nuclear pore complex
AN0697		Ortholog(s) have enzyme inhibitor activity and role in actin cortical patch assembly, negative regulation of catalytic activity, septin cytoskeleton organization
AN0698		Ortholog of A. nidulans FGSC A4 : AN9272, A. fumigatus Af293 : Afu1g13610, Afu4g09370, A. niger CBS 513.88 : An08g06690, An07g08670 and A. oryzae RIB40 : AO090012000513
AN0699	cak1	Putative protein serine/threonine kinase; mutants have a strong growth defect
AN0700		Ortholog(s) have fungal-type vacuole membrane localization
AN0701		Has domain(s) with predicted NAD binding, oxidoreductase activity, acting on the CH-OH group of donors, NAD or NADP as acceptor activity and role in oxidation-reduction process
AN0703		Ortholog(s) have protein complex binding activity and role in cellular response to calcium ion, cellular response to zinc ion, early endosome to late endosome transport, regulation of protein complex assembly, vacuolar acidification
AN0704		Ortholog of A. fumigatus Af293 : Afu1g13700, A. niger CBS 513.88 : An08g06760, A. oryzae RIB40 : AO090012000507, Aspergillus wentii : Aspwe1_0027785 and Aspergillus sydowii : Aspsy1_0144836
AN0705		Ortholog(s) have isoleucine-tRNA ligase activity, role in isoleucyl-tRNA aminoacylation and cytosol localization
AN0706		Ortholog(s) have role in ER to Golgi vesicle-mediated transport, Golgi vesicle docking, SNARE complex assembly and ER to Golgi transport vesicle membrane, Golgi membrane localization
AN0707		Ortholog(s) have 5'-3' exoribonuclease activity, mRNA binding, microtubule binding, recombinase activity
AN0708	aromA	Putative pentafunctional AROM polypeptide with 3-dehydroquinate synthase, 3-dehydroquinate dehydratase, shikimate 5-dehydrogenase, shikimate kinase, and EPSP synthase activities; has a predicted role in aromatic amino acid biosynthesis
AN0709		Putative zinc-finger protein; expression upregulated after exposure to farnesol
AN0710		Has domain(s) with predicted oxidoreductase activity, zinc ion binding activity and role in oxidation-reduction process
AN0712	bglB	Protein with beta-glucosidase activity, involved in degradation of glucans
AN0713		Ortholog(s) have role in fumiquinazoline C biosynthetic process
AN0714		Ortholog(s) have role in mRNA splicing, via spliceosome and U4/U6 x U5 tri-snRNP complex localization
AN0715		Ortholog of A. fumigatus Af293 : Afu1g14070, A. niger CBS 513.88 : An01g11910, A. oryzae RIB40 : AO090012000454, Aspergillus wentii : Aspwe1_0110525 and Aspergillus sydowii : Aspsy1_0028467
AN0716		Ortholog(s) have phosphatidate cytidylyltransferase activity, role in cardiolipin biosynthetic process and extrinsic component of mitochondrial inner membrane, hyphal cell wall, mitochondrial matrix localization
AN0717		Putative histidinol-phosphate aminotransferase with a predicted role in histidine metabolism
AN0718		Has domain(s) with predicted DNA binding, RNA polymerase II transcription factor activity, sequence-specific DNA binding, zinc ion binding activity and role in regulation of transcription, DNA-templated, transcription, DNA-templated
AN0719	sptC	Subunit of the SAGA transcriptional regulatory complex
AN0720		Putative diphthine synthase with a predicted role in methionine metabolism
AN0721	flbE	Protein involved in regulation of conidiophore development; interacts with putative transcription factor FlbB; specific to filamentous fungi
AN0722		Ortholog(s) have AP-2 adaptor complex, cytosol, nucleus, prospore membrane localization
AN0723		Ortholog of A. fumigatus Af293 : Afu1g13990, Afu6g13740, A. niger CBS 513.88 : An08g07150, An05g01960, A. oryzae RIB40 : AO090103000371 and Aspergillus wentii : Aspwe1_0047045, Aspwe1_0059532
AN0725		Ortholog(s) have role in late endosome to vacuole transport via multivesicular body sorting pathway and endosome localization
AN0726	sunB	Putative Sun-family protein; predicted glycosyl phosphatidylinositol (GPI)-anchor
AN0727		Ortholog(s) have role in mRNA cis splicing, via spliceosome and U4/U6 x U5 tri-snRNP complex, mitotic spindle pole body localization
AN0728		Has domain(s) with predicted snoRNA binding activity and role in ribosome biogenesis, snRNA pseudouridine synthesis
AN0732		Putative transporter of the major facilitator superfamily (MFS); expression upregulated after exposure to farnesol
AN0733	hhtA	Histone H3; core histone protein
AN0734	H4.1	Histone H4.1, core histone protein; nearly identical to histone H4.2
AN0735		Protein of unknown function
AN0736		Ortholog of A. nidulans FGSC A4 : AN2423, A. fumigatus Af293 : Afu1g14230, Afu2g13800, A. niger CBS 513.88 : An01g12240, An02g05360 and A. oryzae RIB40 : AO090026000195
AN0737		Possible pseudogene, similar to Zn(II)2Cys6 transcription factor
AN0738		Has domain(s) with predicted RNA polymerase II transcription factor activity, sequence-specific DNA binding, zinc ion binding activity, role in regulation of transcription, DNA-templated and nucleus localization
AN0739		Has domain(s) with predicted role in transmembrane transport and integral component of membrane localization
AN0740		Has domain(s) with predicted oxidoreductase activity, oxidoreductase activity, acting on the aldehyde or oxo group of donors, NAD or NADP as acceptor activity and role in oxidation-reduction process
AN0741	pelA	Pectate lyase involved in degradation of pectin; regulated by the carbon catabolite repression system
AN0742		Has domain(s) with predicted DNA binding, RNA polymerase II transcription factor activity, sequence-specific DNA binding, zinc ion binding activity and role in regulation of transcription, DNA-templated, transcription, DNA-templated
AN0743	ngn7	Putative GNAT-type acetyltransferase
AN0744		Has domain(s) with predicted catalytic activity, pyridoxal phosphate binding activity and role in biosynthetic process
AN0745		Putative nucleolar protein; ortholog of S. cerevisiae Nop1p; related to mammalian fibrillarin; expression reduced after exposure to farnesol
AN0746		Has domain(s) with predicted catalytic activity, coenzyme binding activity and role in cellular metabolic process
AN0747		Putative ubiquinol-cytochrome-c reductase subunit with a predicted role in energy metabolism; hapX-repressed protein; protein induced by farnesol
AN0748		Has domain(s) with predicted sequence-specific DNA binding, transcription factor activity, sequence-specific DNA binding activity and role in regulation of transcription, DNA-templated
AN0749		Possible pseudogene
AN0750		Ortholog of Neosartorya fischeri NRRL 181 : NFIA_107010, Aspergillus versicolor : Aspve1_0082823, Aspergillus niger ATCC 1015 : 128988-mRNA, 45631-mRNA and Aspergillus zonatus : Aspzo1_0123234
AN0751		Ortholog of A. fumigatus Af293 : Afu1g14080, A. niger CBS 513.88 : An01g11940, A. oryzae RIB40 : AO090012000449, Aspergillus wentii : Aspwe1_0490157 and Aspergillus sydowii : Aspsy1_0142944
AN0752		Ortholog(s) have RNA polymerase I activity, RNA polymerase II activity, RNA polymerase III activity, RNA-directed RNA polymerase activity
AN0753		Ortholog(s) have cytosol localization
AN0754		Ortholog of A. fumigatus Af293 : Afu1g14150, A. niger CBS 513.88 : An01g11990, A. oryzae RIB40 : AO090012000447, Neosartorya fischeri NRRL 181 : NFIA_011270 and Aspergillus wentii : Aspwe1_0040208
AN0755		Ortholog of A. oryzae RIB40 : AO090012000446, Neosartorya fischeri NRRL 181 : NFIA_011260, Aspergillus wentii : Aspwe1_0027743 and Aspergillus versicolor : Aspve1_0023897
AN0756	lacA	Beta-galactosidase with a predicted role in lactose metabolism
AN0757		Ortholog(s) have tRNA (cytosine-5-)-methyltransferase activity, tRNA binding activity, role in cellular response to hydrogen peroxide, wobble base cytosine methylation and nucleus localization
AN0758		Ortholog(s) have role in cellular response to iron ion starvation, siderophore biosynthetic process and cytoplasm localization
AN0759		Ortholog of A. nidulans FGSC A4 : AN10907, A. fumigatus Af293 : Afu1g14190, Afu5g00975, A. niger CBS 513.88 : An01g12200 and A. oryzae RIB40 : AO090005000951
AN0760		Has domain(s) with predicted role in transmembrane transport and integral component of membrane localization
AN0761		Has domain(s) with predicted O-methyltransferase activity
AN0762		Ortholog(s) have role in Golgi vesicle transport and Golgi membrane localization
AN0763	vps3	Putative CORVET complex protein involved in vacuolar protein sorting
AN0764		Has domain(s) with predicted catalytic activity, catechol 1,2-dioxygenase activity, ferric iron binding, iron ion binding and oxidoreductase activity, more
AN0765		Has domain(s) with predicted catalytic activity, coenzyme binding activity and role in cellular metabolic process
AN0766	pacX	Predicted zinc binuclear cluster protein, involved in regulation of pH response
AN0767		Ortholog(s) have RNA binding activity and role in mRNA splicing, via spliceosome, maturation of SSU-rRNA, nuclear-transcribed mRNA catabolic process
AN0768		Ortholog of A. fumigatus Af293 : Afu1g14300, A. oryzae RIB40 : AO090011000381, Neosartorya fischeri NRRL 181 : NFIA_011110 and Aspergillus versicolor : Aspve1_0067752
AN0770		Ortholog(s) have role in histone H2B ubiquitination, protein processing and Dsc E3 ubiquitin ligase complex, endoplasmic reticulum localization
AN0771		Putative ABC multidrug transporter; confers resistance to azole antifungal drugs
AN0773		Has domain(s) with predicted oxidoreductase activity and role in oxidation-reduction process
AN0774		Has domain(s) with predicted oxidoreductase activity, transferase activity, transferring acyl groups other than amino-acyl groups, zinc ion binding activity and role in oxidation-reduction process
AN0775		Has domain(s) with predicted NAD binding, oxidoreductase activity, acting on the CH-OH group of donors, NAD or NADP as acceptor activity and role in oxidation-reduction process
AN0776		Ortholog(s) have structural constituent of ribosome activity, role in cellular response to drug, cytoplasmic translation and cell surface, cytosolic large ribosomal subunit localization
AN0777		Has domain(s) with predicted role in intracellular protein transport and intracellular localization
AN0778		Has domain(s) with predicted viral capsid localization
AN0779		Putative glucan 1,3-beta-glucosidase with a predicted role in glucan metabolism
AN0780		Ortholog(s) have 2-aminoadipate transaminase activity and cytoplasm, nucleus localization
AN0781		Ortholog of A. fumigatus Af293 : Afu1g14500, A. niger CBS 513.88 : An01g12470, A. oryzae RIB40 : AO090011000360, Aspergillus wentii : Aspwe1_0112044 and Aspergillus sydowii : Aspsy1_0145580
AN0782		Has domain(s) with predicted metal ion transmembrane transporter activity, role in metal ion transport, transmembrane transport and membrane localization
AN0783		Has domain(s) with predicted carbon-nitrogen ligase activity, with glutamine as amido-N-donor, hydrolase activity, acting on carbon-nitrogen (but not peptide) bonds, in linear amides activity
AN0784		Ortholog(s) have glyoxysome localization
AN0785	sodM	Putative manganese superoxide dismutase
AN0786		Ortholog of Neosartorya fischeri NRRL 181 : NFIA_010870, Aspergillus wentii : Aspwe1_0171813, Aspergillus versicolor : Aspve1_0049042 and Aspergillus clavatus NRRL 1 : ACLA_020880
AN0787	mns1B	Putative mannosyl-oligosaccharide 1,2-alpha-mannosidase with a predicted role in mannose polymer metabolism
AN0788		Ortholog of A. niger CBS 513.88 : An09g02430, An03g05960, An09g00710, An09g00820, An09g01710 and A. oryzae RIB40 : AO090005000954, AO090003000250, AO090012000369, AO090010000570, AO090023000882, AO090120000022, AO090012000900
AN0789		Ortholog of Aspergillus sydowii : Aspsy1_0053160
AN0790		Ortholog(s) have intracellular localization
AN0791		Protein of unknown function
AN0792		Has domain(s) with predicted metal ion binding, zinc ion binding activity
AN0793		Has domain(s) with predicted catalytic activity and role in nucleoside metabolic process
AN0794		Subunit of the SAGA transcriptional regulatory complex
AN0795		Ortholog of A. fumigatus Af293 : Afu1g14590, A. niger CBS 513.88 : An01g12590, Neosartorya fischeri NRRL 181 : NFIA_010830, Aspergillus wentii : Aspwe1_0027661 and Aspergillus versicolor : Aspve1_0121944
AN0796		Has domain(s) with predicted role in rRNA processing and small-subunit processome localization
AN0797		Putative phosphoribosyl-AMP cyclohydrolase; multifunctional enzyme with a predicted role in histidine metabolism; protein induced by farnesol
AN0798		Protein of unknown function
AN0799		Has domain(s) with predicted chitin synthase activity and role in chitin biosynthetic process
AN0800		Protein of unknown function
AN0801		Has domain(s) with predicted catalytic activity and role in metabolic process
AN0802		Ortholog(s) have phosphatidate phosphatase activity, transcription regulatory region DNA binding activity
AN0803		Ortholog of A. fumigatus Af293 : Afu1g14620, A. niger CBS 513.88 : An01g12620, A. oryzae RIB40 : AO090003001568, Aspergillus wentii : Aspwe1_0027658 and Aspergillus sydowii : Aspsy1_0139476
AN0804		Ortholog(s) have cytosol, nucleus localization
AN0805		Ortholog of A. fumigatus Af293 : Afu1g14640, A. niger CBS 513.88 : An01g12640, A. oryzae RIB40 : AO090003000485, Aspergillus wentii : Aspwe1_0487250 and Aspergillus sydowii : Aspsy1_0025994
AN0806		Ortholog(s) have role in single-species biofilm formation on inanimate substrate and cytosol, nucleus localization
AN0807	laeA	Methyltransferase-domain protein; velvet complex component composed of VelB, VeA and LaeA; self-methylates; coordinates asexual development in response to light; regulates secondary metabolism and is required for Hulle cell formation
AN0808	swd1	Component of the Set1/COMPASS methytransferase complex; WD40 repeat protein; ortholog of S. cerevisiae Swd1p which has role in histone H3-K4 methylation; expression reduced after exposure to farnesol
AN0809		Ortholog(s) have DNA binding activity and cytosol, nucleus localization
AN0810		Protein with a predicted role in ER-associated protein degradation
AN0811		Putative allantoate transporter; transcript is induced by nitrate
AN0813		Ortholog of A. fumigatus Af293 : Afu1g14720, A. niger CBS 513.88 : An01g12740, A. oryzae RIB40 : AO090003000498, Aspergillus wentii : Aspwe1_0040103 and Aspergillus sydowii : Aspsy1_0138475
AN0814	cdc20	Activator of anaphase-promoting complex involved in mitotic spindle assembly checkpoint and regulation of mitotic metaphase/anaphase transition
AN0815		Ortholog of A. fumigatus Af293 : Afu4g14380, A. niger CBS 513.88 : An06g00370, A. oryzae RIB40 : AO090005001119, Aspergillus wentii : Aspwe1_0043957 and Aspergillus sydowii : Aspsy1_0139553
AN0816		Ortholog(s) have RNA polymerase II transcription factor activity, TBP-class protein binding, involved in preinitiation complex assembly, TBP-class protein binding activity
AN0817		Ortholog(s) have RNA polymerase II transcription factor activity, sequence-specific DNA binding activity
AN0818		Ortholog(s) have mRNA binding, tRNA dihydrouridine synthase activity, role in tRNA modification and cytoplasm, nuclear periphery localization
AN0819		Ortholog(s) have endoplasmic reticulum, plasma membrane localization
AN0820		Ortholog of A. niger CBS 513.88 : An01g12850, Neosartorya fischeri NRRL 181 : NFIA_010610, Aspergillus carbonarius ITEM 5010 : Acar5010_207906 and Aspergillus tubingensis : Asptu1_0189069
AN0821		Ortholog(s) have role in establishment or maintenance of cell polarity, mitochondrial outer membrane translocase complex assembly, mitochondrion inheritance, mitochondrion-ER tethering, phospholipid transport
AN0822	kfsA	Possible checkpoint kinase; required for normal septation in conidiophores, not hyphae; present in hyphae and conidiophores at septa and cortex, not at spindle pole bodies; mutants have moderate growth defect
AN0823		Ortholog of A. fumigatus Af293 : Afu1g14830, A. niger CBS 513.88 : An01g12940, A. oryzae RIB40 : AO090005001249, Aspergillus wentii : Aspwe1_0171783 and Aspergillus sydowii : Aspsy1_0053537
AN0824	scdA	Putative mitochondrial acyl-coA dehydrogenase involved in short-chain fatty acid beta-oxidation; required for growth on short-chain fatty acids
AN0825		Ortholog of A. fumigatus Af293 : Afu1g14860, A. niger CBS 513.88 : An06g02310, An01g12970, A. oryzae RIB40 : AO090005001247, Aspergillus wentii : Aspwe1_0485796 and Aspergillus sydowii : Aspsy1_0083958
AN0826		Predicted DDE1 transposon-related ORF
AN0827		Ortholog(s) have glucosaminyl-phosphotidylinositol O-acyltransferase activity and role in GPI anchor biosynthetic process, cellular response to drug
AN0828		Putative amidase; expression upregulated after exposure to farnesol
AN0829	pdeA	Low-affinity cAMP phosphodiesterase
AN0830		Has domain(s) with predicted transporter activity, role in transport and membrane localization
AN0831		Ortholog(s) have cytoplasm localization
AN0832		Has domain(s) with predicted aminopeptidase activity, manganese ion binding activity and role in cellular process
AN0833		Ortholog of A. fumigatus Af293 : Afu1g14930, A. oryzae RIB40 : AO090005001239, Aspergillus wentii : Aspwe1_0171773, Aspergillus sydowii : Aspsy1_0139633 and Aspergillus terreus NIH2624 : ATET_00857
AN0834		Putative ER protein-translocation complex subunit; transcript levels increase during the unfolded-protein response (UPR); ortholog of S. cerevisiae Sec63p
AN0835		Has domain(s) with predicted RNA polymerase II transcription factor activity, sequence-specific DNA binding, zinc ion binding activity, role in regulation of transcription, DNA-templated and nucleus localization
AN0836		Ortholog(s) have D-arabinono-1,4-lactone oxidase activity
AN0837		Protein with similarity to mammalian fragmin; predicted role in actin filament severing
AN0839		Has domain(s) with predicted oxidoreductase activity and role in carotenoid biosynthetic process, chlorophyll biosynthetic process, oxidation-reduction process, photosynthesis
AN0840		Putative alpha-isopropylmalate synthase with a predicted role in valine, leucine, and isoleucine metabolism
AN0841		Protein of unknown function
AN0842		Ortholog(s) have cell division site, mitotic spindle localization
AN0843		Ortholog(s) have structural constituent of ribosome activity, role in rRNA export from nucleus and 90S preribosome, cytosolic small ribosomal subunit, membrane, nucleolus localization
AN0844		Protein required for actin cytoskeleton organization and cell cycle progression; ortholog of S. cerevisiae Sda1p;
AN0845		Ortholog of A. oryzae RIB40 : AO090003000396, Aspergillus wentii : Aspwe1_0118965, Aspergillus versicolor : Aspve1_0024021 and Aspergillus niger ATCC 1015 : 182627-mRNA
AN0846		Ortholog of A. fumigatus Af293 : Afu1g15040, A. niger CBS 513.88 : An01g13210, A. oryzae RIB40 : AO090005001223, Aspergillus wentii : Aspwe1_0040051 and Aspergillus sydowii : Aspsy1_0038559
AN0847		Putative chaperone of the endoplasmic reticulum (ER) lumen
AN0848		Ortholog(s) have role in mitochondrial genome maintenance, plasmid maintenance and cytosol, mitochondrion localization
AN0849		Ortholog of A. nidulans FGSC A4 : AN6081, A. fumigatus Af293 : Afu1g15080, Afu2g09190, A. niger CBS 513.88 : An01g13240, An12g04840 and A. oryzae RIB40 : AO090005001220, AO090011000776
AN0850		Ortholog(s) have Golgi apparatus, endoplasmic reticulum, lipid particle localization
AN0851		Has domain(s) with predicted cholestenol delta-isomerase activity, role in sterol metabolic process and endoplasmic reticulum, integral component of membrane localization
AN0852		Has domain(s) with predicted integral component of membrane localization
AN0853		Has domain(s) with predicted DNA binding, RNA polymerase II transcription factor activity, sequence-specific DNA binding, zinc ion binding activity and role in regulation of transcription, DNA-templated, transcription, DNA-templated
AN0854		Ortholog of A. fumigatus Af293 : Afu1g15110, A. niger CBS 513.88 : An01g13270, A. oryzae RIB40 : AO090005001214, Neosartorya fischeri NRRL 181 : NFIA_010310 and Aspergillus wentii : Aspwe1_0051140
AN0855		Ortholog(s) have DNA translocase activity, double-stranded DNA binding activity
AN0856		Putative amino acid transporter; expression reduced after exposure to farnesol
AN0857		Ortholog of A. nidulans FGSC A4 : AN6924, AN5943, AN8512, AN8548, AN8661, AN4642 and A. fumigatus Af293 : Afu1g15290, Afu3g00850, Afu4g08850, Afu7g00920
AN0858	hsp104	Putative chaperone
AN0859		Protein of unknown function
AN0860		Ortholog of A. fumigatus Af293 : Afu1g15260, A. niger CBS 513.88 : An01g13370, A. oryzae RIB40 : AO090103000449, AO090005001207 and Aspergillus wentii : Aspwe1_0111296
AN0861		Ortholog of A. fumigatus Af293 : Afu1g15250, A. oryzae RIB40 : AO090005001206, Aspergillus wentii : Aspwe1_0051149, Aspergillus sydowii : Aspsy1_0122516 and Aspergillus terreus NIH2624 : ATET_00827
AN0862		Ortholog(s) have tubulin binding activity, role in positive regulation of transcription elongation from RNA polymerase II promoter, tubulin complex assembly and cytoplasm, prefoldin complex localization
AN0863		Ortholog(s) have role in conidiophore development, conidium formation, hyphal growth
AN0864		Ortholog of A. fumigatus Af293 : Afu1g15220, Aspergillus wentii : Aspwe1_0483683, Aspergillus sydowii : Aspsy1_0083917 and Aspergillus terreus NIH2624 : ATET_00831
AN0865		Ortholog(s) have cytosol, nucleus localization
AN0866		Ortholog of A. nidulans FGSC A4 : AN3519, AN2646, AN0587, AN7370 and A. fumigatus Af293 : Afu1g15200, Afu3g03790, Afu4g14040, Afu5g06900, Afu7g08575
AN0867		Ortholog of A. nidulans FGSC A4 : AN4122, AN2881, AN10123, A. fumigatus Af293 : Afu1g13860, Afu1g15180, Afu3g11650 and A. niger CBS 513.88 : An08g07010, An02g07440, An01g13480
AN0868		Acyl-CoA thioesterase; upregulated in A. oryzae and A. nidulans under hypoxic growth conditions
AN0869		Ortholog of A. fumigatus Af293 : Afu1g15160, A. oryzae RIB40 : AO090005001195, Neosartorya fischeri NRRL 181 : NFIA_010250, Aspergillus wentii : Aspwe1_0040046 and Aspergillus versicolor : Aspve1_0119010
AN0870		Putative transporter with a predicted role in small molecule transport
AN0871		Ortholog(s) have GPI-anchor transamidase activity, role in attachment of GPI anchor to protein and GPI-anchor transamidase complex localization
AN0872		Ortholog(s) have chromatin binding activity, role in mitotic DNA replication preinitiation complex assembly and cytosol, nuclear chromatin localization
AN0873		Ortholog of A. fumigatus Af293 : Afu1g15330, A. niger CBS 513.88 : An01g13550, A. oryzae RIB40 : AO090005001183, Aspergillus wentii : Aspwe1_0027580 and Aspergillus sydowii : Aspsy1_0083906
AN0874		Ortholog(s) have polynucleotide adenylyltransferase activity and role in mRNA polyadenylation, nuclear-transcribed mRNA catabolic process, meiosis-specific transcripts
AN0875		Ortholog of A. fumigatus Af293 : Afu1g15350, A. niger CBS 513.88 : An01g13580, A. oryzae RIB40 : AO090005001181, Aspergillus wentii : Aspwe1_0027582 and Aspergillus sydowii : Aspsy1_0053487
AN0876		Has domain(s) with predicted FMN binding, oxidoreductase activity, riboflavin reductase (NADPH) activity and role in oxidation-reduction process
AN0878	lccD	Extracellular laccase, a copper-containing enzyme that oxidizes phenolic substrates
AN0879		Ortholog(s) have cytosol, nucleus localization
AN0880	pexG	Putative peroxisomal targeting signal 2 (PTS2) receptor protein; inactivation impairs triacetylfusarinine C (TAFC) siderophore biosynthesis; mutant is growth impaired in iron-depleted medium
AN0881		Has domain(s) with predicted zinc ion binding activity
AN0882		Protein of unknown function
AN0883		Has domain(s) with predicted acid-amino acid ligase activity
AN0884		Ortholog of A. fumigatus Af293 : Afu1g15560, A. niger CBS 513.88 : An01g13780, A. oryzae RIB40 : AO090005001164, Aspergillus wentii : Aspwe1_0039995 and Aspergillus sydowii : Aspsy1_0053479
AN0885		Has domain(s) with predicted DNA binding, sequence-specific DNA binding, transcription factor activity, sequence-specific DNA binding activity and role in regulation of transcription, DNA-templated
AN0886	lamB	Protein with a predicted role in nitrogen metabolism; involved in the utilization of 2-pyrrolidinone as a nitrogen source
AN0887	lamA	Putative urea amidolyase with a predicted role in nitrogen metabolism; required for the utilization of lactams such as 2-pyrrolidinone
AN0888		Ortholog of A. fumigatus Af293 : Afu1g15510, A. niger CBS 513.88 : An01g13820, A. oryzae RIB40 : AO090005001158, Neosartorya fischeri NRRL 181 : NFIA_009900 and Aspergillus wentii : Aspwe1_0039986
AN0889		Ortholog(s) have ribosome binding activity, role in cytoplasmic translation and extrinsic component of membrane, mitochondrial inner membrane localization
AN0890		Ortholog(s) have fungal-type vacuole membrane localization
AN0891	uaY	Zn(2)-Cys(6) binuclear cluster domain transcription factor required for positive regulation of genes involved in purine degradation pathway in response to uric acid; homology to Neurospora crassa pco-1
AN0892		Ortholog of A. fumigatus Af293 : Afu1g15460, A. niger CBS 513.88 : An01g13900, A. oryzae RIB40 : AO090005001665, Aspergillus wentii : Aspwe1_0027562 and Aspergillus sydowii : Aspsy1_0138433
AN0893	adB	Putative adenylosuccinate synthase with a predicted role in purine metabolism; induced by ammonium and adenosine
AN0894		Putative ATP-dependent RNA helicase; ortholog of S. cerevisiae Mss116p; expression reduced after exposure to farnesol
AN0895		Predicted NAD-dependent oxidoreductase; intracellular; expression upregulated after exposure to farnesol
AN0896		Putative succinate dehydrogenase
AN0897		Ortholog(s) have cytosol, nucleus localization
AN0898		Has domain(s) with predicted carbon-sulfur lyase activity and role in metabolic process
AN0899		Ortholog of Aspergillus tubingensis : Asptu1_0064889, Aspergillus kawachii : Aspka1_0177024, Aspergillus acidus : Aspfo1_0079278 and Aspergillus versicolor : Aspve1_0119370
AN0900		Protein of unknown function
AN0901	tilA	Hyphal tip laccase with predicted role in degradation of phenolic substrates
AN0902		Has domain(s) with predicted RNA polymerase II transcription factor activity, sequence-specific DNA binding, zinc ion binding activity, role in regulation of transcription, DNA-templated and nucleus localization
AN0903		Ortholog of A. fumigatus Af293 : Afu1g15690, A. niger CBS 513.88 : An01g14030, A. oryzae RIB40 : AO090005001138, Aspergillus wentii : Aspwe1_0027550 and Aspergillus sydowii : Aspsy1_0139000
AN0904		Ortholog of A. fumigatus Af293 : Afu1g15700, A. niger CBS 513.88 : An01g14040, A. oryzae RIB40 : AO090005001136, Aspergillus wentii : Aspwe1_0027549 and Aspergillus sydowii : Aspsy1_0141245
AN0905		Ortholog(s) have role in positive regulation of mitotic metaphase/anaphase transition and anaphase-promoting complex, cell division site, cytosol, mitotic spindle pole body localization
AN0906	kapB	Essential nuclear transport protein
AN0907		Ortholog(s) have structural constituent of ribosome activity and cytosolic small ribosomal subunit, nucleus localization
AN0908		Ortholog(s) have DNA binding, bending, RNA polymerase III type 1 promoter sequence-specific DNA binding, RNA polymerase III type 2 promoter sequence-specific DNA binding and phosphatase activity, more
AN0909		Protein of unknown function; transcript upregulated in response to camptothecin
AN0910		Putative phosphatidylserine decarboxylase with a predicted role in phospholipid metabolism; expression reduced after exposure to farnesol
AN0911		Ortholog of A. fumigatus Af293 : Afu1g15770, A. niger CBS 513.88 : An01g14120, A. oryzae RIB40 : AO090005001123, Aspergillus wentii : Aspwe1_0039951 and Aspergillus sydowii : Aspsy1_0267314
AN0912		Putative Beta-isopropylmalate dehydrogenase with a predicted role in valine, leucine, and isoleucine metabolism
AN0913		Putative phosphatidylinositol synthase with a predicted role in phospholipid metabolism
AN0914	ptcD	Putative serine/threonine phosphatase
AN0915		Protein of unknown function
AN0916		Ortholog of Aspergillus glaucus : Aspgl1_0142420 and Aspergillus versicolor : Aspve1_0078861
AN0917		Ortholog(s) have U1 snRNP binding activity, role in ascospore formation, sporocarp development involved in sexual reproduction and nucleus localization
AN0918		Putative ceramide hydroxylase with a predicted role in sphingoglycolipid metabolism
AN0919		Has domain(s) with predicted catalytic activity, orotidine-5'-phosphate decarboxylase activity and role in 'de novo' pyrimidine nucleobase biosynthetic process
AN0920		Ortholog of A. fumigatus Af293 : Afu1g15840, A. niger CBS 513.88 : An01g14230, A. oryzae RIB40 : AO090005001115, Aspergillus wentii : Aspwe1_0039943 and Aspergillus sydowii : Aspsy1_0038467
AN0921		Protein of unknown function
AN0922		Ortholog(s) have role in ER to Golgi vesicle-mediated transport, Golgi inheritance, Golgi localization, retrograde vesicle-mediated transport, Golgi to ER and COPI vesicle coat localization
AN0923		Ortholog of A. fumigatus Af293 : Afu1g15870, A. niger CBS 513.88 : An01g14280, A. oryzae RIB40 : AO090005001113, Aspergillus sydowii : Aspsy1_0053441 and Aspergillus glaucus : Aspgl1_0063899
AN0924		Has domain(s) with predicted magnesium ion transmembrane transporter activity, role in magnesium ion transport and integral component of membrane localization
AN0925		Has domain(s) with predicted phosphoric ester hydrolase activity
AN0926	kapC	Non-essential nuclear transport receptor importin-beta2 subunit; karyopherin superfamily; expression reduced after exposure to farnesol
AN0927		Ortholog(s) have ubiquitin-specific protease activity, role in cellular response to drug, protein deubiquitination and nuclear periphery localization
AN0928		Ortholog(s) have role in conidiophore development
AN0929		Putative choline kinase with a predicted role in phospholipid metabolism
AN0930		Ortholog(s) have endoplasmic reticulum localization
AN0931	pbsA	Mitogen activated protein kinase kinase (MAPKK) of the HOG signaling pathway that regulates osmotic stress response; mutants are sensitive to NaCl and 1.5 M sucrose
AN0932	glrA	Putative glutathione oxidoreductase with a predicted role in glutathione biosynthesis
AN0933	crhC	Putative transglycosidase with a predicted role in glucan processing; predicted glycosyl phosphatidylinositol (GPI)-anchor
AN0934		Ortholog of A. fumigatus Af293 : Afu1g16200, A. niger CBS 513.88 : An01g11000, A. oryzae RIB40 : AO090005001089, Aspergillus wentii : Aspwe1_0171659 and Aspergillus sydowii : Aspsy1_0053430
AN0935		Protein of unknown function
AN0936		Ortholog(s) have threonine-tRNA ligase activity and mitochondrion localization
AN0937		Has domain(s) with predicted DNA binding, RNA polymerase II transcription factor activity, sequence-specific DNA binding, zinc ion binding activity and role in regulation of transcription, DNA-templated, transcription, DNA-templated
AN0938		Has domain(s) with predicted substrate-specific transmembrane transporter activity, transmembrane transporter activity, role in transmembrane transport and integral component of membrane, membrane localization
AN0939		Has domain(s) with predicted catalytic activity and role in metabolic process
AN0940		Putative hydrophobin
AN0941	agdE	Protein with alpha-glucosidase activity, predicted role in maltose metabolism; transcriptionally induced by isomaltose in an amyR-dependent manner
AN0942	ladA	Putative L-arabinitol 4-dehydrogenase with a predicted role in L-arabinose/arabitol and D-xylose/D,L-xylulose/xylitol metabolism; transcriptionally induced by growth on xylose
AN0943	atp20	Putative mitochondrial F1F0-ATP synthase subunit g; ortholog of S. cerevisiae Atp20p; expression reduced after exposure to farnesol
AN0944		Putative ATP-dependent RNA helicase; transcript repressed by nitrogen limitation
AN0946		Ortholog(s) have mRNA binding activity
AN0947	cnxABC	Protein required for the synthesis of precursor Z, an intermediate in the molybdopterin cofactor biosynthesis pathway; molybdopterin cofactor is required for the activity of nitrate reductase
AN0948		Has domain(s) with predicted ATP binding, ATPase activity, nucleoside-triphosphatase activity, nucleotide binding activity
AN0949		Has domain(s) with predicted iron ion binding, oxidoreductase activity and role in fatty acid biosynthetic process, oxidation-reduction process
AN0950		Ortholog of Aspergillus versicolor : Aspve1_0036555 and Aspergillus sydowii : Aspsy1_0038433
AN0952		Ortholog(s) have mitochondrion localization
AN0953		Ortholog(s) have cytosol, nucleus localization
AN0954		Has domain(s) with predicted heme binding activity
AN0956		Ortholog(s) have tRNA dihydrouridine synthase activity, role in tRNA modification and mitochondrion, nucleus localization
AN0958		Ortholog of A. oryzae RIB40 : AO090005001054
AN0959		Protein of unknown function
AN0960		Ortholog(s) have role in mitotic spindle organization, protein localization to kinetochore, spindle localization and kinetochore localization
AN0963		Has domain(s) with predicted role in lipid metabolic process
AN0964		Ortholog of A. fumigatus Af293 : Afu1g16640, A. niger CBS 513.88 : An01g10620, A. oryzae RIB40 : AO090005001050, Aspergillus wentii : Aspwe1_0039876 and Aspergillus sydowii : Aspsy1_0138532
AN0965		Protein of unknown function
AN0966		Ortholog of A. fumigatus Af293 : Afu1g16610, A. niger CBS 513.88 : An01g10600, A. oryzae RIB40 : AO090005001045, Aspergillus wentii : Aspwe1_0171620 and Aspergillus sydowii : Aspsy1_0141340
AN0969	ngn17	Putative GNAT-type acetyltransferase
AN0970		Has domain(s) with predicted role in transmembrane transport and integral component of membrane localization
AN0971		Protein of unknown function
AN0972		Protein of unknown function
AN0973	brlA	C2H2 zinc finger transcription factor, fphA- and lreB-dependent light induced regulator of conidiophore development; locus has 2 overlapping transcriptional units called brlA alpha and brlA beta; see 5' brlA micro-ORF, AN0974
AN0974		Small uORF encoded in the 5'UTR of the brlA beta transcript; plays a role in the translational repression of brlA beta
AN0975		Predicted DDE1 transposon-related ORF
AN0976	rfeE	Subunit of the SAGA transcriptional regulatory complex
AN0977		Putative peroxin with a predicted role in peroxisome biogenesis
AN0978		Ortholog(s) have guanyl-nucleotide exchange factor activity, translation initiation factor activity and role in negative regulation of cellular response to amino acid starvation, regulation of translational initiation
AN0979		Ortholog of A. fumigatus Af293 : Afu1g16680, A. niger CBS 513.88 : An01g10380, A. oryzae RIB40 : AO090005001032, Aspergillus wentii : Aspwe1_0109980 and Aspergillus sydowii : Aspsy1_0140609
AN0980	lacB	Beta-galactosidase with a predicted role in lactose metabolism
AN0981		Has domain(s) with predicted integral component of membrane localization
AN0982		Ortholog(s) have role in receptor-mediated endocytosis and actin cortical patch localization
AN0983		Ortholog of A. niger CBS 513.88 : An01g10320, A. oryzae RIB40 : AO090005001019, Neosartorya fischeri NRRL 181 : NFIA_008660, Aspergillus wentii : Aspwe1_0476338 and Aspergillus versicolor : Aspve1_0277552
AN0984		Ortholog(s) have nucleus localization
AN0985		Protein of unknown function
AN0986		Ortholog of A. fumigatus Af293 : Afu1g16745, A. niger CBS 513.88 : An01g10200, A. oryzae RIB40 : AO090005001009, Aspergillus wentii : Aspwe1_0171600 and Aspergillus sydowii : Aspsy1_0140408
AN0987		Has domain(s) with predicted N-acetyltransferase activity
AN0988	lkh1	LAMMER kinase, involved in control of vegetative growth, sexual and asexual development; mutants have a strong growth defect
AN0989		Has domain(s) with predicted role in DNA-templated transcription, initiation and transcription factor TFIID complex localization
AN0990		Ortholog(s) have cytosol, mRNA cleavage and polyadenylation specificity factor complex localization
AN0991		Ortholog(s) have cytosol localization
AN0992		Ortholog of A. fumigatus Af293 : Afu8g01860, A. niger CBS 513.88 : An09g00600, Neosartorya fischeri NRRL 181 : NFIA_095470 and Aspergillus wentii : Aspwe1_0043470, Aspwe1_0044332
AN0993		Has domain(s) with predicted role in transmembrane transport and integral component of membrane localization
AN0995		Ortholog of A. fumigatus Af293 : Afu1g12700, A. oryzae RIB40 : AO090012000643, Aspergillus wentii : Aspwe1_0051357, Aspergillus sydowii : Aspsy1_0083776 and Aspergillus terreus NIH2624 : ATET_00461
AN0996		Ortholog of A. fumigatus Af293 : Afu1g12720, A. niger CBS 513.88 : An08g05490, A. oryzae RIB40 : AO090012000642, Aspergillus wentii : Aspwe1_0500481 and Aspergillus sydowii : Aspsy1_0074528
AN0997		Ortholog(s) have structural constituent of ribosome activity and mitochondrial large ribosomal subunit localization
AN0998		Ortholog(s) have role in interspecies interaction between organisms
AN0999	capA	Adenylate cyclase-associated protein
AN1000		Ortholog of A. fumigatus Af293 : Afu1g12780, A. niger CBS 513.88 : An08g05560, Aspergillus wentii : Aspwe1_0500525, Aspergillus sydowii : Aspsy1_0142138 and Aspergillus terreus NIH2624 : ATET_00472
AN10000		Possible pseudogene, transposon-related
AN10001		Possible pseudogene, Gypsy element-related
AN10002	nup192	Putative nuclear pore complex with homology to Saccharomyces cerevisiae Nup192p
AN10003		Has domain(s) with predicted GTP binding, GTPase activity
AN10004		Possible pseudogene
AN10005		Has domain(s) with predicted oxidoreductase activity and role in metabolic process
AN10006		Has domain(s) with predicted zinc ion binding activity
AN10007		Ortholog(s) have RNA binding activity, role in mRNA splicing, via spliceosome and Lsm1-7-Pat1 complex, U4/U6 x U5 tri-snRNP complex, U6 snRNP, cytoplasm, nucleolus, small nucleolar ribonucleoprotein complex localization
AN10008	culD	Predicted ubiquitin protein ligase; role in ubiquitin-dependent protein catabolism and cullin-RING ubiquitin ligase complex localization; NeddH-associated protein
AN10009		Protein of unknown function
AN1001		Ortholog of A. fumigatus Af293 : Afu1g12770, A. niger CBS 513.88 : An08g05540, A. oryzae RIB40 : AO090012000633, Aspergillus wentii : Aspwe1_0027882 and Aspergillus sydowii : Aspsy1_0191418
AN10010		Ortholog(s) have cytoplasmic mRNA processing body localization
AN10011		Has domain(s) with predicted oxidoreductase activity, oxidoreductase activity, acting on the aldehyde or oxo group of donors, NAD or NADP as acceptor activity and role in oxidation-reduction process
AN10012		Ortholog(s) have role in iron-sulfur cluster assembly and mitochondrial matrix localization
AN10013		Has domain(s) with predicted role in transmembrane transport and integral component of membrane localization
AN10014		Protein of unknown function
AN10016		Ortholog of A. fumigatus Af293 : Afu5g11710, A. niger CBS 513.88 : An18g03020, A. oryzae RIB40 : AO090120000289, Neosartorya fischeri NRRL 181 : NFIA_075570 and Aspergillus wentii : Aspwe1_0026623
AN10017		Ortholog(s) have role in cellular protein localization, positive regulation of ubiquitin-specific protease activity and cell cortex of cell tip, cell division site, cytosol localization
AN10018		Ortholog of A. fumigatus Af293 : Afu5g11850, A. niger CBS 513.88 : An18g02850, A. oryzae RIB40 : AO090120000304, Neosartorya fischeri NRRL 181 : NFIA_075450 and Aspergillus clavatus NRRL 1 : ACLA_014890
AN10019	oca2	Ortholog(s) have protein serine/threonine kinase activity
AN1002		Ortholog(s) have role in Golgi to plasma membrane transport, endoplasmic reticulum inheritance, establishment or maintenance of cell polarity, exocyst assembly
AN10020		Ortholog(s) have role in proteasome-mediated ubiquitin-dependent protein catabolic process and cytosol, nuclear periphery localization
AN10021	mdpA	Regulatory protein; member of the monodictyphenone secondary metabolite biosynthesis gene cluster; similar to aflatoxin coactivator aflJ and O-methyltransferases; required for biosynthesis of monodictyphenone, a prenyl xanthone precursor
AN10022	mdpH	Protein with homology to the DUF 1772 superfamily; member of the monodictyphenone (mdp)secondary metabolite biosynthesis gene cluster
AN10023	mdpL	Member of the monodictyphenone (mdp) secondary metabolite biosynthesis gene cluster; required for monodictyphenone biosynthesis
AN10024		Has domain(s) with predicted FAD binding, oxidoreductase activity and role in metabolic process
AN10025		Ortholog of A. fumigatus Af293 : Afu5g11280, A. niger CBS 513.88 : An01g02420, A. oryzae RIB40 : AO090026000715, Neosartorya fischeri NRRL 181 : NFIA_075990 and Aspergillus clavatus NRRL 1 : ACLA_014360
AN10026		Has domain(s) with predicted oxidoreductase activity, acting on paired donors, with incorporation or reduction of molecular oxygen, 2-oxoglutarate as one donor, and incorporation of one atom each of oxygen into both donors activity
AN10028	CYP684A1	Putative cytochrome P450
AN10029		Ortholog(s) have cytosol, nucleus localization
AN1003		Putative isocitrate dehydrogenase (NAD+) with a predicted role in the TCA cycle; intracellular, menadione stress-induced protein
AN10030		Putative alkaline serine protease; predicted glycosylphosphatidylinositol (GPI)-anchored protein
AN10031		Predicted glycosylphosphatidylinositol (GPI)-anchored protein
AN10032		Ortholog(s) have proton-transporting ATP synthase activity, rotational mechanism activity, role in ATP synthesis coupled proton transport and mitochondrial proton-transporting ATP synthase, central stalk localization
AN10033		Ortholog(s) have role in vesicle-mediated transport and COPI-coated vesicle, integral component of Golgi membrane localization
AN10034		Ortholog(s) have role in inositol metabolic process and cytosol, nuclear envelope localization
AN10035	mdpI	Putative AMP-binding CoA ligase; member of the monodictyphenone (mdp) secondary metabolite biosynthesis gene cluster
AN10036		Has domain(s) with predicted role in transmembrane transport and integral component of membrane localization
AN10037		Protein of unknown function
AN10038	mdpJ	Putative glutathione S transferase; member of the monodictyphenone (mdp) secondary metabolite biosynthesis gene cluster; required for monodictyphenone biosynthesis
AN10039		Putative histidine acid phosphatase
AN1004		Has domain(s) with predicted role in regulation of transcription, DNA-templated and H4/H2A histone acetyltransferase complex localization
AN10040		Ortholog of A. fumigatus Af293 : Afu5g09180, A. niger CBS 513.88 : An07g03930, A. oryzae RIB40 : AO090020000514, Aspergillus wentii : Aspwe1_0035291 and Aspergillus terreus NIH2624 : ATET_06551
AN10041		Ortholog of A. niger CBS 513.88 : An07g01780, Neosartorya fischeri NRRL 181 : NFIA_113800, Aspergillus wentii : Aspwe1_0281884 and Aspergillus versicolor : Aspve1_0082092
AN10042		Protein of unknown function
AN10043		Has domain(s) with predicted ATP binding, DNA binding, helicase activity, nucleic acid binding activity
AN10044	mdpK	Putative oxidoreductase; member of the monodictyphenone (mdp) secondary metabolite biosynthesis gene cluster; required for monodictyphenone biosynthesis
AN10045		Has domain(s) with predicted nucleic acid binding activity
AN10047		Has domain(s) with predicted proton-transporting ATP synthase activity, rotational mechanism, proton-transporting ATPase activity, rotational mechanism activity and role in ATP synthesis coupled proton transport
AN10048		Protein of unknown function
AN10049	mdpB	Protein with homology to scytalone dehydratase; member of the monodictyphenone (mdp) secondary metabolite biosynthesis gene cluster; transcript is induced by nitrate
AN1005	gcpF	Gamma-tubulin complex protein 6
AN10050		Ortholog of Aspergillus brasiliensis : Aspbr1_0052939, Aspergillus glaucus : Aspgl1_0044536, Aspergillus versicolor : Aspve1_0120937 and Aspergillus clavatus NRRL 1 : ACLA_031440
AN10051		Protein of unknown function
AN10052		Ortholog(s) have nucleolus localization
AN10053		Protein of unknown function
AN10054		Has domain(s) with predicted phosphotransferase activity, alcohol group as acceptor activity
AN10055		Ortholog(s) have cell division site, cytosol, nucleolus localization
AN10056		Ortholog(s) have calcium activated cation channel activity, role in cation transport and fungal-type vacuole membrane localization
AN10057		Ortholog(s) have role in pathogenesis and cell surface, extracellular region localization
AN10058		Ortholog(s) have role in cellular response to drug, ribosomal large subunit assembly and nucleolus, ribosome localization
AN10059		Putative Zn(II)C6 domain containing transcription factor; predicted NirA binding site in promoter; transcript repressed by nitrate
AN1006	niaD	Nitrate reductase (NADPH) with a predicted role in nitrogen metabolism; transcript stabilized by intracellular nitrate, destabilized by glutamine; predicted NirA binding site in promoter; hypoxia downregulated
AN10060		Putative alpha-amylase; glycogen debranching enzyme
AN10061	rcyA	F-box protein involved in control of the turnover of kinesin motor KipA
AN10062		Has domain(s) with predicted role in transmembrane transport and integral component of membrane localization
AN10063		Ortholog(s) have ATP-dependent four-way junction helicase activity, four-way junction DNA binding activity
AN10064		Ortholog(s) have role in cellular response to biotic stimulus, cellular response to neutral pH and cellular response to starvation, more
AN10065		Ortholog of A. fumigatus Af293 : Afu1g02650, Aspergillus flavus NRRL 3357 : AFL2T_00810, AFL2T_12550, Neosartorya fischeri NRRL 181 : NFIA_021950 and Aspergillus kawachii : Aspka1_0173715
AN10066		Predicted mariner transposon-related ORF
AN10067		Ortholog(s) have role in protein import into mitochondrial matrix and plasma membrane, presequence translocase-associated import motor localization
AN10068		Ortholog(s) have cytosol localization
AN10069		Ortholog of A. fumigatus Af293 : Afu1g01820, A. niger CBS 513.88 : An01g06400, A. oryzae RIB40 : AO090005000907, Neosartorya fischeri NRRL 181 : NFIA_022830 and Aspergillus wentii : Aspwe1_0037774
AN1007	niiA	Putative nitrite reductase with a predicted role in nitrogen metabolism; transcript stabilized by intracellular nitrate
AN10070		Ortholog of A. fumigatus Af293 : Afu1g01790, A. niger CBS 513.88 : An01g06420, A. oryzae RIB40 : AO090005000908, Aspergillus wentii : Aspwe1_0049751 and Aspergillus sydowii : Aspsy1_0144393
AN10071		Has domain(s) with predicted RNA binding activity
AN10072		Ortholog(s) have DNA replication origin binding activity and nuclear chromatin, nuclear origin of replication recognition complex localization
AN10073		Putative F-box protein
AN10074		Has domain(s) with predicted catalytic activity and role in metabolic process
AN10075		Putative permease of the major facilitator superfamily (MFS)
AN10076		Has domain(s) with predicted myosin binding activity
AN10077	psrA	Putative aspartate-based protein phosphatase
AN10078		Ortholog(s) have ATPase activity, coupled to transmembrane movement of substances activity, role in fatty acid transport and integral component of peroxisomal membrane, peroxisomal importomer complex localization
AN10079	ureB	Urease, involved in utilization of urea as a nitrogen source
AN1008	crnA	Putative nitrate transporter with 12 predicted transmembrane segments; transcript induced by nitrate and repressed by ammonium; regulated by NirA, AreA, and NiaD; transcript repressed by light in developmentally competent mycelia
AN10080	sidL	Ferricrocin (FC) biosynthetic transacetylase; siderophore biosynthetic enzyme
AN10081	xanA	Alpha-ketoglutarate-dependent xanthine dioxygenase involved in the oxidation of xanthine to uric acid; regulated by uaY and AreA transcription factors; the 5' region of xanA is included in a helitron fragment and is duplicated in the genome
AN10082	srpkF	Serine/threonine kinase domain protein; transcript repressed by nitrate
AN10083		Has domain(s) with predicted RNA polymerase II transcription factor activity, sequence-specific DNA binding, transcription factor activity, sequence-specific DNA binding, zinc ion binding activity
AN10084		Has domain(s) with predicted FAD binding, oxidoreductase activity and role in metabolic process
AN10085		Protein of unknown function
AN10086		Protein of unknown function
AN10087		PASA transcript
AN10088		Ortholog(s) have protein phosphatase type 1 activator activity and role in positive regulation of mitotic metaphase/anaphase transition, regulation of phosphoprotein phosphatase activity
AN10089		Ortholog of A. fumigatus Af293 : Afu1g04770, A. niger CBS 513.88 : An01g03670, Neosartorya fischeri NRRL 181 : NFIA_019990 and Aspergillus clavatus NRRL 1 : ACLA_029910
AN1009		Has domain(s) with predicted racemase and epimerase activity, acting on carbohydrates and derivatives activity, role in rhamnose metabolic process and cytoplasm localization
AN10090		Ortholog of A. fumigatus Af293 : Afu1g04430, A. oryzae RIB40 : AO090003000908, Neosartorya fischeri NRRL 181 : NFIA_020340 and Aspergillus wentii : Aspwe1_0169406
AN10091		Ortholog(s) have cytosol, mitochondrion, nucleus localization
AN10093		Has domain(s) with predicted hydrolase activity
AN10095		Protein of unknown function
AN10096		Has domain(s) with predicted hydrolase activity
AN10097	mepC	Putative ammonium transporter-like protein; null has wild-type level of ammonium uptake; mepC transcript regulated by AreA
AN10098		Putative zinc-binding oxidoreductase; intracellular, menadione stress-induced protein
AN10099		Has domain(s) with predicted FMN binding, oxidoreductase activity and role in oxidation-reduction process
AN1010		Ortholog of A. fumigatus Af293 : Afu1g12870, A. niger CBS 513.88 : An08g05690, A. oryzae RIB40 : AO090012000621, Aspergillus wentii : Aspwe1_0027873 and Aspergillus sydowii : Aspsy1_0053360
AN10100		Protein of unknown function
AN10101	CYP65AC3P	Putative cytochrome P450; possibly a pseudogene
AN10103	hmbC	High-mobility group (HMG) protein with a predicted role in sequence-specific DNA binding, RNA polymerase III transcriptional preinitiation complex assembly and chromatin remodeling
AN10104		Has domain(s) with predicted role in cell wall macromolecule catabolic process
AN10105		Ortholog(s) have transcriptional activator activity, RNA polymerase II core promoter proximal region sequence-specific binding activity
AN10108		Has domain(s) with predicted FMN binding, oxidoreductase activity and role in oxidation-reduction process
AN10109		Ortholog of A. fumigatus Af293 : Afu1g13670, Neosartorya fischeri NRRL 181 : NFIA_011830, Aspergillus wentii : Aspwe1_0040281 and Aspergillus clavatus NRRL 1 : ACLA_021770
AN1011		Ortholog(s) have Mis6-Sim4 complex, condensed nuclear chromosome kinetochore, cytoplasm localization
AN10110		Ortholog(s) have cytosol, nucleus localization
AN10111		Ortholog(s) have peptidyl-prolyl cis-trans isomerase activity, protein phosphatase type 2A regulator activity and role in mitotic spindle organization in nucleus, response to osmotic stress
AN10112		Ortholog(s) have role in mRNA export from nucleus and nuclear pore localization
AN10113		Ortholog of A. fumigatus Af293 : Afu1g13680, A. oryzae RIB40 : AO090012000509, Neosartorya fischeri NRRL 181 : NFIA_011820, Aspergillus wentii : Aspwe1_0027787 and Aspergillus versicolor : Aspve1_0023836
AN10115		Has domain(s) with predicted role in transmembrane transport and integral component of membrane localization
AN10116		Ortholog of A. nidulans FGSC A4 : AN2186, A. fumigatus Af293 : Afu1g13980, A. niger CBS 513.88 : An08g07120, An12g09760, An05g02480, An12g10180 and A. oryzae RIB40 : AO090010000355, AO090010000554
AN10117		Ortholog of A. fumigatus Af293 : Afu1g14050/fbpA, A. oryzae RIB40 : AO090012000463, Aspergillus wentii : Aspwe1_0040217, Aspergillus sydowii : Aspsy1_0086500 and Aspergillus terreus NIH2624 : ATET_00606
AN10118		Ortholog(s) have endoplasmic reticulum localization
AN10119		Ortholog(s) have poly(A) RNA binding, poly(A)-specific ribonuclease activity, role in nuclear-transcribed mRNA poly(A) tail shortening, postreplication repair and PAN complex, cytosol, nucleus localization
AN1012		Has domain(s) with predicted hydrolase activity
AN10120		Has domain(s) with predicted DNA binding, RNA polymerase II transcription factor activity, sequence-specific DNA binding, zinc ion binding activity and role in regulation of transcription, DNA-templated, transcription, DNA-templated
AN10121		Has domain(s) with predicted nucleic acid binding, zinc ion binding activity
AN10122		Has domain(s) with predicted oxidoreductase activity and role in metabolic process
AN10123		Ortholog of A. nidulans FGSC A4 : AN4122, AN2881, AN0867, A. fumigatus Af293 : Afu1g13860, Afu1g15180, Afu3g11650 and A. niger CBS 513.88 : An08g07010, An02g07440, An01g13480
AN10124		Beta-glycosidase; transcriptionally induced by growth on xylose
AN10125		Ortholog(s) have nucleolus localization
AN10126		Ortholog(s) have cytoplasm, nucleus localization
AN10127	bglQ	Putative beta-glucosidase with a predicted role in polysaccharide degradation; predicted mariner transposon-related ORF
AN10128		Has domain(s) with predicted DNA binding, RNA polymerase II transcription factor activity, sequence-specific DNA binding, zinc ion binding activity and role in regulation of transcription, DNA-templated, transcription, DNA-templated
AN10129		Ortholog(s) have protein complex binding activity
AN1013		Putative 60S ribosomal protein L5; ortholog of S. cerevisiae Rpl5p which is an RNA binding protein with a role in ribosomal large subunit assembly
AN10130		Ortholog(s) have structural constituent of ribosome activity and cytosolic small ribosomal subunit localization
AN10131	pyrD	Dihydroorotase, catalyzes the third step in pyrimidine biosynthesis
AN10132		Has domain(s) with predicted protein dimerization activity
AN10133		Ortholog of A. fumigatus Af293 : Afu1g15380, A. niger CBS 513.88 : An01g13650, Aspergillus wentii : Aspwe1_0482639 and Aspergillus sydowii : Aspsy1_0191721
AN10134		Ortholog(s) have protein-lysine N-methyltransferase activity, role in peptidyl-lysine dimethylation, positive regulation of translational termination and cytosol, nucleus localization
AN10135		Protein of unknown function
AN10136	trkC	Has domain(s) with predicted cation transmembrane transporter activity and role in cation transport, transmembrane transport
AN10137		WD domain-containing protein; NeddH-associated protein
AN10138	sdpA	Predicted dual-specificity protein tyrosine/serine/threonine phosphatase
AN10139		Protein expressed at increased levels in a hapX mutant versus wild-type
AN1014		Peroxisomal long-chain acyl-CoA transporter; locus contains the conserved upstream open reading frame (uORF) AN1014-uORF
AN1014-uORF		Conserved upstream open reading frame (uORF) of AN1014; uORFs are capable of mediating translational repression of their downstream ORF
AN10140		Ortholog of A. fumigatus Af293 : Afu1g12900, A. niger CBS 513.88 : An08g05760, A. oryzae RIB40 : AO090012000610, Aspergillus wentii : Aspwe1_0499968 and Aspergillus sydowii : Aspsy1_1154488
AN10141		Has domain(s) with predicted protein tyrosine/serine/threonine phosphatase activity and role in protein dephosphorylation
AN10142		Protein of unknown function
AN10144		Protein expressed at increased levels in a hapX mutant versus wild-type
AN10145		Ortholog(s) have protein heterodimerization activity, role in heteroduplex formation, meiotic DNA recombinase assembly, telomere maintenance via recombination and Rhp55-Rhp57 complex localization
AN10146		Has domain(s) with predicted arylformamidase activity and role in tryptophan catabolic process to kynurenine
AN10147	pelC	Putative pectin lyase with a predicted role in the degradation of pectin
AN10148	chpA	Cysteine- and histidine-rich-domain [CHORD]-containing protein; required for maintenance of the diploid state
AN10149		Ortholog of A. fumigatus Af293 : Afu1g11510, A. niger CBS 513.88 : An08g03630, A. oryzae RIB40 : AO090038000273, Neosartorya fischeri NRRL 181 : NFIA_014060 and Aspergillus wentii : Aspwe1_0028047
AN1015		Putative phosphorylase with a predicted role in glycogen degradation
AN10150	btgA	Putative 1,3-beta-transglucosylase with a predicted role in glucan processing
AN10151		Possible pseudogene, similar to Zn(II)2Cys6 transcription factor
AN10152		Has domain(s) with predicted role in transmembrane transport and integral component of membrane localization
AN10153	sskB	Mitogen activated protein kinase kinase kinase (MAPKKK) of the HOG signaling pathway that regulates osmotic stress response; mutants show growth inhibition in 1.5 M sucrose and sensitivity to NaCl
AN10154		Ortholog of Aspergillus versicolor : Aspve1_0120656, Aspergillus clavatus NRRL 1 : ACLA_024190 and Aspergillus sydowii : Aspsy1_0140218
AN10155		Has domain(s) with predicted cation transmembrane transporter activity, role in cation transport, transmembrane transport and integral component of membrane localization
AN10156		Has domain(s) with predicted kinase activity, transferase activity, transferring phosphorus-containing groups activity and role in glycerophospholipid biosynthetic process
AN10157		Ortholog of A. fumigatus Af293 : Afu1g11990, A. niger CBS 513.88 : An08g04270, A. oryzae RIB40 : AO090001000355, Neosartorya fischeri NRRL 181 : NFIA_013540 and Aspergillus wentii : Aspwe1_0504451
AN10158		Ortholog of A. nidulans FGSC A4 : AN7874, A. fumigatus Af293 : Afu1g12200, Afu3g00570, Afu8g02315 and A. niger CBS 513.88 : An08g04520, An06g00280, An16g02300
AN10159		Ortholog of Aspergillus wentii : Aspwe1_0172079, Aspergillus clavatus NRRL 1 : ACLA_023190, Aspergillus zonatus : Aspzo1_0012961 and Aspergillus carbonarius ITEM 5010 : Acar5010_000620
AN1016	ganB	Alpha subunit of a heterotrimeric G protein composed of GanB, SfaD and GpgA that controls conidial germination via cAMP/PKA pathway in response to carbon source availability; negatively regulates asexual development; regulated by RgsA
AN10160		Ortholog of A. nidulans FGSC A4 : AN2370, AN0323, A. fumigatus Af293 : Afu1g02440, Afu4g02760, A. niger CBS 513.88 : An01g05750, An12g09350, An13g03290 and A. oryzae RIB40 : AO090020000719, AO090005000852
AN10161		Ortholog(s) have structural constituent of ribosome activity and mitochondrial small ribosomal subunit localization
AN10163		Ortholog of A. fumigatus Af293 : Afu1g12110, A. niger CBS 513.88 : An08g04410, Aspergillus wentii : Aspwe1_0154994 and Aspergillus sydowii : Aspsy1_0038225
AN10164		Ortholog(s) have mRNA binding, poly(U) RNA binding activity and role in nuclear-transcribed mRNA catabolic process, nonsense-mediated decay, regulation of mRNA stability, stress granule assembly
AN10165		Has domain(s) with predicted outer membrane localization
AN10166		Ortholog of A. fumigatus Af293 : Afu1g11900/gprG, A. niger CBS 513.88 : An08g04110, A. oryzae RIB40 : AO090001000374/gprG and Aspergillus wentii : Aspwe1_0027952
AN10167		Has domain(s) with predicted role in oxidation-reduction process
AN10168		Ortholog of A. fumigatus Af293 : Afu1g10430, A. niger CBS 513.88 : An08g02380, Neosartorya fischeri NRRL 181 : NFIA_015240, Aspergillus wentii : Aspwe1_0036585 and Aspergillus zonatus : Aspzo1_0163764
AN10169	lxrA	Short-chain dehydrogenase; transcriptionally induced by growth on xylose
AN1017	hogA	Putative mitogen-activated protein kinase (MAPK) involved in osmotic stress response; highly up-regulated under osmotic stress conditions; required for sexual development and sporulation; mutant sensitive to NaCl
AN10170		Ortholog(s) have ATPase activity and cytosol, nucleus localization
AN10171		Ortholog(s) have role in cellular response to amino acid starvation, meiotic nuclear division, negative regulation of Ras protein signal transduction and negative regulation of TOR signaling, more
AN10172		Ortholog(s) have dicarboxylic acid transmembrane transporter activity, role in mitochondrial transport and mitochondrial inner membrane localization
AN10173		Ortholog(s) have nucleolus localization
AN10174		Ortholog of A. fumigatus Af293 : Afu1g10090, A. oryzae RIB40 : AO090038000427, Neosartorya fischeri NRRL 181 : NFIA_015560 and Aspergillus wentii : Aspwe1_0168735
AN10175		Ortholog(s) have role in ribosome biogenesis and cytosol, ribosome localization
AN10176		Protein of unknown function
AN10177		Protein of unknown function
AN10178		Ortholog(s) have copper ion binding activity, role in metal ion transport, mitochondrial respiratory chain complex IV assembly and cytosol, mitochondrial intermembrane space, nucleus localization
AN10179		Ortholog of A. fumigatus Af293 : Afu1g09650, A. oryzae RIB40 : AO090012000878, Aspergillus wentii : Aspwe1_0036407, Aspergillus clavatus NRRL 1 : ACLA_025850 and Aspergillus niger ATCC 1015 : 38576-mRNA
AN1018		Ortholog(s) have role in post-Golgi vesicle-mediated transport and cellular bud tip, cytoplasm localization
AN10180		Has domain(s) with predicted catalytic activity and role in nucleoside metabolic process
AN10181		Ortholog of A. fumigatus Af293 : Afu1g09530, A. niger CBS 513.88 : An08g01090, A. oryzae RIB40 : AO090012000919, Neosartorya fischeri NRRL 181 : NFIA_016080 and Aspergillus wentii : Aspwe1_0036341
AN10182		Putative translation initiation factor 3, subunit f (eIF-3f); expression reduced after exposure to farnesol
AN10183		Ortholog of A. fumigatus Af293 : Afu1g09520, A. niger CBS 513.88 : An08g01080, A. oryzae RIB40 : AO090012000920, Neosartorya fischeri NRRL 181 : NFIA_016090 and Aspergillus wentii : Aspwe1_0103125
AN10184		Protein predicted to have a role in pheromone precursor processing
AN10185		Has domain(s) with predicted zinc ion binding activity
AN10186		Ortholog(s) have GTPase binding activity, role in ER to Golgi vesicle-mediated transport and Golgi membrane localization
AN10187		Protein of unknown function
AN10188		Putative guanylate kinase; expression reduced after exposure to farnesol; transcript is induced by nitrate; predicted NirA binding site in promoter
AN10189		Ortholog(s) have protein-arginine omega-N monomethyltransferase activity and role in peptidyl-arginine methylation
AN1019	culA	Putative Scf complex protein; NeddH-associated protein; transcript upregulated in response to camptothecin
AN10190		Has domain(s) with predicted role in positive regulation of autophagy
AN10191		Ortholog(s) have chromatin binding, histone binding activity
AN10192		Ortholog(s) have role in conidiophore development
AN10193	env7	Ortholog(s) have role in ascospore formation, conidiophore development, conidium formation, regulation of vacuole fusion, non-autophagic and response to oxidative stress, more
AN10194		Ortholog(s) have role in spliceosomal conformational changes to generate catalytic conformation and U5 snRNP, cytosol, spliceosomal complex localization
AN10195		Ortholog(s) have valine-tRNA ligase activity
AN10196		Ortholog of A. fumigatus Af293 : Afu8g04830, A. niger CBS 513.88 : An16g07980, A. oryzae RIB40 : AO090005000663, Neosartorya fischeri NRRL 181 : NFIA_097650 and Aspergillus wentii : Aspwe1_0645289
AN10197		Has domain(s) with predicted catalytic activity and role in coenzyme M biosynthetic process
AN10198		Ortholog(s) have cytosol, extracellular region, nucleus localization
AN10199		Ortholog of Aspergillus versicolor : Aspve1_0037245 and Aspergillus sydowii : Aspsy1_0028755
AN1020		Ortholog of A. nidulans FGSC A4 : AN2784, AN9281, AN2199, A. fumigatus Af293 : Afu1g12970, A. niger CBS 513.88 : An15g05320 and A. oryzae RIB40 : AO090012000596, AO090038000022
AN10200	rpf2	Ribosome assembly factor; component of the Rpf2-Rrs1 complex; ortholog of S. cerevisiae Rpf2p; expression reduced after exposure to farnesol
AN10201		Ortholog of A. fumigatus Af293 : Afu8g04826, A. niger CBS 513.88 : An16g07990, A. oryzae RIB40 : AO090005000664, Neosartorya fischeri NRRL 181 : NFIA_097640 and Aspergillus wentii : Aspwe1_0645178
AN10203		Has domain(s) with predicted metal ion transmembrane transporter activity, role in metal ion transport, transmembrane transport and membrane localization
AN10204		Ortholog of A. oryzae RIB40 : AO090026000169 and Aspergillus flavus NRRL 3357 : AFL2T_07074
AN10205		Ortholog(s) have role in mitochondrial translation and mitochondrion localization
AN10206		Has domain(s) with predicted role in anaphase-promoting complex-dependent proteasomal ubiquitin-dependent protein catabolic process, regulation of mitotic metaphase/anaphase transition and anaphase-promoting complex localization
AN10207		Has domain(s) with predicted role in transmembrane transport and integral component of membrane localization
AN10208	csnH	Subunit 8 of the COP9 signalosome; required for formation of cleistothecia
AN10209		Ortholog of A. oryzae RIB40 : AO090005000644, Neosartorya fischeri NRRL 181 : NFIA_097790, Aspergillus kawachii : Aspka1_0179507 and Aspergillus clavatus NRRL 1 : ACLA_058380
AN1021		Ortholog of A. fumigatus Af293 : Afu1g12980, A. oryzae RIB40 : AO090012000595, Aspergillus wentii : Aspwe1_0498638, Aspergillus sydowii : Aspsy1_0053349 and Aspergillus terreus NIH2624 : ATET_00493
AN10210		Has domain(s) with predicted carbon-nitrogen ligase activity, with glutamine as amido-N-donor, hydrolase activity, acting on carbon-nitrogen (but not peptide) bonds, in linear amides activity
AN10211		Ortholog of A. fumigatus Af293 : Afu8g04970, A. niger CBS 513.88 : An16g07840, A. oryzae RIB40 : AO090005000645, Neosartorya fischeri NRRL 181 : NFIA_097780 and Aspergillus clavatus NRRL 1 : ACLA_058370
AN10212		Ortholog(s) have mitochondrion localization
AN10213		Ortholog(s) have role in CVT pathway, late endosome to vacuole transport, pexophagy, phosphatidylinositol biosynthetic process, piecemeal microautophagy of nucleus, retrograde transport, endosome to Golgi
AN10214		Ortholog(s) have cytosol localization
AN10215	pexE	Putative peroxisomal targeting signal 1 (PTS1) receptor protein; required for growth on long chain fatty acids; inactivation impairs triacetylfusarinine C (TAFC) siderophore biosynthesis; mutant is growth impaired in iron-depleted medium
AN10216		Ortholog of A. fumigatus Af293 : Afu8g05640, A. niger CBS 513.88 : An15g04470, A. oryzae RIB40 : AO090005000578, Aspergillus wentii : Aspwe1_0118846 and Aspergillus sydowii : Aspsy1_0055743
AN10217		Ortholog(s) have oxidoreductase activity, acting on CH-OH group of donors activity and cytosol, nucleus localization
AN10218		Protein of unknown function
AN10219		Transcript induced in response to calcium dichloride in a CrzA-dependent manner; intracellular, menadione stress-induced protein
AN1022		Ortholog(s) have role in potassium ion transport, proton transport and integral component of mitochondrial inner membrane localization
AN10220	ccp1	Putatice cytochrome c peroxidase; intracellular; protein abundance decreased by menadione stress
AN10221		Has domain(s) with predicted transporter activity, role in transmembrane transport and integral component of membrane, plasma membrane localization
AN10222		Ortholog(s) have glucose-6-phosphate 1-epimerase activity and cytoplasm, nucleus localization
AN10223		Putative 1-Cys peroxiredoxin; intracellular; protein abundance decreased by menadione stress; expression reduced after exposure to farnesol
AN10224		Possible role in diphthamide biosynthesis; protein expressed at increased levels in a hapX mutant versus wild-type
AN10225		Ortholog(s) have structural molecule activity, role in cellular protein localization, mitotic sister chromatid segregation, mitotic spindle organization and cytoplasm, mitotic spindle pole body, nucleus localization
AN10226		Has domain(s) with predicted metal ion binding activity
AN10227		Ortholog(s) have role in positive regulation of cell-substrate adhesion, regulation of filamentous growth, signal transduction involved in conjugation with cellular fusion and endoplasmic reticulum localization
AN10229		Ortholog(s) have role in ascospore formation, mitochondrial respiratory chain complex I assembly, programmed cell death and mitochondrion, plasma membrane localization
AN1023	sagA	Protein that plays a role in sensitivity to DNA-damaging agents
AN10230		Ortholog(s) have S-methyl-5-thioadenosine phosphorylase activity, mRNA binding activity, role in L-methionine biosynthetic process from methylthioadenosine, glutamate biosynthetic process and cytosol, nucleus localization
AN10232		Ortholog(s) have nucleolus localization
AN10233		Has domain(s) with predicted NADP binding, coenzyme binding, oxidoreductase activity, acting on the CH-OH group of donors, NAD or NADP as acceptor, phosphogluconate dehydrogenase (decarboxylating) activity
AN10234	ngn10	Putative GNAT-type acetyltransferase
AN10235		Ortholog of A. fumigatus Af293 : Afu2g04400, A. niger CBS 513.88 : An11g03330, A. oryzae RIB40 : AO090003001565, Aspergillus wentii : Aspwe1_0120274 and Aspergillus terreus NIH2624 : ATET_06071
AN10236		Has domain(s) with predicted zinc ion binding activity and nucleus localization
AN10237		Has domain(s) with predicted iron-sulfur cluster binding, structural molecule activity and role in iron-sulfur cluster assembly
AN10238	ngn21	Putative GNAT-type acetyltransferase
AN10239		Ortholog(s) have mRNA (guanine-N7-)-methyltransferase activity and role in 7-methylguanosine mRNA capping, RNA (guanine-N7)-methylation, cellular response to drug, mRNA methylation
AN1024		Ortholog(s) have role in mitotic recombination
AN10240		Has domain(s) with predicted SUMO transferase activity, zinc ion binding activity
AN10241		Ortholog(s) have role in protein N-linked glycosylation, protein localization to Golgi apparatus, protein processing, proteolysis involved in cellular protein catabolic process
AN10242		Protein of unknown function
AN10243		Ortholog(s) have cytoplasm, nucleus localization
AN10247		Ortholog of A. fumigatus Af293 : Afu2g04390, A. oryzae RIB40 : AO090003000225, Aspergillus wentii : Aspwe1_0046123 and Aspergillus terreus NIH2624 : ATET_06072
AN10248		Ortholog(s) have electron carrier activity, iron ion binding, zinc ion binding activity, role in peptidyl-diphthamide biosynthetic process from peptidyl-histidine, tRNA wobble uridine modification and cytosol, nucleus localization
AN10249		Ortholog(s) have aminoacyl-tRNA hydrolase activity, role in negative regulation of proteasomal ubiquitin-dependent protein catabolic process and mitochondrial outer membrane localization
AN1025		Predicted GTPase activating protein
AN10250		Putative protein of unknown function; expression upregulated after exposure to farnesol
AN10251		Ortholog(s) have nuclear localization sequence binding, ubiquitin binding activity, role in response to ethanol and cytosol localization
AN10252		Ortholog of A. fumigatus Af293 : Afu4g10320, A. niger CBS 513.88 : An04g06600, A. oryzae RIB40 : AO090003001189, Aspergillus wentii : Aspwe1_0166765 and Aspergillus sydowii : Aspsy1_0084447
AN10253		Ortholog(s) have role in maintenance of DNA trinucleotide repeats, mitotic sister chromatid cohesion and Ctf18 RFC-like complex localization
AN10254		Ortholog of A. fumigatus Af293 : Afu4g10530, A. niger CBS 513.88 : An04g06150, Aspergillus wentii : Aspwe1_0047458, Aspergillus sydowii : Aspsy1_0053923 and Aspergillus terreus NIH2624 : ATET_04011
AN10255		Ortholog of A. fumigatus Af293 : Afu4g10440, A. niger CBS 513.88 : An04g06310, A. oryzae RIB40 : AO090003001168, Neosartorya fischeri NRRL 181 : NFIA_105630 and Aspergillus wentii : Aspwe1_0166753
AN10256		Has domain(s) with predicted RNA binding, RNA-directed DNA polymerase activity, nucleic acid binding activity and role in DNA integration, RNA-dependent DNA replication
AN10257		Ortholog(s) have mRNA binding activity, role in telomere maintenance and cytoplasm, nucleus localization
AN10258		Ortholog(s) have anaphase-promoting complex, cytosol localization
AN10259	CYP532A4	Putative cytochrome P450
AN1026		Has domain(s) with predicted role in attachment of spindle microtubules to kinetochore, mitotic spindle organization in nucleus and DASH complex, mitotic spindle localization
AN10260		Intracellular, menadione stress-induced protein
AN10261		Ortholog(s) have role in syncytium formation by plasma membrane fusion
AN10262		Has domain(s) with predicted RNA polymerase II transcription factor activity, sequence-specific DNA binding, transcription factor activity, sequence-specific DNA binding, zinc ion binding activity
AN10263		Ortholog of A. niger CBS 513.88 : An11g05450, A. oryzae RIB40 : AO090023000304, Aspergillus wentii : Aspwe1_0054870 and Aspergillus terreus NIH2624 : ATET_05948
AN10264		Ortholog of A. oryzae RIB40 : AO090003000305, Aspergillus wentii : Aspwe1_0046218, Aspergillus versicolor : Aspve1_0080260 and Aspergillus clavatus NRRL 1 : ACLA_089630
AN10265		Ortholog(s) have alpha-1,6-mannosyltransferase activity, role in protein N-linked glycosylation and alpha-1,6-mannosyltransferase complex, endoplasmic reticulum localization
AN10266		Putative ubiquitin-activating enzyme; ortholog of S. cerevisiae Uba1p; transcript upregulated in response to camptothecin; protein induced by farnesol
AN10267		Has domain(s) with predicted role in transmembrane transport and integral component of membrane localization
AN10268		Protein of unknown function
AN10269		Has domain(s) with predicted oxidoreductase activity and role in metabolic process
AN1027		Ortholog of A. fumigatus Af293 : Afu1g12660, A. niger CBS 513.88 : An08g05410, A. oryzae RIB40 : AO090012000716, Aspergillus wentii : Aspwe1_0040406 and Aspergillus sydowii : Aspsy1_0038316
AN10270		Ortholog of A. fumigatus Af293 : Afu2g15720, A. niger CBS 513.88 : An15g05970, A. oryzae RIB40 : AO090012000253, Neosartorya fischeri NRRL 181 : NFIA_090950 and Aspergillus wentii : Aspwe1_0182342
AN10271		Ortholog of A. fumigatus Af293 : Afu2g15710, A. niger CBS 513.88 : An15g05960, A. oryzae RIB40 : AO090012000254, Aspergillus clavatus NRRL 1 : ACLA_074660 and Aspergillus niger ATCC 1015 : 200760-mRNA
AN10272		Ortholog of A. fumigatus Af293 : Afu2g15690, Aspergillus wentii : Aspwe1_0170945, Aspergillus clavatus NRRL 1 : ACLA_074640 and Aspergillus zonatus : Aspzo1_0138260
AN10273	gst3	Putative glutathione S-transferase; intracellular, menadione stress-induced protein
AN10274	rhgB	Putative rhamnogalacturonan hydrolase
AN10277	rhaA	Protein with rhamnogalacturonan acetylesterase activity, involved in degradation of pectin
AN10278		Ortholog(s) have cytosol, mitochondrion, nucleus localization
AN1028		Has domain(s) with predicted RNA polymerase II transcription factor activity, sequence-specific DNA binding, zinc ion binding activity, role in regulation of transcription, DNA-templated and nucleus localization
AN10280		Ortholog(s) have rDNA binding activity
AN10281		Ortholog(s) have role in dephosphorylation
AN10282		Ortholog(s) have cytosol, nucleus localization
AN10283		Has domain(s) with predicted FMN binding, iron ion binding, oxidoreductase activity and role in oxidation-reduction process
AN10285		Ortholog of A. fumigatus Af293 : Afu5g10660, A. niger CBS 513.88 : An14g04040, A. oryzae RIB40 : AO090010000472, Aspergillus wentii : Aspwe1_0050403 and Aspergillus terreus NIH2624 : ATET_07619
AN10286		Has domain(s) with predicted role in transmembrane transport and integral component of membrane localization
AN10287		Has domain(s) with predicted FAD binding, oleate hydratase activity and role in fatty acid metabolic process
AN10288		Protein of unknown function
AN10289		Putative dimethyl-allyl-tryptophan synthase (DMATS)-type aromatic prenyltransferase; transcript is induced by nitrate
AN1029	afoA	Protein with homology to CtnR, citrinin biosynthesis transcriptional activator; contains a Zn(2)Cys(6) domain; involved in asperfuranone biosynthesis; overexpression induces expression of the asperfuranone biosynthesis gene cluster
AN10290		Has domain(s) with predicted FMN binding, oxidoreductase activity, oxidoreductase activity, acting on the CH-NH2 group of donors, pyridoxamine-phosphate oxidase activity
AN10292		Ortholog of A. fumigatus Af293 : Afu5g10455, A. niger CBS 513.88 : An14g04320, A. oryzae RIB40 : AO090010000491, Aspergillus wentii : Aspwe1_0038732 and Aspergillus sydowii : Aspsy1_0054224
AN10293		Ortholog of A. fumigatus Af293 : Afu5g09950, Aspergillus glaucus : Aspgl1_0181943, Aspergillus flavus NRRL 3357 : AFL2T_11694 and Neosartorya fischeri NRRL 181 : NFIA_077320
AN10294		Has domain(s) with predicted RNA polymerase II transcription factor activity, sequence-specific DNA binding, zinc ion binding activity, role in regulation of transcription, DNA-templated and nucleus localization
AN10295		Has domain(s) with predicted DNA binding activity
AN10296		Ortholog(s) have fumarate reductase (NADH) activity, role in cellular response to anoxia and cytosol, mitochondrion, plasma membrane, ribosome localization
AN10297		Protein with similarity to nonribosomal peptide synthases (NRPS-like); putative acyl CoA synthetase with an NAD-binding domain
AN10298		3-phosphoserine aminotransferase; intracellular; protein abundance decreased by menadione stress
AN10299		Has domain(s) with predicted carboxy-lyase activity, catalytic activity, pyridoxal phosphate binding activity and role in carboxylic acid metabolic process, cellular amino acid metabolic process
AN1030		Has domain(s) with predicted oxidoreductase activity, transferase activity, transferring acyl groups other than amino-acyl groups activity and role in oxidation-reduction process
AN10300		Has domain(s) with predicted RNA polymerase II transcription factor activity, sequence-specific DNA binding, zinc ion binding activity, role in regulation of transcription, DNA-templated and nucleus localization
AN10301		Ortholog of A. fumigatus Af293 : Afu2g14340, A. niger CBS 513.88 : An08g01260, An02g00910, A. oryzae RIB40 : AO090103000486 and Aspergillus wentii : Aspwe1_0072512, Aspwe1_0148005
AN10302		Ortholog of A. nidulans FGSC A4 : AN3342, AN4609, A. fumigatus Af293 : Afu7g06670, A. niger CBS 513.88 : An04g04320, An16g05670, An04g03250 and A. oryzae RIB40 : AO090011000012
AN10303		Ortholog of A. fumigatus Af293 : Afu2g13870, A. niger CBS 513.88 : An02g05230, A. oryzae RIB40 : AO090026000190, Neosartorya fischeri NRRL 181 : NFIA_089040 and Aspergillus wentii : Aspwe1_0032169
AN10304		Ortholog(s) have mitochondrial membrane localization
AN10305		Has domain(s) with predicted hydrogen ion transmembrane transporter activity and role in ATP hydrolysis coupled proton transport
AN10306	candA-N	N-terminal subunit of Cand1; which is split into two subunits (candA-N and candA-C) that bind to each other and to unneddylated cullin-RING complexes; role in sexual development, secondary metabolism and light control of asexual development
AN10307		Has domain(s) with predicted zinc ion binding activity
AN10308		Ortholog(s) have mitochondrion localization
AN10309		Putative chitin deacetylase; predicted glycosyl phosphatidylinositol (GPI)-anchor
AN1031	afoB	Putative efflux pump; involved in asperfuranone biosynthesis
AN10310		Protein of unknown function
AN10311	mnpA	Putative hyphal cell wall mannoprotein; expression is transcriptionally upregulated during sexual development; expression is flbA-, fadA- and veA-dependent; present in the hyphal cell wall, absent from the conidial cell wall
AN10313		Ortholog(s) have role in ER to Golgi vesicle-mediated transport, retrograde transport, endosome to Golgi and ER to Golgi transport vesicle, Golgi cis cisterna, Golgi membrane, endoplasmic reticulum localization
AN10315		Ortholog(s) have GTPase activity, ribosome binding activity, role in positive regulation of translation and mitochondrial matrix, mitochondrial ribosome localization
AN10316		Putative RNA polymerase III, large subunit; ortholog of S. cerevisiae Rpo31p; expression reduced after exposure to farnesol
AN10317		Ortholog of A. fumigatus Af293 : Afu3g14445, A. niger CBS 513.88 : An09g03980, A. oryzae RIB40 : AO090701000586, Neosartorya fischeri NRRL 181 : NFIA_062810 and Aspergillus wentii : Aspwe1_0107543
AN10318		Predicted glycosylphosphatidylinositol (GPI)-anchored protein
AN10319		Has domain(s) with predicted amino acid transmembrane transporter activity, role in amino acid transmembrane transport and membrane localization
AN1032	afoC	Putative oxidoreductase; required for asperfuranone biosynthesis
AN10320		Ortholog of A. nidulans FGSC A4 : AN2942, AN7130 and A. fumigatus Af293 : Afu3g15110, Afu4g08715
AN10321		Has domain(s) with predicted role in transmembrane transport and integral component of membrane localization
AN10322		Has domain(s) with predicted ATP binding, DNA binding, DNA-dependent ATPase activity and role in DNA repair
AN10323		Has domain(s) with predicted oxidoreductase activity, acting on paired donors, with incorporation or reduction of molecular oxygen, 2-oxoglutarate as one donor, and incorporation of one atom each of oxygen into both donors activity
AN10324	ubcL	Putative neddylation machinery protein; constitutively expressed during all stages of the fungal life cycle
AN10325	srpkD	Has domain(s) with predicted ATP binding, protein kinase activity, protein tyrosine kinase activity, transferase activity, transferring phosphorus-containing groups activity and role in protein phosphorylation
AN10326		Ortholog of Aspergillus versicolor : Aspve1_0081330 and Aspergillus sydowii : Aspsy1_0148173
AN10327		Ortholog of A. niger CBS 513.88 : An05g01350, A. oryzae RIB40 : AO090010000120, Aspergillus wentii : Aspwe1_0167953, Aspergillus niger ATCC 1015 : 39005-mRNA and Aspergillus zonatus : Aspzo1_0064042
AN10328		Possible pseudogene
AN10329		Predicted mariner transposon-related ORF
AN1033	afoD	Putative salicylate hydroxylase; required for asperfuranone biosynthesis; transcriptionally induced by scrP overexpression
AN10331		Has domain(s) with predicted DNA binding, RNA polymerase II transcription factor activity, sequence-specific DNA binding, zinc ion binding activity and role in regulation of transcription, DNA-templated, transcription, DNA-templated
AN10332		Has domain(s) with predicted role in transmembrane transport and integral component of membrane localization
AN10333		Has domain(s) with predicted hydrolase activity and role in metabolic process
AN10334		Has domain(s) with predicted DNA binding, RNA polymerase II transcription factor activity, sequence-specific DNA binding, sequence-specific DNA binding and transcription factor activity, more
AN10335		Has domain(s) with predicted oxidoreductase activity and role in metabolic process
AN10336		Ortholog(s) have acetyltransferase activity, chromatin binding activity
AN10337		Has domain(s) with predicted enzyme regulator activity, role in regulation of protein catabolic process and proteasome complex localization
AN10338		Ortholog(s) have L-arginine transmembrane transporter activity, L-aspartate transmembrane transporter activity and L-glutamate transmembrane transporter activity, more
AN10339		Ortholog of A. fumigatus Af293 : Afu3g05990, Neosartorya fischeri NRRL 181 : NFIA_071260, Aspergillus wentii : Aspwe1_0042197 and Aspergillus clavatus NRRL 1 : ACLA_033940
AN1034	afoE	Putative polyketide synthase; required for asperfuranone biosynthesis; transcriptionally induced by scrP overexpression
AN10340		Ortholog(s) have di-trans,poly-cis-decaprenylcistransferase activity, trans-hexaprenyltranstransferase activity, role in ubiquinone biosynthetic process and decaprenyl diphosphate synthase complex, mitochondrion localization
AN10341		Possible pseudogene, similar to Myb-like transcription factor
AN10343		Ortholog(s) have sodium:inorganic phosphate symporter activity, role in phosphate ion transmembrane transport and plasma membrane localization
AN10344		CobW domain-containing protein; transcript repressed by nitrate
AN10345	dfgA	Putative endo-mannanase GH76 family protein
AN10346		Putative cutinase with a predicted role in the hydrolysis of cutin
AN10347		Ortholog of A. fumigatus Af293 : Afu3g12050, Neosartorya fischeri NRRL 181 : NFIA_065260, Aspergillus wentii : Aspwe1_0037097 and Aspergillus clavatus NRRL 1 : ACLA_039920
AN10348		Ortholog(s) have 3'-5'-exoribonuclease activity
AN10349		Has domain(s) with predicted role in mRNA processing
AN1035	afoF	Putative FAD/FMN-dependent oxygenase; required for asperfuranone biosynthesis
AN10350		Ortholog(s) have cytosol, nucleus localization
AN10351		Ortholog(s) have metalloaminopeptidase activity, role in cellular response to drug, chaperone-mediated protein folding, proteolysis and cytosol, fungal-type vacuole lumen, ribosome localization
AN10352		Ortholog(s) have mRNA binding activity, role in rRNA processing and 90S preribosome, box C/D snoRNP complex, small-subunit processome localization
AN10353	sgdB	Protein with similarity to seryl tRNA synthase; required for conidial germination; expression reduced after exposure to farnesol
AN10354		Putative signal sequence processing protein with a predicted role in targeting proteins to the endoplasmic reticulum
AN10355		Predicted Rab GTPase-activating protein (Rab-GAP)
AN10356		Ortholog of A. nidulans FGSC A4 : AN0435, A. fumigatus Af293 : Afu1g04510, Afu3g13080, A. niger CBS 513.88 : An01g03600 and A. oryzae RIB40 : AO090003000870, AO090012000821
AN10357		Ortholog of A. fumigatus Af293 : Afu3g13810, A. niger CBS 513.88 : An02g09500, A. oryzae RIB40 : AO090012000774, Neosartorya fischeri NRRL 181 : NFIA_063450 and Aspergillus wentii : Aspwe1_0170040
AN10358		Has domain(s) with predicted oxidoreductase activity, zinc ion binding activity and role in oxidation-reduction process
AN10359		Ortholog of A. fumigatus Af293 : Afu3g12040, Neosartorya fischeri NRRL 181 : NFIA_065270, Aspergillus wentii : Aspwe1_0105880 and Aspergillus clavatus NRRL 1 : ACLA_039910
AN1036	afoG	Putative polyketide synthase; required for asperfuranone biosynthesis; transcriptionally induced by scrP overexpression
AN10360		Ortholog of A. niger CBS 513.88 : An02g11450, A. oryzae RIB40 : AO090005001479, Neosartorya fischeri NRRL 181 : NFIA_069110 and Aspergillus wentii : Aspwe1_0173457
AN10361		Ortholog(s) have tRNA (guanine-N1-)-methyltransferase activity, role in mitochondrial tRNA methylation, regulation of DNA methylation, tRNA N1-guanine methylation and mitochondrial matrix, nucleus localization
AN10362		RNA polymerase II, fourth largest subunit; expression reduced after exposure to farnesol
AN10363		Ortholog of A. fumigatus Af293 : Afu3g08340/dscD, A. niger CBS 513.88 : An02g11950, A. oryzae RIB40 : AO090005001445, Aspergillus wentii : Aspwe1_0112592 and Aspergillus sydowii : Aspsy1_0029318
AN10364		Ortholog of A. fumigatus Af293 : Afu3g09580, Neosartorya fischeri NRRL 181 : NFIA_067710, Aspergillus wentii : Aspwe1_0074802 and Aspergillus versicolor : Aspve1_0081595
AN10365		Ortholog(s) have role in hyphal growth
AN10366		Ortholog of Aspergillus brasiliensis : Aspbr1_0386750
AN10367		Putative P-type ATPase
AN10368		Has domain(s) with predicted carbon-sulfur lyase activity and role in metabolic process
AN10369		Ortholog of A. nidulans FGSC A4 : AN6413, AN6419, AN6946, AN5312, AN5664, AN8328, AN3241, AN1930, AN2386, AN1738, AN11159, AN8984, AN8951, AN1540, AN8971, AN9387, AN9266, AN9306, AN1317, AN10886, AN7232, AN7774, AN12202
AN1037	odeA	Oleate delta-12 desaturase; transcriptionally regulated by low temperature and by light
AN10370		Ortholog of A. fumigatus Af293 : Afu3g07980, A. niger CBS 513.88 : An16g01990, A. oryzae RIB40 : AO090005001498, Aspergillus wentii : Aspwe1_0173462 and Aspergillus sydowii : Aspsy1_0042585
AN10371		Ortholog of A. fumigatus Af293 : Afu3g07945, A. oryzae RIB40 : AO090005001494, Neosartorya fischeri NRRL 181 : NFIA_069220, Aspergillus wentii : Aspwe1_0029211 and Aspergillus versicolor : Aspve1_0127963
AN10372		Protein of unknown function
AN10373		Ortholog of A. fumigatus Af293 : Afu3g11810, A. niger CBS 513.88 : An02g07640, A. oryzae RIB40 : AO090003000743, Aspergillus wentii : Aspwe1_0104946 and Aspergillus sydowii : Aspsy1_0778921
AN10374		Ortholog of A. fumigatus Af293 : Afu3g08130, Neosartorya fischeri NRRL 181 : NFIA_069010, Aspergillus wentii : Aspwe1_0173436 and Aspergillus versicolor : Aspve1_0039578
AN10375		Has domain(s) with predicted catalytic activity, hydrolase activity, hydrolyzing O-glycosyl compounds activity and role in carbohydrate metabolic process
AN10376	afcC	Putative alpha-fucosidase
AN10377		Ortholog(s) have plasma membrane localization
AN10378	zipC	Putative bZIP transcription factor
AN10379		Ortholog of A. fumigatus Af293 : Afu7g06460, A. niger CBS 513.88 : An03g05540, Neosartorya fischeri NRRL 181 : NFIA_027750, Aspergillus wentii : Aspwe1_0022967 and Aspergillus versicolor : Aspve1_0056237
AN1038		Component of the TRAPII complex that mediates Rab guanyl-nucleotide exchange factor activity, involved in Golgi vesicle-mediated transport
AN10380	dclB	Putative Dicer protein
AN10381		Has domain(s) with predicted metallopeptidase activity, zinc ion binding activity and role in proteolysis
AN10382		Protein of unknown function
AN10383		Possible pseudogene; the predicted pseudogene AN10383 and predicted ORF AN3200 occupy overlapping chromosomal locations in version 4 of the A. nidulans annotation
AN10384		Possible C6 transcription factor; ortholog of A. fumigatus Afu2g07480 and Afu5g14530
AN10385		Protein of unknown function
AN10386		Ortholog of A. nidulans FGSC A4 : AN5039, A. niger CBS 513.88 : An09g05600, An13g01270 and A. oryzae RIB40 : AO090026000484, AO090005000917, AO090103000243, AO090005001067
AN10387		Possible pseudogene, similar to alternative sulfate transporter
AN10388		Has domain(s) with predicted UDP-N-acetylmuramate dehydrogenase activity, flavin adenine dinucleotide binding, oxidoreductase activity, oxidoreductase activity, acting on CH-OH group of donors activity
AN10389	CYP654A1	Putative cytochrome P450
AN1039		Ortholog(s) have DNA binding activity
AN10390		Ortholog of A. nidulans FGSC A4 : AN3286, A. fumigatus Af293 : Afu4g01280, Afu5g00830, A. niger CBS 513.88 : An12g00980, An11g04090, An06g00150 and A. oryzae RIB40 : AO090138000050, AO090010000179
AN10391		Protein of unknown function
AN10392		Has domain(s) with predicted UDP-N-acetylmuramate dehydrogenase activity, flavin adenine dinucleotide binding, oxidoreductase activity, acting on CH-OH group of donors activity and role in oxidation-reduction process
AN10393		Ortholog(s) have cytosol localization
AN10394		Ortholog(s) have ubiquitin-protein transferase activity, role in anaphase-promoting complex-dependent proteasomal ubiquitin-dependent protein catabolic process, protein ubiquitination and anaphase-promoting complex localization
AN10395		Ortholog(s) have thiosulfate sulfurtransferase activity, role in tRNA wobble position uridine thiolation and mitochondrion localization
AN10396		Ortholog(s) have farnesyl-diphosphate farnesyltransferase activity, squalene synthase activity and role in ergosterol biosynthetic process, establishment or maintenance of cell polarity
AN10397		Protein of unknown function
AN10398		Has domain(s) with predicted ADP binding activity and role in defense response
AN10399		Has domain(s) with predicted oxidoreductase activity and role in metabolic process
AN1040		Ortholog of A. oryzae RIB40 : AO090038000523, Aspergillus flavus NRRL 3357 : AFL2T_07855 and Aspergillus sydowii : Aspsy1_0160459, Aspsy1_0165518
AN10400		Protein of unknown function
AN10401		Ortholog of A. nidulans FGSC A4 : AN6780, A. fumigatus Af293 : Afu7g01210, Aspergillus sydowii : Aspsy1_0029236, Aspsy1_0043488 and Aspergillus terreus NIH2624 : ATET_08673
AN10402		Has domain(s) with predicted UDP-N-acetylmuramate dehydrogenase activity, flavin adenine dinucleotide binding, oxidoreductase activity, acting on CH-OH group of donors activity and role in oxidation-reduction process
AN10403		Ortholog of Aspergillus sydowii : Aspsy1_0087592
AN10404		Ortholog of A. fumigatus Af293 : Afu7g01410, A. niger CBS 513.88 : An12g01490, A. oryzae RIB40 : AO090010000217, Neosartorya fischeri NRRL 181 : NFIA_114100 and Aspergillus clavatus NRRL 1 : ACLA_066160
AN10405		Ortholog of A. fumigatus Af293 : Afu7g01390, A. niger CBS 513.88 : An12g01510, Aspergillus wentii : Aspwe1_0029623, Aspergillus sydowii : Aspsy1_0056832 and Aspergillus terreus NIH2624 : ATET_08680
AN10406		Ortholog(s) have cytosol, exosome (RNase complex), mitotic spindle pole body, nucleus localization
AN10407		Has domain(s) with predicted zinc ion binding activity
AN10408		Ortholog of A. fumigatus Af293 : Afu3g05850, A. niger CBS 513.88 : An11g10750, A. oryzae RIB40 : AO090020000054, Neosartorya fischeri NRRL 181 : NFIA_071380 and Aspergillus clavatus NRRL 1 : ACLA_033820
AN10409		Ortholog of A. fumigatus Af293 : Afu3g05830, A. niger CBS 513.88 : An11g10770, A. oryzae RIB40 : AO090020000051, Aspergillus wentii : Aspwe1_0029425 and Aspergillus sydowii : Aspsy1_0030109
AN1041		Putative beta-1,4-endoglucanase
AN10410		Has domain(s) with predicted role in transmembrane transport and integral component of membrane localization
AN10411		Ortholog of A. fumigatus Af293 : Afu3g05670, A. niger CBS 513.88 : An11g10960, A. oryzae RIB40 : AO090020000037, Neosartorya fischeri NRRL 181 : NFIA_071520 and Aspergillus wentii : Aspwe1_0173697
AN10413		Ortholog(s) have phosphatidylinositol-3-phosphate binding, phospholipase D activity
AN10414		Ortholog(s) have cytosol, nucleus, site of double-strand break localization
AN10415		Ortholog(s) have double-stranded DNA-dependent ATPase activity, role in double-strand break repair via homologous recombination and Smc5-Smc6 complex, nucleus localization
AN10416		Putative 60s ribosomal protein similar to subunits L15 and L27; ortholog of S. cerevisiae RPL28; expression reduced after exposure to farnesol; palA-dependent expression independent of pH
AN10417		Ortholog(s) have chromatin binding, mRNA binding, translation regulator activity, nucleic acid binding activity
AN10418		Ortholog of A. fumigatus Af293 : Afu3g05610, A. niger CBS 513.88 : An11g11020, A. oryzae RIB40 : AO090020000033, Aspergillus wentii : Aspwe1_0042240 and Aspergillus sydowii : Aspsy1_0088183
AN10419		Putative beta-1,4-endoglucanase
AN1042		Ortholog of Aspergillus tubingensis : Asptu1_0038623, Aspergillus brasiliensis : Aspbr1_0047614, Aspergillus glaucus : Aspgl1_0033936 and Aspergillus acidus : Aspfo1_0037723
AN10420	agdF	Putative alpha-glucosidase with a predicted role in starch metabolism; transcriptionally induced by isomaltose in an amyR-dependent manner
AN10421		Has domain(s) with predicted hydrolase activity
AN10422		Protein of unknown function
AN10423		Ortholog(s) have role in hyphal growth, maltose metabolic process, regulation of transcription, DNA-templated and nucleus localization
AN10425		Possible pseudogene
AN10428		Has domain(s) with predicted role in transmembrane transport and integral component of membrane localization
AN10429		Ortholog(s) have cytosol, nucleus localization
AN1043		Has domain(s) with predicted hydrolase activity, hydrolyzing O-glycosyl compounds activity and role in carbohydrate metabolic process
AN10430		Putative polyketide synthase (PKS) encoded in a secondary metabolite gene cluster
AN10431		Protein of unknown function; transcript is induced by nitrate; predicted NirA binding site in promoter
AN10432		Has domain(s) with predicted DNA binding, zinc ion binding activity, role in transcription, DNA-templated and nucleus localization
AN10433		Ortholog(s) have role in ER-associated ubiquitin-dependent protein catabolic process and cytoplasm, nucleolus localization
AN10434		Ortholog(s) have role in cellular response to biotic stimulus, cellular response to starvation and filamentous growth of a population of unicellular organisms in response to biotic stimulus, more
AN10435	CYP5116B1	Putative cytochrome P450
AN10436		Has domain(s) with predicted RNA polymerase II transcription cofactor activity, role in regulation of transcription from RNA polymerase II promoter and mediator complex localization
AN10437		Ortholog(s) have cytosol, mitochondrion, nucleus localization
AN10438		Has domain(s) with predicted GTP binding activity
AN10439		Ortholog(s) have role in attachment of GPI anchor to protein and GPI-anchor transamidase complex localization
AN10440		Ortholog(s) have membrane, mitochondrion localization
AN10441		Ortholog(s) have cell division site, cytosol, nucleus localization
AN10442		Predicted guanine nucleotide exchange factor
AN10443		Has domain(s) with predicted catalytic activity and role in DNA repair, base-excision repair
AN10444	ggtA	Gamma-glutamyl transpeptidase, involved in sexual development
AN10445		Ortholog(s) have mitochondrion, plasma membrane localization
AN10446		Ortholog(s) have phosphoprotein phosphatase activity, role in endoplasmic reticulum unfolded protein response, protein dephosphorylation, traversing start control point of mitotic cell cycle and endoplasmic reticulum localization
AN10447		Has domain(s) with predicted transferase activity, transferring acyl groups activity
AN10448	tprA	Tetratricopeptide repeat (TPR)-containing protein; usvB-dependent transcript induction in response to camptothecin
AN10449	sirA	Sir2 ortholog; NAD-dependent histone deacetylase (H4-K16 specific), tetra-acetyl histone H4 deacetylase; regulates H4K16 acetylation and secondary metabolite production through its H4K16-deacetylating activity
AN1045		Has domain(s) with predicted RNA binding, nucleic acid binding, nucleotide binding activity, role in RNA processing and nucleus, ribonucleoprotein complex localization
AN10450		Ortholog(s) have tRNA (guanine-N2-)-methyltransferase activity, role in tRNA methylation and cytosol, nucleus, tRNA (m2G10) methyltransferase complex localization
AN10451		Ortholog(s) have tRNA (guanine-N7-)-methyltransferase activity, role in tRNA methylation and nucleolus, tRNA methyltransferase complex localization
AN10452		Ortholog(s) have dihydroceramidase activity, role in ceramide biosynthetic process, ceramide catabolic process and endoplasmic reticulum, fungal-type vacuole membrane localization
AN10453		Ortholog(s) have protein channel activity, role in protein import into mitochondrial inner membrane and mitochondrial inner membrane protein insertion complex localization
AN10454		Ortholog of A. fumigatus Af293 : Afu6g12650, A. niger CBS 513.88 : An06g01860, A. oryzae RIB40 : AO090003000382, Neosartorya fischeri NRRL 181 : NFIA_058610 and Aspergillus wentii : Aspwe1_0033674
AN10455		Ortholog(s) have uroporphyrinogen-III synthase activity, role in heme biosynthetic process and cytosol, nucleus localization
AN10456	denA	NEDD8-specific protease; required for light-dependent development
AN10457		Ortholog of A. fumigatus Af293 : Afu7g04795, A. niger CBS 513.88 : An13g01320, A. oryzae RIB40 : AO090005000171, Neosartorya fischeri NRRL 181 : NFIA_025730 and Aspergillus clavatus NRRL 1 : ACLA_006450
AN10458		Protein of unknown function
AN10459		Ortholog(s) have cytosol localization
AN1046	chsG	Putative class VII chitin synthase with a predicted role in chitin biosynthesis
AN10460		Ortholog of A. fumigatus Af293 : Afu4g12540, A. niger CBS 513.88 : An01g08020, Neosartorya fischeri NRRL 181 : NFIA_103760 and Aspergillus wentii : Aspwe1_0100481
AN10461		Protein of unknown function
AN10462	srpkG	Has domain(s) with predicted ATP binding, protein kinase activity, transferase activity, transferring phosphorus-containing groups activity and role in protein phosphorylation
AN10463		Has domain(s) with predicted DNA binding, RNA polymerase II transcription factor activity, sequence-specific DNA binding, zinc ion binding activity and role in regulation of transcription, DNA-templated, transcription, DNA-templated
AN10464		Protein of unknown function; transcript is induced by nitrate; predicted NirA binding site in promoter
AN10465		Ortholog(s) have COPI-coated vesicle, Golgi apparatus, nuclear periphery localization
AN10466		Ortholog(s) have role in inner mitochondrial membrane organization and integral component of mitochondrial inner membrane localization
AN10467		Has domain(s) with predicted RNA polymerase II transcription factor activity, sequence-specific DNA binding, zinc ion binding activity, role in regulation of transcription, DNA-templated and nucleus localization
AN10468		Ortholog(s) have role in cadmium ion transport, zinc II ion transport
AN10469		Has domain(s) with predicted oxidoreductase activity and role in metabolic process
AN1047		Putative heat shock protein
AN10470		Putative DNA-polymerase III delta subunit; transcript repressed by nitrate
AN10471		Has domain(s) with predicted 3-hydroxyacyl-CoA dehydrogenase activity, coenzyme binding, oxidoreductase activity, acting on the CH-OH group of donors, NAD or NADP as acceptor activity
AN10472		Ortholog(s) have cytosol localization
AN10473		Protein of unknown function
AN10474		Has domain(s) with predicted tRNA binding activity
AN10475		Ortholog(s) have cytosol localization
AN10477		Has domain(s) with predicted structural constituent of ribosome activity, role in translation and ribosome localization
AN10478		Ortholog(s) have cytosol, nucleus localization
AN10479	CYP540B4	Putative cytochrome P450
AN1048		Ortholog of A. fumigatus Af293 : Afu1g12630, A. niger CBS 513.88 : An08g05380, A. oryzae RIB40 : AO090113000130, Aspergillus wentii : Aspwe1_0111448 and Aspergillus terreus NIH2624 : ATET_00454
AN10480		Ortholog of A. fumigatus Af293 : Afu4g07990, A. niger CBS 513.88 : An04g02410, A. oryzae RIB40 : AO090023000772, Aspergillus wentii : Aspwe1_0102632 and Aspergillus sydowii : Aspsy1_0149200
AN10481		Ortholog of A. fumigatus Af293 : Afu3g14190, A. niger CBS 513.88 : An09g04370, A. oryzae RIB40 : AO090012000662, Aspergillus wentii : Aspwe1_0169992 and Aspergillus sydowii : Aspsy1_0044374
AN10482	bglF	Putative beta-glucosidase
AN10483		Ortholog of A. nidulans FGSC A4 : AN2809, AN2115, AN0033, AN12460, A. fumigatus Af293 : Afu2g00940, Afu2g16560, Afu3g15340, Afu7g00460, Afu7g06360 and A. niger CBS 513.88 : An14g02830, An16g00830
AN10484		Ortholog(s) have U2-type spliceosomal complex localization
AN10485	stk21	NDR serine/threonine kinase; reduced growth on AVICEL medium
AN10486		Putative nonribosomal peptide synthetase (NRPS)-like enzyme
AN10487		Has domain(s) with predicted role in transmembrane transport and integral component of membrane localization
AN10488		Has domain(s) with predicted carbohydrate binding, catalytic activity and role in carbohydrate catabolic process
AN10489	FKBP5	FKBP-type peptidyl-prolyl cis-trans isomerase; expression reduced after exposure to farnesol
AN1049		Putative zinc metalloproteinase; PalA-dependent expression independent of pH
AN10491		Putative transcription factor; predicted role in secondary metabolite production
AN10492	thiA	Ortholog(s) have transcription factor activity, RNA polymerase II transcription factor binding activity
AN10493		Has domain(s) with predicted 2 iron, 2 sulfur cluster binding, oxidoreductase activity and role in oxidation-reduction process
AN10494		Has domain(s) with predicted oxidoreductase activity and role in metabolic process
AN10495		Has domain(s) with predicted CoA-transferase activity and role in ketone body catabolic process, metabolic process
AN10496		Putative regulator of mannosylphosphorylation
AN10497		Ortholog(s) have role in negative regulation of helicase activity and MCM complex, cytosol, nuclear chromatin localization
AN10498		Ortholog of A. fumigatus Af293 : Afu1g03930, A. niger CBS 513.88 : An01g02790, A. oryzae RIB40 : AO090003000957, Neosartorya fischeri NRRL 181 : NFIA_020760 and Aspergillus wentii : Aspwe1_0066343
AN10499		Ortholog(s) have cytosol, nucleus localization
AN1050		Putative 3-ketoacyl-CoA thiolase with a predicted role in fatty acid metabolism; protein is mislocalized in a pexG mutant
AN10500		Protein of unknown function
AN10501		Ortholog(s) have role in transcription from RNA polymerase I promoter and RNA polymerase I transcription factor complex, cytosol localization
AN10502		Has domain(s) with predicted catalytic activity, hydrolase activity, hydrolyzing O-glycosyl compounds activity and role in carbohydrate metabolic process
AN10504		Ortholog(s) have role in conidiophore development, hyphal growth, sporocarp development involved in sexual reproduction, syncytium formation by plasma membrane fusion
AN10505		Putative unsaturated rhamnogalacturonan hydrolase
AN10506		Ortholog of A. fumigatus Af293 : Afu5g14780, A. niger CBS 513.88 : An18g01640, A. oryzae RIB40 : AO090103000417, Aspergillus versicolor : Aspve1_0173600 and Aspergillus niger ATCC 1015 : 42671-mRNA
AN10507	hsp20	Ortholog(s) have identical protein binding, mRNA binding, unfolded protein binding activity
AN10508		Ortholog(s) have Golgi apparatus, endoplasmic reticulum localization
AN10509		Protein of unknown function
AN10510		Ortholog of A. fumigatus Af293 : Afu4g13140, A. niger CBS 513.88 : An01g08830, A. oryzae RIB40 : AO090009000267, Aspergillus wentii : Aspwe1_0100948 and Aspergillus sydowii : Aspsy1_0059125
AN10511		Ortholog(s) have role in phospholipid biosynthetic process and endoplasmic reticulum localization
AN10512	mthA	Putative mitochondrial ketoacyl-CoA thiolase with a role in fatty acid beta-oxidation
AN10513		Has domain(s) with predicted calcium-dependent cysteine-type endopeptidase activity, role in proteolysis and intracellular localization
AN10514		Has domain(s) with predicted oxidoreductase activity and role in metabolic process
AN10515	prk1	Protein serine/threonine kinase; mutants have a strong growth defect; reduced growth on AVICEL medium
AN10516	grrA	Putative F-box protein with a role in meiosis; NeddH-associated protein; required for ascospore development; transcript is highly expressed during sexual development
AN10517		Has domain(s) with predicted DNA binding, zinc ion binding activity, role in transcription, DNA-templated and nucleus localization
AN10518		Protein of unknown function; protein induced by farnesol
AN10519		Ortholog(s) have cytosol, nucleus localization
AN1052	veA	Protein involved in light-sensitive control of differentiation and secondary metabolism; localizes to the nucleus in dark and to both nucleus and cytoplasm in the light; induced by light; AspGD sequence represents the veA1 mutant allele
AN10520		Putative alpha/beta hydrolase
AN10521		Ortholog(s) have role in negative regulation of transcription from RNA polymerase II promoter, positive regulation of transcription from RNA polymerase II promoter
AN10522		Ortholog(s) have cytosol, fungal-type vacuole membrane localization
AN10523		Ortholog(s) have role in double-strand break repair via homologous recombination and Smc5-Smc6 complex, nucleus localization
AN10524		Ortholog(s) have RSC complex, SWI/SNF complex, cytosol localization
AN10525		Ortholog(s) have role in NADH oxidation and mitochondrial respiratory chain complex I, membrane segment localization
AN10526	rmtA	Arginine methyltransferase
AN10527		Ortholog(s) have trimethyllysine dioxygenase activity, role in carnitine biosynthetic process, mitochondrion organization and mitochondrion localization
AN10528		Protein of unknown function
AN10529		Has domain(s) with predicted catalytic activity, pyridoxal phosphate binding activity and role in biosynthetic process
AN1053		Ortholog of A. fumigatus Af293 : Afu1g12480, A. niger CBS 513.88 : An08g05080, A. oryzae RIB40 : AO090001000238, Neosartorya fischeri NRRL 181 : NFIA_013060 and Aspergillus wentii : Aspwe1_0040426
AN10530		Ortholog of A. fumigatus Af293 : Afu2g01690, A. niger CBS 513.88 : An14g03330, A. oryzae RIB40 : AO090701000773, Neosartorya fischeri NRRL 181 : NFIA_034010 and Aspergillus wentii : Aspwe1_0157118
AN10531		Ortholog of A. fumigatus Af293 : Afu6g07960, A. niger CBS 513.88 : An11g02900, Neosartorya fischeri NRRL 181 : NFIA_053660 and Aspergillus wentii : Aspwe1_0046026
AN10532		Ortholog of A. fumigatus Af293 : Afu1g06000, A. niger CBS 513.88 : An18g03830, A. oryzae RIB40 : AO090009000483, Aspergillus wentii : Aspwe1_0050059 and Aspergillus sydowii : Aspsy1_0090995
AN10533		Putative trehalose-6-phosphate synthase; ortholog of S. cerevisiae Tps3p; expression upregulated after exposure to farnesol
AN10534		Ortholog of A. nidulans FGSC A4 : AN7218, A. fumigatus Af293 : Afu1g13000, Afu7g03950, A. niger CBS 513.88 : An13g00410, An06g00970 and A. oryzae RIB40 : AO090023000035, AO090026000819
AN10535		Has domain(s) with predicted GTP binding, GTPase activity, translation initiation factor activity, zinc ion binding activity, role in translational initiation and intracellular localization
AN10536		Has domain(s) with predicted DNA binding activity and role in DNA recombination, double-strand break repair
AN10537		Has domain(s) with predicted nucleic acid binding, nucleotide binding activity
AN10539		Ortholog(s) have cytoplasm localization
AN1054		Has domain(s) with predicted arylformamidase activity and role in tryptophan catabolic process to kynurenine
AN10540		Ortholog(s) have dipeptidyl-peptidase activity and cytoplasm, nucleus localization
AN10541		Has domain(s) with predicted DNA binding, RNA polymerase II transcription factor activity, sequence-specific DNA binding, nucleic acid binding, protein kinase regulator activity, zinc ion binding activity
AN10542		Ortholog of A. fumigatus Af293 : Afu4g06210, A. niger CBS 513.88 : An04g00510, A. oryzae RIB40 : AO090023000969, Aspergillus sydowii : Aspsy1_0094879 and Aspergillus terreus NIH2624 : ATET_05601
AN10543	galX	Putative transcription factor required for galactose utilization
AN10544		Has domain(s) with predicted 3-dehydroquinate dehydratase activity, catalytic activity
AN10545		Ortholog(s) have phosphatase activator activity, role in actin filament organization, endocytosis, mitophagy, regulation of growth, response to heat, response to salt stress and cytosol, nucleus localization
AN10546		Ortholog(s) have protein serine/threonine kinase inhibitor activity
AN10547		Ortholog of A. fumigatus Af293 : Afu4g06220, A. oryzae RIB40 : AO090023000968, Neosartorya fischeri NRRL 181 : NFIA_109920 and Aspergillus clavatus NRRL 1 : ACLA_045540
AN10548		Has domain(s) with predicted DNA binding, RNA polymerase II transcription factor activity, sequence-specific DNA binding, zinc ion binding activity and role in regulation of transcription, DNA-templated, transcription, DNA-templated
AN1055		Ortholog(s) have eukaryotic initiation factor 4G binding, mRNA binding activity
AN10550	galR	Zn(2)Cys(6) binuclear cluster domain transcription factor involved in regulation of genes of galactose conversion pathway
AN10551		Ortholog(s) have tRNA binding activity, role in regulation of transcription from RNA polymerase II promoter, tRNA wobble uridine modification and Elongator holoenzyme complex, cytosol, nucleus localization
AN10552		Ortholog of A. fumigatus Af293 : Afu4g07060, A. niger CBS 513.88 : An04g01460, A. oryzae RIB40 : AO090023000870, Aspergillus wentii : Aspwe1_0167183 and Aspergillus sydowii : Aspsy1_0094979
[truncated: 9,275 more rows]
