# Supplementary material for: Regulation of Aspergillus nidulans CreA-Mediated Catabolite Repression by the F-Box Proteins Fbx23 and Fbx47
Source: mBio. 2018 Jun 19;9(3):e00840-18. doi: 10.1128/mBio.00840-18 (PMC6016232; doi:10.1128/mBio.00840-18)
Supplement: DATA SET S3 [file mbo003183942sd3.xlsx]

## Sheet: Specific xylan
Accession	Description	Score	Coverage	# Proteins	# Unique Peptides	# Peptides	# PSMs	# AAs	MW [kDa]	calc. pI
AN6508	gsk3 AspGDID:ASPL0000007962 COORDS:ChrI_A_nidulans_FGSC_A4:2324477-2322891C, translated using codon table 1 (394 amino acids) Uncharacterized ORF; Protein kinase; transcript upregulated in response to camptothecin; mutants have brown pigment, a conidiaton defect and a strong growth defect but defects remediated by sucrose; required for nuclear import of CrzA under alkaline pH stress	363.835	84.26	1	32	32	108	394	45.2352	8.51416	Protein kinase; transcript upregulated in response to camptothecin; mutants have brown pigment, a conidiaton defect and a strong growth defect but defects remediated by sucrose; required for nuclear import of CrzA under alkaline pH stress
AN2459	sepK AspGDID:ASPL0000049621 COORDS:ChrVII_A_nidulans_FGSC_A4:4008402-4003001C, translated using codon table 1 (1780 amino acids) Uncharacterized ORF; Component of the Septation Initiation Network (SIN); colocalizes with spindle pole bodies; required for localization of SidB and MobA to spindle pole bodies but not to sites of septation	76.5422	17.42	1	21	21	24	1780	197.149	7.2251	Component of the Septation Initiation Network (SIN); colocalizes with spindle pole bodies; required for localization of SidB and MobA to spindle pole bodies but not to sites of septation
AN5134	gltA AspGDID:ASPL0000027159 COORDS:ChrV_A_nidulans_FGSC_A4:1249552-1256169W, translated using codon table 1 (2126 amino acids) Verified ORF; Glutamate synthase, NAD(+)-dependent (GOGAT) with a predicted role in glutamate and glutamine metabolism; required for ammonium uptake in the absence of NADP-glutamate dehydrogenase GdhA; transcript upregulated by nitrate limitation	62.0602	13.83	1	23	23	23	2126	234.087	6.32861	Glutamate synthase, NAD(+)-dependent (GOGAT) with a predicted role in glutamate and glutamine metabolism; required for ammonium uptake in the absence of NADP-glutamate dehydrogenase GdhA; transcript upregulated by nitrate limitation
AN4462	pycA AspGDID:ASPL0000074543 COORDS:ChrIII_A_nidulans_FGSC_A4:1981759-1985403W, translated using codon table 1 (1196 amino acids) Verified ORF; Putative pyruvate carboxylase or glutathione synthase	52.3841	17.14	1	15	15	17	1196	131.258	6.65381	Putative pyruvate carboxylase or glutathione synthase
AN1409	AN1409 AspGDID:ASPL0000042368 COORDS:ChrVII_A_nidulans_FGSC_A4:696308-697730W, translated using codon table 1 (399 amino acids) Verified ORF; Putative acetyl-CoA C-acetyltransferase with a predicted role in fatty acid metabolism; intracellular; protein abundance decreased by menadione stress	42.7109	39.35	1	8	8	10	399	41.0473	7.06396	Putative acetyl-CoA C-acetyltransferase with a predicted role in fatty acid metabolism; intracellular; protein abundance decreased by menadione stress
AN4727	ugeA AspGDID:ASPL0000073187 COORDS:ChrIII_A_nidulans_FGSC_A4:1167803-1169085W, translated using codon table 1 (371 amino acids) Verified ORF; UDP-glucose 4-epimerase, involved in galactose metabolism; converts UDP-galactose to UDP-glucose; intracellular; protein abundance decreased by menadione stress	41.2351	34.23	1	8	8	10	371	40.5347	6.45557	UDP-glucose 4-epimerase, involved in galactose metabolism; converts UDP-galactose to UDP-glucose; intracellular; protein abundance decreased by menadione stress
AN1007	niiA AspGDID:ASPL0000053621 COORDS:ChrVIII_A_nidulans_FGSC_A4:1822109-1818402C, translated using codon table 1 (1104 amino acids) Verified ORF; Putative nitrite reductase with a predicted role in nitrogen metabolism; transcript stabilized by intracellular nitrate	38.9781	17.03	1	14	14	15	1104	122.569	6.15088	Putative nitrite reductase with a predicted role in nitrogen metabolism; transcript stabilized by intracellular nitrate
AN8547	gmcA AspGDID:ASPL0000027758 COORDS:ChrV_A_nidulans_FGSC_A4:827201-825181C, translated using codon table 1 (576 amino acids) Verified ORF; Putative glucose-methanol-choline (GMC) oxidoreductase; required for early stages of conidiophore development; intracellular; protein abundance decreased by menadione stress	38.7818	21.7	1	9	9	13	576	63.6603	6.11279	Putative glucose-methanol-choline (GMC) oxidoreductase; required for early stages of conidiophore development; intracellular; protein abundance decreased by menadione stress
AN0554	aldA AspGDID:ASPL0000055794 COORDS:ChrVIII_A_nidulans_FGSC_A4:3188631-3190243W, translated using codon table 1 (497 amino acids) Verified ORF; Aldehyde dehydrogenase; possible roles in beta-alanine, acetate, acetaldehyde and ethanol metabolism, methylglyoxal bypass, penicillin biosynthesis; menadione stress-decreased; carbon starvation autophagy-induced; hypoxia upregulated	36.3031	29.98	1	11	11	11	497	54.1047	6.62451	Aldehyde dehydrogenase; possible roles in beta-alanine, acetate, acetaldehyde and ethanol metabolism, methylglyoxal bypass, penicillin biosynthesis; menadione stress-decreased; carbon starvation autophagy-induced; hypoxia upregulated
AN2426	H4.2 AspGDID:ASPL0000050285 COORDS:ChrVII_A_nidulans_FGSC_A4:3917716-3918193W, translated using codon table 1 (103 amino acids) Uncharacterized ORF; Histone H4.2, core histone protein; nearly identical to histone H4.1	33.9813	52.43	1	7	7	13	103	11.3654	11.356	Histone H4.2, core histone protein; nearly identical to histone H4.1
AN0704	AN0704 AspGDID:ASPL0000054898 COORDS:ChrVIII_A_nidulans_FGSC_A4:2739018-2742336W, translated using codon table 1 (1080 amino acids) Uncharacterized ORF; Ortholog of <i>A. fumigatus Af293</i> : Afu1g13700, <i>A. niger CBS 513.88</i> : An08g06760, <i>A. oryzae RIB40</i> : AO090012000507, <i>Aspergillus wentii</i> : Aspwe1_0027785 and <i>Aspergillus sydowii</i> : Aspsy1_0144836	32.9965	13.24	1	13	13	13	1080	126.001	10.2573	Ortholog of A. fumigatus Af293 : Afu1g13700, A. niger CBS 513.88 : An08g06760, A. oryzae RIB40 : AO090012000507, Aspergillus wentii : Aspwe1_0027785 and Aspergillus sydowii : Aspsy1_0144836
AN12465	AN12465 AspGDID:ASPL0000095204 COORDS:ChrIII_A_nidulans_FGSC_A4:1589300-1587552C, translated using codon table 1 (511 amino acids) Verified ORF; Ortholog(s) have role in G1/S transition of mitotic cell cycle, cellular response to biotic stimulus, filamentous growth of a population of unicellular organisms in response to biotic stimulus and mitochondrion localization	30.9649	24.85	1	10	10	10	511	54.6055	7.57666	Ortholog(s) have role in cellular response to biotic stimulus, filamentous growth of a population of unicellular organisms in response to biotic stimulus and mitochondrion localization
AN1378	AN1378 AspGDID:ASPL0000057614 COORDS:ChrVIII_A_nidulans_FGSC_A4:690412-691151W, translated using codon table 1 (192 amino acids) Uncharacterized ORF; Ortholog of <i>A. fumigatus Af293</i> : Afu1g09030, <i>A. niger CBS 513.88</i> : An08g00540, <i>A. oryzae RIB40</i> : AO090005001622, <i>Aspergillus wentii</i> : Aspwe1_0024518 and <i>Aspergillus sydowii</i> : Aspsy1_0138364	30.7218	39.58	1	7	7	9	192	21.6634	8.42627	Ortholog of A. fumigatus Af293 : Afu1g09030, A. niger CBS 513.88 : An08g00540, A. oryzae RIB40 : AO090005001622, Aspergillus wentii : Aspwe1_0024518 and Aspergillus sydowii : Aspsy1_0138364
AN9407	fasA AspGDID:ASPL0000056625 COORDS:ChrVIII_A_nidulans_FGSC_A4:538683-532978C, translated using codon table 1 (1860 amino acids) Verified ORF; Fatty acid synthase, alpha subunit; multifunctional enzyme with a predicted role in cytosolic fatty acid biosynthesis	28.8204	7.58	1	12	12	12	1860	204.856	6.02393	Fatty acid synthase, alpha subunit; multifunctional enzyme with a predicted role in cytosolic fatty acid biosynthesis
AN6048	AN6048 AspGDID:ASPL0000004331 COORDS:ChrI_A_nidulans_FGSC_A4:1421764-1423316W, translated using codon table 1 (445 amino acids) Verified ORF; Putative aspartate transaminase with a predicted role in amino acid metabolism; palA-dependent expression independent of pH; induced by carbon starvation-induced autophagy	27.7313	30.11	1	8	8	8	445	48.7485	7.1958	Putative aspartate transaminase with a predicted role in amino acid metabolism; palA-dependent expression independent of pH; induced by carbon starvation-induced autophagy
AN4463	AN4463 AspGDID:ASPL0000070963 COORDS:ChrIII_A_nidulans_FGSC_A4:1974727-1980142W, translated using codon table 1 (1676 amino acids) Uncharacterized ORF; Ortholog(s) have cytoplasm localization	27.2569	9.19	1	10	10	11	1676	190.783	5.2876	Ortholog(s) have cytoplasm localization
AN0687	spdA AspGDID:ASPL0000062169 COORDS:ChrVIII_A_nidulans_FGSC_A4:2791128-2789641C, translated using codon table 1 (292 amino acids) Verified ORF; Putative spermine or spermidine synthase with a predicted role in arginine metabolism; transcript upregulated in response to camptothecin; protein induced by farnesol	27.081	20.55	1	5	5	6	292	33.2866	5.41455	Putative spermine or spermidine synthase with a predicted role in arginine metabolism; transcript upregulated in response to camptothecin; protein induced by farnesol
AN7299	AN7299 AspGDID:ASPL0000063403 COORDS:ChrIV_A_nidulans_FGSC_A4:376373-374682C, translated using codon table 1 (403 amino acids) Uncharacterized ORF; Ortholog(s) have DNA binding activity and cytosol, nucleus localization	26.6863	27.54	1	8	8	8	403	43.7992	7.76709	Ortholog(s) have DNA binding activity and cytosol, nucleus localization
AN3059	pgmA AspGDID:ASPL0000036844 COORDS:ChrVI_A_nidulans_FGSC_A4:1976782-1975091C, translated using codon table 1 (520 amino acids) Uncharacterized ORF; Putative phosphoglycerate mutase with a predicted role in gluconeogenesis and glycolysis; expression upregulated after exposure to farnesol	25.2213	17.88	1	7	7	8	520	57.1639	5.52881	Putative phosphoglycerate mutase with a predicted role in gluconeogenesis and glycolysis; expression upregulated after exposure to farnesol
AN7254	AN7254 AspGDID:ASPL0000069340 COORDS:ChrIV_A_nidulans_FGSC_A4:520523-523263W, translated using codon table 1 (814 amino acids) Verified ORF; Protein with a conserved CDC48, cell division protein N-terminal domain and two ATPase domains of the AAA-superfamily; protein expressed at increased levels during osmoadaptation; protein induced by farnesol	25.1825	11.55	1	7	7	8	814	89.3796	5.12256	Protein with a conserved CDC48, cell division protein N-terminal domain and two ATPase domains of the AAA-superfamily; protein expressed at increased levels during osmoadaptation; protein induced by farnesol
AN4923	AN4923 AspGDID:ASPL0000074231 COORDS:ChrIII_A_nidulans_FGSC_A4:543152-544589W, translated using codon table 1 (459 amino acids) Uncharacterized ORF; Putative 3-hydroxy-3-methylglutaryl coenzyme A synthase with a predicted role in sterol metabolism; protein expressed at decreased levels in a hapX mutant versus wild-type; expression reduced after exposure to farnesol	25.0479	27.89	1	8	8	8	459	50.8022	6.26514	Putative 3-hydroxy-3-methylglutaryl coenzyme A synthase with a predicted role in sterol metabolism; protein expressed at decreased levels in a hapX mutant versus wild-type; expression reduced after exposure to farnesol
AN7717	AN7717 AspGDID:ASPL0000069724 COORDS:ChrIV_A_nidulans_FGSC_A4:2467266-2466031C, translated using codon table 1 (411 amino acids) Uncharacterized ORF; Ortholog of <i>A. fumigatus Af293</i> : Afu5g08190, <i>A. oryzae RIB40</i> : AO090701000736, <i>Aspergillus wentii</i> : Aspwe1_0101496, <i>Aspergillus sydowii</i> : Aspsy1_0046260 and <i>Aspergillus terreus NIH2624</i> : ATET_08307	24.1039	28.47	1	8	8	9	411	44.9979	5.46533	Ortholog of A. fumigatus Af293 : Afu5g08190, A. oryzae RIB40 : AO090701000736, Aspergillus wentii : Aspwe1_0101496, Aspergillus sydowii : Aspsy1_0046260 and Aspergillus terreus NIH2624 : ATET_08307
AN4769	sC AspGDID:ASPL0000076985 COORDS:ChrIII_A_nidulans_FGSC_A4:1051454-1053680W, translated using codon table 1 (574 amino acids) Verified ORF; ATP sulfurylase involved in sulfate assimilation; mutants are resistant to selenate	23.1516	19.16	1	9	9	9	574	63.8831	7.37158	ATP sulfurylase involved in sulfate assimilation; mutants are resistant to selenate
AN3432	AN3432 AspGDID:ASPL0000041583 COORDS:ChrVI_A_nidulans_FGSC_A4:740872-741922W, translated using codon table 1 (333 amino acids) Uncharacterized ORF; Aldose 1-epimerase with a predicted role in carbohydrate metabolism; transcriptionally induced by growth on xylose	22.9024	21.62	1	5	5	6	333	37.2307	5.59229	Aldose 1-epimerase with a predicted role in carbohydrate metabolism; transcriptionally induced by growth on xylose
AN1047	AN1047 AspGDID:ASPL0000055772 COORDS:ChrVIII_A_nidulans_FGSC_A4:1686225-1683807C, translated using codon table 1 (724 amino acids) Uncharacterized ORF; Putative heat shock protein	21.662	14.64	1	9	9	9	724	81.0956	5.22412	Putative heat shock protein
AN3112	ugmA AspGDID:ASPL0000036309 COORDS:ChrVI_A_nidulans_FGSC_A4:1789275-1791166W, translated using codon table 1 (532 amino acids) Verified ORF; UDP-galactopyranose mutase, a flavoenzyme that converts UDP-galactopyranose to UDP-galactofuranose, a central enzyme in in galactofuranose biosynthesis; involved in cell wall biogenesis	21.2254	19.36	1	8	8	8	532	59.4219	6.99072	UDP-galactopyranose mutase, a flavoenzyme that converts UDP-galactopyranose to UDP-galactofuranose, a central enzyme in in galactofuranose biosynthesis; involved in cell wall biogenesis
AN1394	aspD AspGDID:ASPL0000057583 COORDS:ChrVIII_A_nidulans_FGSC_A4:653219-651905C, translated using codon table 1 (342 amino acids) Uncharacterized ORF; Putative septin	20.9443	30.7	1	7	7	8	342	38.6849	8.08936	Putative septin
AN3183	AN3183 AspGDID:ASPL0000037919 COORDS:ChrVI_A_nidulans_FGSC_A4:1554328-1558158W, translated using codon table 1 (1276 amino acids) Uncharacterized ORF; Ortholog of <i>A. fumigatus Af293</i> : Afu3g13230, <i>A. niger CBS 513.88</i> : An02g09080, <i>A. oryzae RIB40</i> : AO090012000810, <i>Aspergillus wentii</i> : Aspwe1_0088815 and <i>Aspergillus sydowii</i> : Aspsy1_0147513	20.6916	11.21	1	8	8	8	1276	142.594	5.16064	Ortholog of A. fumigatus Af293 : Afu3g13230, A. niger CBS 513.88 : An02g09080, A. oryzae RIB40 : AO090012000810, Aspergillus wentii : Aspwe1_0088815 and Aspergillus sydowii : Aspsy1_0147513
AN1883	AN1883 AspGDID:ASPL0000043520 COORDS:ChrVII_A_nidulans_FGSC_A4:2153076-2154781W, translated using codon table 1 (416 amino acids) Verified ORF; Putative argininosuccinate synthase with a predicted role in arginine metabolism; intracellular; protein abundance decreased by menadione stress	20.6745	17.31	1	6	6	7	416	46.1276	5.50342	Putative argininosuccinate synthase with a predicted role in arginine metabolism; intracellular; protein abundance decreased by menadione stress
AN10170	AN10170 AspGDID:ASPL0000060627 COORDS:ChrVIII_A_nidulans_FGSC_A4:953825-955378W, translated using codon table 1 (394 amino acids) Uncharacterized ORF; Ortholog(s) have ATPase activity, role in negative regulation of G2/M transition of mitotic cell cycle and cytosol, nucleus localization	20.6547	24.37	1	7	7	7	394	43.645	7.82568	Ortholog(s) have ATPase activity and cytosol, nucleus localization
AN5895	gdiA AspGDID:ASPL0000003017 COORDS:ChrI_A_nidulans_FGSC_A4:1870446-1872187W, translated using codon table 1 (468 amino acids) Uncharacterized ORF; Putative Rab GDP-dissociation inhibitor; ortholog of <I>S. cerevisiae</I> Gdi1p	20.32	17.52	1	6	6	6	468	52.2714	5.45264	Putative Rab GDP-dissociation inhibitor; ortholog of S. cerevisiae Gdi1p
AN7710	AN7710 AspGDID:ASPL0000064025 COORDS:ChrIV_A_nidulans_FGSC_A4:2449153-2449971W, translated using codon table 1 (251 amino acids) Uncharacterized ORF; Ortholog(s) have intracellular localization	19.9733	25.5	1	4	4	5	251	27.9903	5.10986	Ortholog(s) have intracellular localization
AN5206	lysB AspGDID:ASPL0000026903 COORDS:ChrV_A_nidulans_FGSC_A4:1483680-1484947W, translated using codon table 1 (360 amino acids) Verified ORF; Putative homoisocitrate dehydrogenase with a predicted role in lysine metabolism	19.5462	23.61	1	7	7	7	360	38.3252	5.89697	Putative homoisocitrate dehydrogenase with a predicted role in lysine metabolism
AN4908	AN4908 AspGDID:ASPL0000070619 COORDS:ChrIII_A_nidulans_FGSC_A4:589754-593698W, translated using codon table 1 (1225 amino acids) Uncharacterized ORF; Putative eukaryotic translation initiation factor subunit; PalA-dependent expression independent of pH	19.4	7.84	1	5	5	5	1225	135.582	6.15088	Putative eukaryotic translation initiation factor subunit; PalA-dependent expression independent of pH
AN2867	pgmB AspGDID:ASPL0000037030 COORDS:ChrVI_A_nidulans_FGSC_A4:2562837-2564609W, translated using codon table 1 (556 amino acids) Verified ORF; Putative phosphoglucomutase with a predicted role in carbohydrate metabolism; intracellular; protein abundance decreased by menadione stress; transcript levels increase during asexual development	19.3433	18.35	1	9	9	9	556	60.6466	6.11279	Putative phosphoglucomutase with a predicted role in carbohydrate metabolism; intracellular; protein abundance decreased by menadione stress; transcript levels increase during asexual development
AN5975	AN5975 AspGDID:ASPL0000002721 COORDS:ChrI_A_nidulans_FGSC_A4:1622201-1623361W, translated using codon table 1 (386 amino acids) Verified ORF; Putative mannitol-1-phosphate 5-dehydrogenase with a predicted role in mannose/mannitol, fructose, and sorbose/sorbitol metabolism; expression upregulated after exposure to farnesol	18.9568	22.28	1	6	6	6	386	43.0755	6.15088	Putative mannitol-1-phosphate 5-dehydrogenase with a predicted role in mannose/mannitol, fructose, and sorbose/sorbitol metabolism; expression upregulated after exposure to farnesol
AN5886	luA AspGDID:ASPL0000007160 COORDS:ChrI_A_nidulans_FGSC_A4:1907301-1909783W, translated using codon table 1 (772 amino acids) Verified ORF; Alpha-isopropylmalate isomerase with a predicted role in valine, leucine, and isoleucine metabolism; protein expressed at increased levels in a hapX mutant versus wild-type; transcript is induced by nitrate; protein induced by farnesol	18.6887	9.2	1	5	5	5	772	84.0515	5.88428	Alpha-isopropylmalate isomerase with a predicted role in valine, leucine, and isoleucine metabolism; protein expressed at increased levels in a hapX mutant versus wild-type; transcript is induced by nitrate; protein induced by farnesol
AN8707	AN8707 AspGDID:ASPL0000071297 COORDS:ChrIII_A_nidulans_FGSC_A4:3059324-3061249W, translated using codon table 1 (544 amino acids) Uncharacterized ORF; Putative fumarate dehydratase with a predicted role in the TCA cycle	18.5194	11.03	1	4	4	4	544	58.547	8.93896	Putative fumarate dehydratase with a predicted role in the TCA cycle
AN1003	AN1003 AspGDID:ASPL0000052596 COORDS:ChrVIII_A_nidulans_FGSC_A4:1832623-1831081C, translated using codon table 1 (385 amino acids) Verified ORF; Putative isocitrate dehydrogenase (NAD+) with a predicted role in the TCA cycle; intracellular, menadione stress-induced protein	18.371	19.48	1	6	6	6	385	41.8087	8.36768	Putative isocitrate dehydrogenase (NAD+) with a predicted role in the TCA cycle; intracellular, menadione stress-induced protein
AN1923	AN1923 AspGDID:ASPL0000049393 COORDS:ChrVII_A_nidulans_FGSC_A4:2270072-2272089W, translated using codon table 1 (555 amino acids) Verified ORF; Putative alanine transaminase with a predicted role in alanine and aspartate metabolism; intracellular, menadione stress-induced protein	18.2954	16.04	1	6	6	6	555	61.0404	7.40088	Putative alanine transaminase with a predicted role in alanine and aspartate metabolism; intracellular, menadione stress-induced protein
AN10614	AN10614 AspGDID:ASPL0000078286 COORDS:ChrIII_A_nidulans_FGSC_A4:617170-615769C, translated using codon table 1 (296 amino acids) Uncharacterized ORF; Ortholog(s) have G-quadruplex DNA binding, telomeric DNA binding, triplex DNA binding activity	18.2555	29.05	1	7	7	8	296	32.6003	9.46631	Ortholog(s) have G-quadruplex DNA binding, ribosome binding, telomeric DNA binding, triplex DNA binding activity
AN8790	AN8790 AspGDID:ASPL0000071537 COORDS:ChrIII_A_nidulans_FGSC_A4:2795990-2797798W, translated using codon table 1 (581 amino acids) Uncharacterized ORF; Putative D-xylulokinase with a predicted role in xylulose metabolism; transcriptionally induced by growth on xylose	17.7364	16.87	1	8	8	8	581	63.9852	6.17627	Putative D-xylulokinase with a predicted role in xylulose metabolism; transcriptionally induced by growth on xylose
AN3581	trxR AspGDID:ASPL0000009801 COORDS:ChrII_A_nidulans_FGSC_A4:3701106-3702210W, translated using codon table 1 (339 amino acids) Verified ORF; Thioredoxin reductase with a predicted role in pyrimidine metabolism; putative flavoprotein; intracellular, menadione stress-induced protein; transcripts of two different sizes have been detected	17.593	22.42	1	5	5	5	339	36.1194	5.33838	Thioredoxin reductase with a predicted role in pyrimidine metabolism; putative flavoprotein; intracellular, menadione stress-induced protein; transcripts of two different sizes have been detected
AN5996	AN5996 AspGDID:ASPL0000000414 COORDS:ChrI_A_nidulans_FGSC_A4:1558811-1558420C, translated using codon table 1 (109 amino acids) Uncharacterized ORF; Ortholog(s) have structural constituent of ribosome activity and cytosol, ribosome localization	17.3099	64.22	1	4	4	4	109	10.9494	4.22119	Ortholog(s) have protein kinase activator activity, structural constituent of ribosome activity, role in cytoplasmic translation, positive regulation of protein kinase activity and cytosolic large ribosomal subunit localization
AN1990	AN1990 AspGDID:ASPL0000049641 COORDS:ChrVII_A_nidulans_FGSC_A4:2478496-2476884C, translated using codon table 1 (463 amino acids) Uncharacterized ORF; Putative homocitrate synthase with a predicted role in pyruvate metabolism	17.2543	15.55	1	5	5	5	463	50.8294	5.78271	Putative homocitrate synthase with a predicted role in pyruvate metabolism
AN8867	AN8867 AspGDID:ASPL0000077121 COORDS:ChrIII_A_nidulans_FGSC_A4:2552063-2553830W, translated using codon table 1 (474 amino acids) Uncharacterized ORF; Ortholog(s) have cytosol localization	17.1986	16.46	1	4	4	5	474	54.0113	6.49365	Ortholog(s) have cytosol localization
AN0297	AN0297 AspGDID:ASPL0000059021 COORDS:ChrVIII_A_nidulans_FGSC_A4:3986172-3986964W, translated using codon table 1 (204 amino acids) Verified ORF; Putative protoplast secreted protein 2; intracellular, menadione stress-induced protein	17.1906	24.02	1	4	4	5	204	22.0071	6.27783	Putative protoplast secreted protein 2; intracellular, menadione stress-induced protein
AN9094	ungA AspGDID:ASPL0000037237 COORDS:ChrVI_A_nidulans_FGSC_A4:451727-453367W, translated using codon table 1 (505 amino acids) Verified ORF; Putative UDP-N-acetylglucosamine pyrophosphorylase with a predicted role in chitin biosynthesis; menadione stress-induced protein; repressed by and starvation- and rapamycin-induced autophagy	16.83	15.45	1	6	6	6	505	55.7879	6.43018	Putative UDP-N-acetylglucosamine pyrophosphorylase with a predicted role in chitin biosynthesis; menadione stress-induced protein; repressed by and starvation- and rapamycin-induced autophagy
AN2343	AN2343 AspGDID:ASPL0000044113 COORDS:ChrVII_A_nidulans_FGSC_A4:3619617-3618847C, translated using codon table 1 (215 amino acids) Verified ORF; Putative nitroreductase; intracellular, menadione stress-induced protein	16.6596	28.37	1	4	4	5	215	23.8204	5.46533	Putative nitroreductase; intracellular, menadione stress-induced protein
AN5686	tpmA AspGDID:ASPL0000029892 COORDS:ChrV_A_nidulans_FGSC_A4:1983740-1984467W, translated using codon table 1 (161 amino acids) Verified ORF; Tropomysin, an actin filament-stabilizing protein; localizes to hyphal tips	16.6537	37.89	1	4	4	5	161	18.7815	5.05908	Tropomysin, an actin filament-stabilizing protein; localizes to hyphal tips
AN8216	swoH AspGDID:ASPL0000017184 COORDS:ChrII_A_nidulans_FGSC_A4:1172149-1171374C, translated using codon table 1 (153 amino acids) Verified ORF; Putative nucleoside diphosphate kinase with a predicted role in phospholipid metabolism; required for normal hyphal growth and conidiation; mutants display increased hyphal cell lysis; transcript upregulated in response to camptothecin	16.5157	36.6	1	5	5	6	153	16.8977	8.11865	Putative nucleoside diphosphate kinase with a predicted role in phospholipid metabolism; required for normal hyphal growth and conidiation; mutants display increased hyphal cell lysis; transcript upregulated in response to camptothecin
AN2120	kapJ AspGDID:ASPL0000042571 COORDS:ChrVII_A_nidulans_FGSC_A4:2925432-2928970W, translated using codon table 1 (1093 amino acids) Verified ORF; Putative karyopherin (importin) beta 3; expression reduced after exposure to farnesol	16.4617	9.33	1	6	6	6	1093	121.38	4.69092	Putative karyopherin (importin) beta 3; expression reduced after exposure to farnesol
AN7632	AN7632 AspGDID:ASPL0000064853 COORDS:ChrIV_A_nidulans_FGSC_A4:2202822-2201408C, translated using codon table 1 (379 amino acids) Uncharacterized ORF; Putative dehydrogenase with a predicted role in two-carbon compound metabolism	15.5886	22.43	1	4	4	4	379	39.9821	6.69775	Putative dehydrogenase with a predicted role in two-carbon compound metabolism
AN8866	AN8866 AspGDID:ASPL0000072723 COORDS:ChrIII_A_nidulans_FGSC_A4:2554837-2556597W, translated using codon table 1 (475 amino acids) Uncharacterized ORF; Putative phosphoglycerate dehydrogenase with a predicted role in glycine, serine, and threonine metabolism	15.5661	14.74	1	5	5	5	475	52.0737	6.02393	Putative phosphoglycerate dehydrogenase with a predicted role in glycine, serine, and threonine metabolism
AN2359	xlnD AspGDID:ASPL0000048081 COORDS:ChrVII_A_nidulans_FGSC_A4:3680866-3678455C, translated using codon table 1 (800 amino acids) Verified ORF; Beta-xylosidase, involved in degradation of xylans; transcriptionally induced by growth on xylose	15.5188	7	1	4	4	4	800	86.8696	4.64014	Beta-xylosidase, involved in degradation of xylans; transcriptionally induced by growth on xylose
AN6168	maeA AspGDID:ASPL0000007429 COORDS:ChrI_A_nidulans_FGSC_A4:1031634-1034007W, translated using codon table 1 (653 amino acids) Uncharacterized ORF; Putative malate dehydrogenase with a predicted role in oxidation of malate to pyruvate	15.471	11.03	1	6	6	6	653	72.4388	7.44482	Putative malate dehydrogenase with a predicted role in oxidation of malate to pyruvate
AN2142	kapA AspGDID:ASPL0000045550 COORDS:ChrVII_A_nidulans_FGSC_A4:3012006-3013947W, translated using codon table 1 (553 amino acids) Verified ORF; Karyopherin (importin) alpha, involved in protein import into nucleus	15.1159	11.03	1	5	5	5	553	60.5888	5.10986	Karyopherin (importin) alpha, involved in protein import into nucleus
AN6287	AN6287 AspGDID:ASPL0000005674 COORDS:ChrI_A_nidulans_FGSC_A4:648415-649427W, translated using codon table 1 (227 amino acids) Uncharacterized ORF; Putative F1F0-ATPase complex subunit with a predicted role in energy metabolism	14.9297	19.82	1	4	4	5	227	23.6889	9.5542	Putative F1F0-ATPase complex subunit with a predicted role in energy metabolism
AN3147	AN3147 AspGDID:ASPL0000036492 COORDS:ChrVI_A_nidulans_FGSC_A4:1669008-1669807W, translated using codon table 1 (204 amino acids) Uncharacterized ORF; Ortholog(s) have role in glycolipid transport, pathogenesis and intracellular localization	14.9032	22.55	1	3	3	4	204	22.5617	6.96143	Ortholog(s) have role in glycolipid transport, pathogenesis and intracellular localization
AN3814	cypA AspGDID:ASPL0000013856 COORDS:ChrII_A_nidulans_FGSC_A4:2977175-2978123W, translated using codon table 1 (217 amino acids) Uncharacterized ORF; Putative peptidyl-prolyl cis-trans isomerase (PPIase); cyclophilin	14.8841	28.57	1	5	5	5	217	23.6017	8.86572	Putative peptidyl-prolyl cis-trans isomerase (PPIase); cyclophilin
AN12158	AN12158 AspGDID:ASPL0000098645 COORDS:ChrI_A_nidulans_FGSC_A4:1809180-1810862W, translated using codon table 1 (539 amino acids) Uncharacterized ORF; Ortholog of <i>A. fumigatus Af293</i> : Afu2g10880, <i>A. niger CBS 513.88</i> : An02g02730, <i>A. oryzae RIB40</i> : AO090011000542, <i>Neosartorya fischeri NRRL 181</i> : NFIA_086200 and <i>Aspergillus wentii</i> : Aspwe1_0044185	14.8572	13.17	1	4	4	4	539	60.4938	5.74463	Ortholog of A. fumigatus Af293 : Afu2g10880, A. niger CBS 513.88 : An02g02730, A. oryzae RIB40 : AO090011000542, Neosartorya fischeri NRRL 181 : NFIA_086200 and Aspergillus wentii : Aspwe1_0044185
AN0084	AN0084 AspGDID:ASPL0000058693 COORDS:ChrVIII_A_nidulans_FGSC_A4:4663070-4664040W, translated using codon table 1 (242 amino acids) Uncharacterized ORF; Ortholog(s) have Ran GTPase binding activity and role in G1/S transition of mitotic cell cycle, RNA export from nucleus, Ran protein signal transduction, protein import into nucleus, ubiquitin-dependent protein catabolic process	14.3071	40.91	1	6	6	6	242	27.2724	4.95752	Ortholog(s) have GTPase activator activity, Ran GTPase binding activity
AN2882	AN2882 AspGDID:ASPL0000040676 COORDS:ChrVI_A_nidulans_FGSC_A4:2507772-2508986W, translated using codon table 1 (368 amino acids) Verified ORF; Putative homoserine dehydrogenase with a predicted role in glycine, serine, and threonine metabolism; protein expressed at increased levels during osmoadaptation	14.1906	20.65	1	4	4	4	368	38.6283	5.45264	Putative homoserine dehydrogenase with a predicted role in glycine, serine, and threonine metabolism; protein expressed at increased levels during osmoadaptation
AN4252	AN4252 AspGDID:ASPL0000010019 COORDS:ChrII_A_nidulans_FGSC_A4:1612348-1613033W, translated using codon table 1 (189 amino acids) Uncharacterized ORF; Ortholog of <i>A. nidulans FGSC A4</i> : AN10165, <i>A. fumigatus Af293</i> : Afu1g06580/hel10, Afu1g11910, <i>A. niger CBS 513.88</i> : An18g05640, An08g04120 and <i>A. oryzae RIB40</i> : AO090001000456, AO090001000373	14.1409	40.74	1	4	4	4	189	20.8755	6.65381	Ortholog of A. nidulans FGSC A4 : AN10165, A. fumigatus Af293 : Afu1g06580/hel10, Afu1g11910, A. niger CBS 513.88 : An18g05640, An08g04120 and A. oryzae RIB40 : AO090001000456, AO090001000373
AN0443	AN0443 AspGDID:ASPL0000056890 COORDS:ChrVIII_A_nidulans_FGSC_A4:3540486-3541921W, translated using codon table 1 (348 amino acids) Uncharacterized ORF; Putative zinc containing alcohol dehydrogenase; protein expressed at decreased levels in a hapX mutant versus wild-type	13.9223	21.84	1	5	5	5	348	37.7513	6.25244	Putative zinc containing alcohol dehydrogenase; protein expressed at decreased levels in a hapX mutant versus wild-type
AN6708	pdhA AspGDID:ASPL0000001752 COORDS:ChrI_A_nidulans_FGSC_A4:2923347-2921681C, translated using codon table 1 (488 amino acids) Verified ORF; Putative dihydrolipoamide S-acetyltransferase with a predicted role in pyruvate metabolism	13.9023	14.14	1	4	4	4	488	51.823	6.46826	Putative dihydrolipoamide S-acetyltransferase with a predicted role in pyruvate metabolism
AN5571	kgdA AspGDID:ASPL0000029904 COORDS:ChrV_A_nidulans_FGSC_A4:2371596-2374906W, translated using codon table 1 (1048 amino acids) Uncharacterized ORF; Putative oxoglutarate dehydrogenase (lipoamide) with a predicted role in the TCA cycle	13.784	6.39	1	5	5	5	1048	117.863	6.84424	Putative oxoglutarate dehydrogenase (lipoamide) with a predicted role in the TCA cycle
AN0623	AN0623 AspGDID:ASPL0000057677 COORDS:ChrVIII_A_nidulans_FGSC_A4:2954141-2956474W, translated using codon table 1 (745 amino acids) Uncharacterized ORF; Has domain(s) with predicted flavin adenine dinucleotide binding, oxidoreductase activity, acting on CH-OH group of donors activity and role in oxidation-reduction process	13.3638	7.11	1	4	4	4	745	81.552	9.18799	Has domain(s) with predicted flavin adenine dinucleotide binding, oxidoreductase activity, acting on CH-OH group of donors activity and role in oxidation-reduction process
AN7459	hxkA AspGDID:ASPL0000069760 COORDS:ChrIV_A_nidulans_FGSC_A4:1609646-1608307C, translated using codon table 1 (426 amino acids) Verified ORF; Putative hexokinase with a predicted role in carbohydrate metabolism	13.3164	15.26	1	4	4	4	426	46.8728	5.23682	Putative hexokinase with a predicted role in carbohydrate metabolism
AN4470	AN4470 AspGDID:ASPL0000074535 COORDS:ChrIII_A_nidulans_FGSC_A4:1943518-1945202W, translated using codon table 1 (514 amino acids) Uncharacterized ORF; Ortholog(s) have GTP binding, tRNA binding, translation initiation factor activity and role in establishment or maintenance of cell polarity, positive regulation of translational fidelity, translational initiation	13.1308	14.79	1	4	4	4	514	55.9634	7.47412	Ortholog(s) have GTP binding, tRNA binding, translation initiation factor activity, translation initiation factor binding activity
AN4997	AN4997 AspGDID:ASPL0000073101 COORDS:ChrIII_A_nidulans_FGSC_A4:336636-337760W, translated using codon table 1 (327 amino acids) Uncharacterized ORF; Ortholog(s) have phosphatidylcholine transporter activity, phosphatidylinositol transporter activity	12.9814	19.88	1	6	6	6	327	36.7984	5.8208	Ortholog(s) have phosphatidylcholine transporter activity, phosphatidylinositol transporter activity
AN5662	AN5662 AspGDID:ASPL0000026953 COORDS:ChrV_A_nidulans_FGSC_A4:2049456-2047075C, translated using codon table 1 (722 amino acids) Uncharacterized ORF; Ortholog(s) have cytosol localization	12.5868	8.73	1	5	5	5	722	82.9372	7.1665	Ortholog(s) have cytosol localization
AN5701	aroF AspGDID:ASPL0000027243 COORDS:ChrV_A_nidulans_FGSC_A4:1944873-1943653C, translated using codon table 1 (362 amino acids) Verified ORF; Putative 3-deoxy-D-arabino-heptulosonate 7-phosphate synthase with a predicted role in aromatic amino acid biosynthesis; feedback-inhibited by tyrosine	12.5574	16.57	1	3	3	3	362	39.2361	6.7417	Putative 3-deoxy-D-arabino-heptulosonate 7-phosphate synthase with a predicted role in aromatic amino acid biosynthesis; feedback-inhibited by tyrosine
AN2150	AN2150 AspGDID:ASPL0000045530 COORDS:ChrVII_A_nidulans_FGSC_A4:3036747-3038720W, translated using codon table 1 (594 amino acids) Verified ORF; Prolyl-tRNA synthetase; protein induced by farnesol	12.3868	11.11	1	5	5	5	594	66.1355	7.13721	Prolyl-tRNA synthetase; protein induced by farnesol
AN8863	AN8863 AspGDID:ASPL0000075565 COORDS:ChrIII_A_nidulans_FGSC_A4:2565709-2567199W, translated using codon table 1 (409 amino acids) Verified ORF; Nap/SET family protein; putative nucleosome assembly protein; transcript upregulated in response to camptothecin; protein induced by farnesol	12.3536	11	1	3	3	3	409	46.2645	4.53857	Nap/SET family protein; putative nucleosome assembly protein; transcript upregulated in response to camptothecin; protein induced by farnesol
AN4073	AN4073 AspGDID:ASPL0000013778 COORDS:ChrII_A_nidulans_FGSC_A4:2179087-2178435C, translated using codon table 1 (150 amino acids) Uncharacterized ORF; Putative cytosolic small ribosomal subunit protein S12; expression reduced after exposure to farnesol	12.3319	34	1	5	5	5	150	16.3792	4.99561	Putative cytosolic small ribosomal subunit protein S12; expression reduced after exposure to farnesol
AN8012	AN8012 AspGDID:ASPL0000012297 COORDS:ChrII_A_nidulans_FGSC_A4:498654-497552C, translated using codon table 1 (347 amino acids) Uncharacterized ORF; Putative bifunctional enzyme with a predicted role in sterol metabolism	12.3045	17	1	4	4	4	347	39.5392	5.38916	Putative bifunctional enzyme with a predicted role in sterol metabolism
AN7594	AN7594 AspGDID:ASPL0000068342 COORDS:ChrIV_A_nidulans_FGSC_A4:2079799-2079286C, translated using codon table 1 (136 amino acids) Verified ORF; DUF636 domain-containing protein; intracellular, menadione stress-induced protein; protein levels decrease in response to farnesol	11.9309	41.18	1	3	3	3	136	14.7533	6.50732	DUF636 domain-containing protein; intracellular, menadione stress-induced protein; protein levels decrease in response to farnesol
AN3598	fprA AspGDID:ASPL0000009263 COORDS:ChrII_A_nidulans_FGSC_A4:3653822-3654384W, translated using codon table 1 (108 amino acids) Verified ORF; Putative peptidyl-prolyl cis-trans isomerase; FKBP12 homolog; mutant displays reduced growth on 2-pyrrolidone and enhanced growth on threonine	11.7086	62.96	1	4	4	4	108	11.585	7.18115	Putative peptidyl-prolyl cis-trans isomerase; FKBP12 homolog; mutant displays reduced growth on 2-pyrrolidone and enhanced growth on threonine
AN4594	AN4594 AspGDID:ASPL0000070889 COORDS:ChrIII_A_nidulans_FGSC_A4:1578408-1577891C, translated using codon table 1 (115 amino acids) Uncharacterized ORF; Ortholog(s) have role in maturation of SSU-rRNA from tricistronic rRNA transcript (SSU-rRNA, 5.8S rRNA, LSU-rRNA) and cytosolic small ribosomal subunit localization	11.5547	28.7	1	3	3	4	115	12.8711	9.81787	Ortholog(s) have mRNA binding activity, role in maturation of SSU-rRNA from tricistronic rRNA transcript (SSU-rRNA, 5.8S rRNA, LSU-rRNA) and cytosolic small ribosomal subunit, hyphal cell wall, yeast-form cell wall localization
AN4234	pcmA AspGDID:ASPL0000009180 COORDS:ChrII_A_nidulans_FGSC_A4:1669507-1671503W, translated using codon table 1 (548 amino acids) Uncharacterized ORF; Putative phosphoacetylglucosamine mutase with a predicted role in chitin biosynthesis	11.2346	6.2	1	2	2	3	548	59.5805	5.94775	Putative phosphoacetylglucosamine mutase with a predicted role in chitin biosynthesis
AN6630	AN6630 AspGDID:ASPL0000008445 COORDS:ChrI_A_nidulans_FGSC_A4:2679580-2680339W, translated using codon table 1 (203 amino acids) Uncharacterized ORF; Putative nascent polypeptide-associated complex subunit alpha; induced by rapamycin-induced autophagy	11.1753	21.18	1	3	3	3	203	21.9591	4.94482	Putative nascent polypeptide-associated complex subunit alpha; induced by rapamycin-induced autophagy
AN3466	kgdB AspGDID:ASPL0000037401 COORDS:ChrVI_A_nidulans_FGSC_A4:634452-636394W, translated using codon table 1 (465 amino acids) Uncharacterized ORF; Putative dihydrolipoamide S-succinyl transferase with a predicted role in the TCA cycle	11.0016	9.89	1	4	4	4	465	50.6384	8.71924	Putative dihydrolipoamide S-succinyl transferase with a predicted role in the TCA cycle
AN8021	vmaA AspGDID:ASPL0000017512 COORDS:ChrII_A_nidulans_FGSC_A4:524009-525489W, translated using codon table 1 (413 amino acids) Verified ORF; Putative vacuolar ATPase (V-ATPase), subunit A; required for normal growth and conidiation; mutation confers resistance to concanamycin; mutant fails to grow at alkaline pH; protein induced by farnesol	10.9316	14.53	1	3	3	3	413	44.3245	5.99854	Putative vacuolar ATPase (V-ATPase), subunit A; required for normal growth and conidiation; mutation confers resistance to concanamycin; mutant fails to grow at alkaline pH; protein induced by farnesol
AN10474	AN10474 AspGDID:ASPL0000011154 COORDS:ChrII_A_nidulans_FGSC_A4:2801567-2802883W, translated using codon table 1 (438 amino acids) Uncharacterized ORF; Has domain(s) with predicted tRNA binding activity	10.5432	14.61	1	3	3	3	438	46.5132	7.09326	Has domain(s) with predicted tRNA binding activity
AN1194	sD AspGDID:ASPL0000055726 COORDS:ChrVIII_A_nidulans_FGSC_A4:1232229-1232908W, translated using codon table 1 (206 amino acids) Verified ORF; Adenylyl phosphosulfate kinase involved in sulfate assimilation	10.5389	16.5	1	2	2	3	206	23.0141	7.15186	Adenylyl phosphosulfate kinase involved in sulfate assimilation
AN4464	purH AspGDID:ASPL0000075307 COORDS:ChrIII_A_nidulans_FGSC_A4:1971361-1973496W, translated using codon table 1 (595 amino acids) Uncharacterized ORF; Putative bifunctional enzyme with a predicted role in purine metabolism; protein expressed at increased levels in a hapX mutant versus wild-type	10.5137	10.59	1	5	5	5	595	65.0215	6.771	Putative bifunctional enzyme with a predicted role in purine metabolism; protein expressed at increased levels in a hapX mutant versus wild-type
AN3708	AN3708 AspGDID:ASPL0000013360 COORDS:ChrII_A_nidulans_FGSC_A4:3318671-3317757C, translated using codon table 1 (133 amino acids) Uncharacterized ORF; Ortholog(s) have hydrolase activity, role in nucleotide metabolic process and cytoplasm, nucleus localization	10.466	27.82	1	3	3	3	133	14.9137	6.87354	Ortholog(s) have hydrolase activity, role in nucleotide metabolic process and cytosol, nucleus localization
AN0641	tcpA AspGDID:ASPL0000052628 COORDS:ChrVIII_A_nidulans_FGSC_A4:2920225-2919417C, translated using codon table 1 (179 amino acids) Verified ORF; TCTP (translationally controlled tumor protein); high expression during germination, germ tube elongation, early vegetative growth, decreased in stationary phase; protein levels increase in osmoadaptation; mutant makes no cleistothecia	10.2468	22.91	1	4	4	4	179	20.0148	4.83057	TCTP (translationally controlled tumor protein); high expression during germination, germ tube elongation, early vegetative growth, decreased in stationary phase; protein levels increase in osmoadaptation; mutant makes no cleistothecia
AN2317	AN2317 AspGDID:ASPL0000043123 COORDS:ChrVII_A_nidulans_FGSC_A4:3537654-3536917C, translated using codon table 1 (154 amino acids) Uncharacterized ORF; Predicted actin depolymerizing protein with similarity to Saccharomyces cerevisiae Cof1p	10.2244	31.82	1	4	4	4	154	16.7435	5.64307	Predicted actin depolymerizing protein with similarity to Saccharomyces cerevisiae Cof1p
AN2743	AN2743 AspGDID:ASPL0000040786 COORDS:ChrVI_A_nidulans_FGSC_A4:2947332-2944032C, translated using codon table 1 (1035 amino acids) Uncharacterized ORF; Ortholog(s) have role in regulation of translation in response to nitrogen starvation	10.1746	7.44	1	5	5	5	1035	118.266	9.39307	Ortholog(s) have role in regulation of translation in response to nitrogen starvation
AN1534	AN1534 AspGDID:ASPL0000049483 COORDS:ChrVII_A_nidulans_FGSC_A4:1084416-1085348W, translated using codon table 1 (242 amino acids) Uncharacterized ORF; Putative F1F0-ATPase complex subunit with a predicted role in energy metabolism	9.95103	16.94	1	3	3	3	242	26.376	9.18799	Putative F1F0-ATPase complex subunit with a predicted role in energy metabolism
AN2440	AN2440 AspGDID:ASPL0000049274 COORDS:ChrVII_A_nidulans_FGSC_A4:3955416-3954285C, translated using codon table 1 (319 amino acids) Uncharacterized ORF; Putative ribose-5-phosphate isomerase with a predicted role in the pentose-phosphate shunt	9.78667	11.29	1	2	2	3	319	33.779	8.26514	Putative ribose-5-phosphate isomerase with a predicted role in the pentose-phosphate shunt
AN0840	AN0840 AspGDID:ASPL0000062618 COORDS:ChrVIII_A_nidulans_FGSC_A4:2310135-2308008C, translated using codon table 1 (648 amino acids) Uncharacterized ORF; Putative alpha-isopropylmalate synthase with a predicted role in valine, leucine, and isoleucine metabolism	9.66871	8.18	1	4	4	4	648	71.3556	5.77002	Putative alpha-isopropylmalate synthase with a predicted role in valine, leucine, and isoleucine metabolism
AN0252	AN0252 AspGDID:ASPL0000052676 COORDS:ChrVIII_A_nidulans_FGSC_A4:4138380-4139599W, translated using codon table 1 (296 amino acids) Uncharacterized ORF; Putative F1F0-ATPase complex gamma subunit with a predicted role in energy metabolism; expression reduced after exposure to farnesol	9.65444	19.59	1	3	3	3	296	31.9464	7.82568	Putative F1F0-ATPase complex gamma subunit with a predicted role in energy metabolism; expression reduced after exposure to farnesol
AN5601	AN5601 AspGDID:ASPL0000033497 COORDS:ChrV_A_nidulans_FGSC_A4:2276677-2275065C, translated using codon table 1 (450 amino acids) Uncharacterized ORF; Putative saccharopine dehydrogenase (NADP+, L-glutamate-forming) with a predicted role in lysine metabolism	9.6179	10.67	1	3	3	3	450	49.5393	5.98584	Putative saccharopine dehydrogenase (NADP+, L-glutamate-forming) with a predicted role in lysine metabolism
AN8815	AN8815 AspGDID:ASPL0000072559 COORDS:ChrIII_A_nidulans_FGSC_A4:2720823-2719555C, translated using codon table 1 (359 amino acids) Verified ORF; Putative isoflavone reductase family protein; intracellular, menadione stress-induced protein	9.50515	14.76	1	3	3	3	359	40.4528	5.78271	Putative isoflavone reductase family protein; intracellular, menadione stress-induced protein
AN2295	AN2295 AspGDID:ASPL0000048339 COORDS:ChrVII_A_nidulans_FGSC_A4:3472950-3474318W, translated using codon table 1 (329 amino acids) Uncharacterized ORF; Putative succinate-CoA ligase (GDP-forming) with a predicted role in the TCA cycle	9.47981	25.53	1	6	6	7	329	34.3279	8.41162	Putative succinate-CoA ligase (GDP-forming) with a predicted role in the TCA cycle
AN1126	arfA AspGDID:ASPL0000058227 COORDS:ChrVIII_A_nidulans_FGSC_A4:1444020-1443252C, translated using codon table 1 (183 amino acids) Uncharacterized ORF; Putative ADP ribosylation factor involved in hyphal growth and secretion; essential gene; ArfA-GFP localizes to presumed Golgi compartments	9.45877	24.59	1	3	3	3	183	20.995	5.71924	Putative ADP ribosylation factor involved in hyphal growth and secretion; essential gene; ArfA-GFP localizes to presumed Golgi compartments
AN2047	CaM AspGDID:ASPL0000051423 COORDS:ChrVII_A_nidulans_FGSC_A4:2693663-2692821C, translated using codon table 1 (149 amino acids) Verified ORF; Calmodulin; EF-hands containing calcium binding protein; required for normal progression through the cell-cycle; localizes to hyphal tips and transiently to sites of septation; transcript upregulated in response to camptothecin	8.93126	19.46	1	3	3	3	149	17.0019	4.27197	Calmodulin; EF-hands containing calcium binding protein; required for normal progression through the cell-cycle; localizes to hyphal tips and transiently to sites of septation; transcript upregulated in response to camptothecin
AN4430	AN4430 AspGDID:ASPL0000071541 COORDS:ChrIII_A_nidulans_FGSC_A4:2070904-2071943W, translated using codon table 1 (326 amino acids) Verified ORF; Small subunit of acetolactate synthase involved in branched-chain amino acid biosynthesis under hypoxic conditions	8.87324	19.63	1	4	4	4	326	35.8775	7.00537	Small subunit of acetolactate synthase involved in branched-chain amino acid biosynthesis under hypoxic conditions
AN8224	AN8224 AspGDID:ASPL0000017154 COORDS:ChrII_A_nidulans_FGSC_A4:1198473-1196283C, translated using codon table 1 (680 amino acids) Uncharacterized ORF; Ortholog(s) have cytosol, nucleus localization	8.83205	8.82	1	4	4	4	680	77.0117	7.48877	Ortholog(s) have cytosol, nucleus localization
AN5904	AN5904 AspGDID:ASPL0000000787 COORDS:ChrI_A_nidulans_FGSC_A4:1851777-1852362W, translated using codon table 1 (144 amino acids) Verified ORF; Putative beta-ketoacyl-[acyl-carrier-protein] synthase with a predicted role in cytosolic fatty acid formation	8.78646	30.56	1	2	2	2	144	15.5539	5.33838	Putative beta-ketoacyl-[acyl-carrier-protein] synthase with a predicted role in cytosolic fatty acid formation
AN4215	AN4215 AspGDID:ASPL0000012360 COORDS:ChrII_A_nidulans_FGSC_A4:1720512-1720058C, translated using codon table 1 (102 amino acids) Uncharacterized ORF; Ortholog(s) have disulfide oxidoreductase activity, glutathione peroxidase activity, glutathione transferase activity, role in cellular response to oxidative stress, pathogenesis and cytosol, mitochondrion localization	8.74415	49.02	1	3	3	3	102	10.9527	6.06201	Ortholog(s) have glutathione disulfide oxidoreductase activity, glutathione peroxidase activity, glutathione transferase activity and role in glutathione metabolic process, pathogenesis, removal of superoxide radicals
AN2978	AN2978 AspGDID:ASPL0000035440 COORDS:ChrVI_A_nidulans_FGSC_A4:2195282-2194592C, translated using codon table 1 (135 amino acids) Uncharacterized ORF; Ortholog of <i>A. fumigatus Af293</i> : Afu3g08440, <i>A. niger CBS 513.88</i> : An02g12080, <i>Aspergillus wentii</i> : Aspwe1_0552062, <i>Aspergillus sydowii</i> : Aspsy1_0087327 and <i>Aspergillus terreus NIH2624</i> : ATET_01626	8.65087	45.93	1	4	4	4	135	14.3051	7.31299	Ortholog of A. fumigatus Af293 : Afu3g08440, A. niger CBS 513.88 : An02g12080, Aspergillus wentii : Aspwe1_0552062, Aspergillus sydowii : Aspsy1_0087327 and Aspergillus terreus NIH2624 : ATET_01626
AN8770	AN8770 AspGDID:ASPL0000077969 COORDS:ChrIII_A_nidulans_FGSC_A4:2876101-2873327C, translated using codon table 1 (905 amino acids) Uncharacterized ORF; Putative bifunctional enzyme with a predicted role in arginine metabolism; putative acetylglutamate kinase	8.62937	4.2	1	3	3	3	905	99.1295	8.11865	Putative bifunctional enzyme with a predicted role in arginine metabolism; putative acetylglutamate kinase
AN12478	AN12478 AspGDID:ASPL0000381662 COORDS:ChrII_A_nidulans_FGSC_A4:2947661-2945772C, translated using codon table 1 (546 amino acids) Uncharacterized ORF; IMP dehydrogenase/GMP reductase; expression reduced after exposure to farnesol	8.52248	10.07	1	4	4	4	546	58.2661	7.21045	IMP dehydrogenase/GMP reductase; expression reduced after exposure to farnesol
AN3712	AN3712 AspGDID:ASPL0000011621 COORDS:ChrII_A_nidulans_FGSC_A4:3307183-3306242C, translated using codon table 1 (245 amino acids) Verified ORF; Ortholog(s) have cytoplasm localization	8.24811	13.88	1	3	3	3	245	27.0227	6.41748	Ortholog(s) have cytoplasm localization
AN0906	kapB AspGDID:ASPL0000063002 COORDS:ChrVIII_A_nidulans_FGSC_A4:2109968-2106916C, translated using codon table 1 (872 amino acids) Verified ORF; Essential nuclear transport protein	8.03971	3.44	1	3	3	3	872	96.0801	4.729	Essential nuclear transport protein
AN0695	AN0695 AspGDID:ASPL0000056326 COORDS:ChrVIII_A_nidulans_FGSC_A4:2770914-2771718W, translated using codon table 1 (224 amino acids) Uncharacterized ORF; Putative snoRNP component with a predicted role in ribosomal RNA pseudouridinylation; ortholog of <I>S. cerevisiae</I> Nhp2p; expression reduced after exposure to farnesol	7.69844	8.04	1	3	3	3	224	24.1171	9.40771	Putative snoRNP component with a predicted role in ribosomal RNA pseudouridinylation; ortholog of S. cerevisiae Nhp2p; expression reduced after exposure to farnesol
AN10032	AN10032 AspGDID:ASPL0000058102 COORDS:ChrVIII_A_nidulans_FGSC_A4:4070495-4071364W, translated using codon table 1 (166 amino acids) Uncharacterized ORF; Ortholog(s) have proton-transporting ATP synthase activity, rotational mechanism, proton-transporting ATPase activity, rotational mechanism activity and role in ATP synthesis coupled proton transport	7.65988	15.66	1	2	2	2	166	17.9405	5.35107	Ortholog(s) have proton-transporting ATP synthase activity, rotational mechanism activity, role in ATP synthesis coupled proton transport and mitochondrial proton-transporting ATP synthase, central stalk localization
AN10020	AN10020 AspGDID:ASPL0000062698 COORDS:ChrVIII_A_nidulans_FGSC_A4:4521698-4524680W, translated using codon table 1 (906 amino acids) Uncharacterized ORF; Ortholog(s) have role in proteasome-mediated ubiquitin-dependent protein catabolic process and cytosol, nucleus localization	7.61795	4.08	1	2	2	2	906	100.749	4.98291	Ortholog(s) have role in proteasome-mediated ubiquitin-dependent protein catabolic process and cytosol, nuclear periphery localization
AN2914	AN2914 AspGDID:ASPL0000037261 COORDS:ChrVI_A_nidulans_FGSC_A4:2412036-2410532C, translated using codon table 1 (463 amino acids) Verified ORF; Putative argininosuccinate lyase with a predicted role in arginine metabolism	7.47899	5.4	1	2	2	2	463	51.7725	6.31592	Putative argininosuccinate lyase with a predicted role in arginine metabolism
AN3031	AN3031 AspGDID:ASPL0000040181 COORDS:ChrVI_A_nidulans_FGSC_A4:2059806-2058032C, translated using codon table 1 (536 amino acids) Uncharacterized ORF; Putative threonine synthase with a predicted role in glycine, serine, and threonine metabolism	7.28415	5.97	1	2	2	2	536	59.2519	5.57959	Putative threonine synthase with a predicted role in glycine, serine, and threonine metabolism
AN1568	AN1568 AspGDID:ASPL0000044320 COORDS:ChrVII_A_nidulans_FGSC_A4:1199093-1197165C, translated using codon table 1 (603 amino acids) Uncharacterized ORF; Putative ribulokinase with a predicted role in ribulose metabolism	7.12505	5.97	1	2	2	2	603	64.8487	7.25439	Putative ribulokinase with a predicted role in ribulose metabolism
AN11008	AN11008 AspGDID:ASPL0000065685 COORDS:ChrIV_A_nidulans_FGSC_A4:2593040-2591532C, translated using codon table 1 (483 amino acids) Uncharacterized ORF; Ortholog(s) have drug binding, squalene monooxygenase activity	6.95682	6	1	2	2	2	483	52.9919	8.74854	Ortholog(s) have drug binding, squalene monooxygenase activity
AN8346	AN8346 AspGDID:ASPL0000028946 COORDS:ChrV_A_nidulans_FGSC_A4:189937-191265W, translated using codon table 1 (442 amino acids) Uncharacterized ORF; Ortholog(s) have FAD binding, sulfide:quinone oxidoreductase activity	6.88813	8.82	1	2	2	2	442	47.9667	9.15869	Ortholog(s) have FAD binding, sulfide:quinone oxidoreductase activity
AN4409	argB AspGDID:ASPL0000076655 COORDS:ChrIII_A_nidulans_FGSC_A4:2133572-2132379C, translated using codon table 1 (397 amino acids) Verified ORF; Ornithine carbamoyltransferase of the arginine biosynthesis pathway; catalyzes a step in the biosynthesis of arginine precursor ornithine; mutants show reduced rate of DNA damage repair; protein abundance decreased by menadione	6.75079	12.85	1	3	3	3	397	43.4135	8.23584	Ornithine carbamoyltransferase of the arginine biosynthesis pathway; catalyzes a step in the biosynthesis of arginine precursor ornithine; mutants show reduced rate of DNA damage repair; protein abundance decreased by menadione
AN5591	AN5591 AspGDID:ASPL0000031417 COORDS:ChrV_A_nidulans_FGSC_A4:2302725-2304303W, translated using codon table 1 (481 amino acids) Uncharacterized ORF; Putative aminotransferase; protein expressed at decreased levels in a hapX mutant versus wild-type	6.62939	9.56	1	3	3	3	481	53.7192	6.07471	Putative aminotransferase; protein expressed at decreased levels in a hapX mutant versus wild-type
AN0565	pyrABCN AspGDID:ASPL0000059511 COORDS:ChrVIII_A_nidulans_FGSC_A4:3153608-3160488W, translated using codon table 1 (2256 amino acids) Verified ORF; Multifunctional enzyme with carbamoyl-phosphate synthase (CPSase) and aspartate carbamoyltransferase (ATCase) activities that catalyze the first two steps in pyrimidine biosynthesis	6.56785	1.64	1	4	4	4	2256	247.173	6.354	Multifunctional enzyme with carbamoyl-phosphate synthase (CPSase) and aspartate carbamoyltransferase (ATCase) activities that catalyze the first two steps in pyrimidine biosynthesis
AN4282	AN4282 AspGDID:ASPL0000012575 COORDS:ChrII_A_nidulans_FGSC_A4:1516340-1519876W, translated using codon table 1 (957 amino acids) Uncharacterized ORF; Ortholog(s) have metalloaminopeptidase activity, role in peptide catabolic process and intracellular localization	6.51867	2.61	1	2	2	2	957	107.852	6.354	Ortholog(s) have metalloaminopeptidase activity, role in peptide catabolic process and intracellular localization
AN3823	AN3823 AspGDID:ASPL0000009791 COORDS:ChrII_A_nidulans_FGSC_A4:2942846-2942319C, translated using codon table 1 (88 amino acids) Uncharacterized ORF; Ortholog(s) have structural constituent of ribosome activity	6.51184	36.36	1	3	3	3	88	10.015	8.49951	Ortholog(s) have structural constituent of ribosome activity
AN3437	apsB AspGDID:ASPL0000039590 COORDS:ChrVI_A_nidulans_FGSC_A4:724090-728862W, translated using codon table 1 (1574 amino acids) Verified ORF; Coiled-coil protein of the spindle pole body involved in distribution of nuclei in hyphae and conidiophores; required for entry of nuclei into sterigmata; mutants show uneven distribution and chaotic movement of nuclei; mutants self-sterile	6.45324	2.67	1	4	4	4	1574	176.961	4.99561	Coiled-coil protein of the spindle pole body involved in distribution of nuclei in hyphae and conidiophores; required for entry of nuclei into sterigmata; mutants show uneven distribution and chaotic movement of nuclei; mutants self-sterile
AN0250	xtrD AspGDID:ASPL0000057725 COORDS:ChrVIII_A_nidulans_FGSC_A4:4144793-4142436C, translated using codon table 1 (565 amino acids) Verified ORF; Xylose transporter; transcriptionally induced by growth on xylose	6.42188	4.78	1	2	2	2	565	61.2755	6.32861	Xylose transporter; transcriptionally induced by growth on xylose
AN5719	AN5719 AspGDID:ASPL0000030976 COORDS:ChrV_A_nidulans_FGSC_A4:1897265-1896692C, translated using codon table 1 (109 amino acids) Uncharacterized ORF; Ortholog(s) have structural constituent of ribosome activity and cytosol, ribosome localization	6.35515	21.1	1	2	2	2	109	11.1225	4.17041	Ortholog(s) have protein kinase activator activity, structural constituent of ribosome activity, role in cytoplasmic translation, positive regulation of protein kinase activity and cytosolic large ribosomal subunit localization
AN6600	AN6600 AspGDID:ASPL0000005949 COORDS:ChrI_A_nidulans_FGSC_A4:2590384-2588056C, translated using codon table 1 (740 amino acids) Uncharacterized ORF; Ortholog(s) have role in mitotic sister chromatid segregation, mitotic spindle organization, protein localization to kinetochore	6.27558	4.19	1	2	2	2	740	83.8053	7.13721	Ortholog(s) have role in CENP-A containing chromatin organization, mitotic sister chromatid segregation, protein localization to kinetochore
AN3070	AN3070 AspGDID:ASPL0000038764 COORDS:ChrVI_A_nidulans_FGSC_A4:1946042-1944467C, translated using codon table 1 (473 amino acids) Uncharacterized ORF; Ortholog(s) have chaperonin-containing T-complex, nucleus localization	6.26134	5.5	1	2	2	2	473	51.8	6.20166	Ortholog(s) have chaperonin-containing T-complex, nucleus localization
AN2432	AN2432 AspGDID:ASPL0000049286 COORDS:ChrVII_A_nidulans_FGSC_A4:3937879-3937270C, translated using codon table 1 (103 amino acids) Uncharacterized ORF; Ortholog(s) have chaperone binding, unfolded protein binding activity, role in protein refolding and mitochondrial matrix localization	6.19732	24.27	1	2	2	2	103	11.1821	8.49951	Ortholog(s) have chaperone binding, unfolded protein binding activity, role in chaperone-mediated protein complex assembly, protein import into mitochondrial intermembrane space, protein refolding and mitochondrial matrix localization
AN2057	AN2057 AspGDID:ASPL0000042202 COORDS:ChrVII_A_nidulans_FGSC_A4:2714783-2715466W, translated using codon table 1 (184 amino acids) Uncharacterized ORF; Ortholog(s) have role in aerobic respiration and mitochondrial nucleoid, mitochondrial ribosome localization	6.11876	19.02	1	2	2	2	184	19.4865	8.39697	Ortholog(s) have structural constituent of ribosome activity and mitochondrial large ribosomal subunit, mitochondrial nucleoid localization
AN2997	AN2997 AspGDID:ASPL0000040628 COORDS:ChrVI_A_nidulans_FGSC_A4:2144643-2145850W, translated using codon table 1 (336 amino acids) Uncharacterized ORF; Ortholog(s) have sequence-specific DNA binding activity and role in cellular response to drug, cellular response to osmotic stress, translational initiation	5.93163	12.8	1	3	3	3	336	37.3478	6.80029	Ortholog(s) have sequence-specific DNA binding activity and role in cellular response to drug, cellular response to osmotic stress, cytoplasmic translational initiation
AN2272	AN2272 AspGDID:ASPL0000049944 COORDS:ChrVII_A_nidulans_FGSC_A4:3407095-3405655C, translated using codon table 1 (352 amino acids) Uncharacterized ORF; Putative kinase with a predicted role in ribose metabolism or nucleotide salvage pathways	5.9223	6.82	1	2	2	2	352	38.2653	5.52881	Putative kinase with a predicted role in ribose metabolism or nucleotide salvage pathways
AN6631	AN6631 AspGDID:ASPL0000004445 COORDS:ChrI_A_nidulans_FGSC_A4:2680757-2681475W, translated using codon table 1 (173 amino acids) Uncharacterized ORF; Putative F1F0-ATPase complex subunit with a predicted role in energy metabolism; protein expressed at increased levels in a hapX mutant versus wild-type	5.79433	13.29	1	2	2	2	173	19.4821	8.27979	Putative F1F0-ATPase complex subunit with a predicted role in energy metabolism; protein expressed at increased levels in a hapX mutant versus wild-type
AN6505	rcoA AspGDID:ASPL0000002074 COORDS:ChrI_A_nidulans_FGSC_A4:2316528-2314202C, translated using codon table 1 (574 amino acids) Verified ORF; WD40 repeat protein; required for sexual development and for sterigmatocystin production; experimentally studied orthologs present in Neurospora crassa, Candida albicans, Schizosaccharomyces pombe and Penicillium marneffei	5.77363	6.45	1	3	3	3	574	62.9085	7.44482	WD40 repeat protein; required for sexual development and for sterigmatocystin production; experimentally studied orthologs present in Neurospora crassa, Candida albicans, Schizosaccharomyces pombe and Penicillium marneffei
AN0747	AN0747 AspGDID:ASPL0000055042 COORDS:ChrVIII_A_nidulans_FGSC_A4:2595003-2593352C, translated using codon table 1 (479 amino acids) Verified ORF; Putative ubiquinol-cytochrome-c reductase subunit with a predicted role in energy metabolism; hapX-repressed protein; protein induced by farnesol	5.75438	4.18	1	2	2	2	479	53.2331	5.85889	Putative ubiquinol-cytochrome-c reductase subunit with a predicted role in energy metabolism; hapX-repressed protein; protein induced by farnesol
AN2873	lysA AspGDID:ASPL0000036251 COORDS:ChrVI_A_nidulans_FGSC_A4:2540499-2538824C, translated using codon table 1 (375 amino acids) Uncharacterized ORF; Putative saccharopine dehydrogenase (NAD+, L-lysine-forming) with a predicted role in lysine metabolism	5.62669	7.2	1	2	2	2	375	41.072	5.24951	Putative saccharopine dehydrogenase (NAD+, L-lysine-forming) with a predicted role in lysine metabolism
AN11125	AN11125 AspGDID:ASPL0000070935 COORDS:ChrIII_A_nidulans_FGSC_A4:2651397-2649233C, translated using codon table 1 (689 amino acids) Uncharacterized ORF; Ortholog(s) have glycine-tRNA ligase activity, role in DNA-templated transcription, termination, mitochondrial glycyl-tRNA aminoacylation and cytosol, mitochondrion localization	5.60879	4.35	1	2	2	2	689	78.0714	6.87354	Ortholog(s) have glycine-tRNA ligase activity, role in DNA-templated transcription, termination, mitochondrial glycyl-tRNA aminoacylation and cytosol, mitochondrion localization
AN6921	AN6921 AspGDID:ASPL0000007850 COORDS:ChrI_A_nidulans_FGSC_A4:3578028-3578949W, translated using codon table 1 (210 amino acids) Uncharacterized ORF; Ortholog(s) have chaperone binding activity, role in positive regulation of telomere maintenance via telomerase, protein folding, regulation of mitotic cell cycle, regulation of telomerase activity and cytosol, nucleus localization	5.5283	10.48	1	2	2	2	210	23.3562	4.53857	Ortholog(s) have chaperone binding activity, role in negative regulation of DNA binding, positive regulation of telomere maintenance via telomerase, protein folding, regulation of telomerase activity and cytosol, nucleus localization
AN8080	AN8080 AspGDID:ASPL0000017730 COORDS:ChrII_A_nidulans_FGSC_A4:688916-689612W, translated using codon table 1 (167 amino acids) Uncharacterized ORF; Ortholog(s) have thioredoxin peroxidase activity, role in cell redox homeostasis, cellular response to oxidative stress, response to metal ion and hyphal cell wall, peroxisome, plasma membrane localization	5.38085	12.57	1	2	2	2	167	17.8461	5.89697	Ortholog(s) have thioredoxin peroxidase activity, role in cell redox homeostasis, cellular response to oxidative stress, response to metal ion and hyphal cell wall, peroxisome, plasma membrane, yeast-form cell wall localization
AN3499	AN3499 AspGDID:ASPL0000012744 COORDS:ChrII_A_nidulans_FGSC_A4:3976513-3975096C, translated using codon table 1 (438 amino acids) Uncharacterized ORF; Has domain(s) with predicted ATP binding, phosphotransferase activity, alcohol group as acceptor activity and role in amino sugar metabolic process, peptidoglycan turnover	5.34902	6.39	1	2	2	2	438	48.3573	5.8208	Has domain(s) with predicted ATP binding, phosphotransferase activity, alcohol group as acceptor activity and role in amino sugar metabolic process, peptidoglycan turnover
AN7000	AN7000 AspGDID:ASPL0000069398 COORDS:ChrIV_A_nidulans_FGSC_A4:1355554-1357251W, translated using codon table 1 (440 amino acids) Uncharacterized ORF; Putative succinate-CoA ligase (ADP-forming) with a predicted role in the TCA cycle	5.29238	5.45	1	2	2	2	440	47.1784	5.97314	Putative succinate-CoA ligase (ADP-forming) with a predicted role in the TCA cycle
AN6255	AN6255 AspGDID:ASPL0000002106 COORDS:ChrI_A_nidulans_FGSC_A4:745410-746004W, translated using codon table 1 (84 amino acids) Uncharacterized ORF; Putative cytochrome c oxidase subunit with a predicted role in energy metabolism	4.97596	21.43	1	2	2	2	84	10.0489	8.80713	Putative cytochrome c oxidase subunit with a predicted role in energy metabolism
AN6249	rcnA AspGDID:ASPL0000003031 COORDS:ChrI_A_nidulans_FGSC_A4:759923-759018C, translated using codon table 1 (301 amino acids) Verified ORF; Putative calcineurin binding protein, calcipressin	4.95538	9.3	1	2	2	2	301	33.2239	5.90967	Putative calcineurin binding protein, calcipressin
AN6004	AN6004 AspGDID:ASPL0000008076 COORDS:ChrI_A_nidulans_FGSC_A4:1536127-1535202C, translated using codon table 1 (270 amino acids) Uncharacterized ORF; Protein with an RNA recognition motif; protein expressed at increased levels in a hapX mutant versus wild-type; expression upregulated after exposure to farnesol	4.89891	9.26	1	2	2	2	270	29.0266	5.90967	Protein with an RNA recognition motif; protein expressed at increased levels in a hapX mutant versus wild-type; expression upregulated after exposure to farnesol
AN5115	AN5115 AspGDID:ASPL0000029828 COORDS:ChrV_A_nidulans_FGSC_A4:1199114-1201188W, translated using codon table 1 (612 amino acids) Uncharacterized ORF; Ortholog of <i>A. fumigatus Af293</i> : Afu1g07590, <i>A. niger CBS 513.88</i> : An07g10220, <i>A. oryzae RIB40</i> : AO090012001011, <i>Aspergillus wentii</i> : Aspwe1_0120584 and <i>Aspergillus sydowii</i> : Aspsy1_0156520	4.79265	6.54	1	3	3	3	612	66.8276	9.36377	Ortholog of A. fumigatus Af293 : Afu1g07590, A. niger CBS 513.88 : An07g10220, A. oryzae RIB40 : AO090012001011, Aspergillus wentii : Aspwe1_0120584 and Aspergillus sydowii : Aspsy1_0156520
AN0347	rabE AspGDID:ASPL0000062894 COORDS:ChrVIII_A_nidulans_FGSC_A4:3838052-3838855W, translated using codon table 1 (210 amino acids) Uncharacterized ORF; Putative GTPase with a predicted role in intra-Golgi transport; transcript levels increase during the unfolded-protein response (UPR)	4.78098	10.48	1	2	2	2	210	23.4259	5.49072	Putative GTPase with a predicted role in intra-Golgi transport; transcript levels increase during the unfolded-protein response (UPR)
AN10220	ccp1 AspGDID:ASPL0000044163 COORDS:ChrVII_A_nidulans_FGSC_A4:1416046-1417189W, translated using codon table 1 (361 amino acids) Verified ORF; Putatice cytochrome c peroxidase; intracellular; protein abundance decreased by menadione stress	4.76557	12.47	1	4	4	4	361	39.9119	8.79248	Putatice cytochrome c peroxidase; intracellular; protein abundance decreased by menadione stress
AN1411	AN1411 AspGDID:ASPL0000049515 COORDS:ChrVII_A_nidulans_FGSC_A4:702311-702889W, translated using codon table 1 (140 amino acids) Uncharacterized ORF; Ortholog of <i>A. niger CBS 513.88</i> : An16g09160, <i>Neosartorya fischeri NRRL 181</i> : NFIA_096730, <i>Aspergillus wentii</i> : Aspwe1_0043798 and <i>Aspergillus versicolor</i> : Aspve1_0079425	4.68523	12.86	1	2	2	2	140	16.2812	7.6792	Ortholog of A. niger CBS 513.88 : An16g09160, Neosartorya fischeri NRRL 181 : NFIA_096730, Aspergillus wentii : Aspwe1_0043798 and Aspergillus versicolor : Aspve1_0079425
AN2149	cct1 AspGDID:ASPL0000043818 COORDS:ChrVII_A_nidulans_FGSC_A4:3036509-3034514C, translated using codon table 1 (568 amino acids) Uncharacterized ORF; Putative chaperonin complex component, TCP-1 alpha subunit; ortholog of <I>S. cerevisiae</I> Tcp1p; expression reduced after exposure to farnesol	4.64935	4.4	1	2	2	2	568	61.8553	6.84424	Putative chaperonin complex component, TCP-1 alpha subunit; ortholog of S. cerevisiae Tcp1p; expression reduced after exposure to farnesol
AN1700	AN1700 AspGDID:ASPL0000047917 COORDS:ChrVII_A_nidulans_FGSC_A4:1661294-1657645C, translated using codon table 1 (1128 amino acids) Uncharacterized ORF; Putative 26S proteasome regulatory subunit; transcript upregulated in response to camptothecin	4.5117	1.51	1	2	2	2	1128	123.641	4.97021	Putative 26S proteasome regulatory subunit; transcript upregulated in response to camptothecin
AN6341	AN6341 AspGDID:ASPL0000000923 COORDS:ChrI_A_nidulans_FGSC_A4:472947-470724C, translated using codon table 1 (611 amino acids) Uncharacterized ORF; Protein with similarity to Saccharomyces cerevisiae Crn1p; predicted role in actin patch assembly	4.4863	5.56	1	2	2	2	611	66.4684	5.69385	Protein with similarity to Saccharomyces cerevisiae Crn1p; predicted role in actin patch assembly
AN5602	AN5602 AspGDID:ASPL0000030224 COORDS:ChrV_A_nidulans_FGSC_A4:2273125-2274358W, translated using codon table 1 (349 amino acids) Uncharacterized ORF; Ortholog(s) have ATPase activator activity, chaperone binding activity, role in protein folding, response to stress and cytosol localization	4.44191	5.73	1	2	2	2	349	38.9448	5.50342	Ortholog(s) have ATPase activator activity, chaperone binding activity, role in cellular response to heat, positive regulation of ATPase activity, protein folding and cytosol localization
AN6248	AN6248 AspGDID:ASPL0000007142 COORDS:ChrI_A_nidulans_FGSC_A4:763384-762502C, translated using codon table 1 (252 amino acids) Uncharacterized ORF; Ortholog(s) have adenyl-nucleotide exchange factor activity, role in protein import into mitochondrial matrix, protein refolding and mitochondrial matrix, presequence translocase-associated import motor localization	3.7778	11.11	1	2	2	2	252	28.6278	8.30908	Ortholog(s) have adenyl-nucleotide exchange factor activity, role in protein import into mitochondrial matrix, protein refolding and mitochondrial matrix, presequence translocase-associated import motor localization
AN4563	ckiA AspGDID:ASPL0000072181 COORDS:ChrIII_A_nidulans_FGSC_A4:1656470-1657827W, translated using codon table 1 (370 amino acids) Verified ORF; Casein kinase I; required for delivery of amino acid transporters to the plasma membrane; mutants arrest as short germings	3.64553	9.19	1	3	3	3	370	42.5528	9.5542	Casein kinase I; required for delivery of amino acid transporters to the plasma membrane; mutants arrest as short germings
AN1549	AN1549 AspGDID:ASPL0000047927 COORDS:ChrVII_A_nidulans_FGSC_A4:1134197-1133770C, translated using codon table 1 (86 amino acids) Uncharacterized ORF; Ortholog of <i>A. fumigatus Af293</i> : Afu8g05600, <i>A. niger CBS 513.88</i> : An16g07080, <i>A. oryzae RIB40</i> : AO090005000583, <i>Aspergillus wentii</i> : Aspwe1_0187131 and <i>Aspergillus sydowii</i> : Aspsy1_0086712	3.27211	25.58	1	2	2	2	86	9.56169	9.46631	Ortholog of A. fumigatus Af293 : Afu8g05600, A. niger CBS 513.88 : An16g07080, A. oryzae RIB40 : AO090005000583, Aspergillus wentii : Aspwe1_0187131 and Aspergillus sydowii : Aspsy1_0086712
AN2247	AN2247 AspGDID:ASPL0000044486 COORDS:ChrVII_A_nidulans_FGSC_A4:3313609-3315872W, translated using codon table 1 (720 amino acids) Uncharacterized ORF; Ortholog of <i>A. fumigatus Af293</i> : Afu5g06740, <i>A. niger CBS 513.88</i> : An17g00870, <i>A. oryzae RIB40</i> : AO090701000210, <i>Aspergillus wentii</i> : Aspwe1_0099793 and <i>Aspergillus sydowii</i> : Aspsy1_0039696	3.0199	2.92	1	2	2	2	720	81.0241	9.26123	Ortholog of A. fumigatus Af293 : Afu5g06740, A. niger CBS 513.88 : An17g00870, A. oryzae RIB40 : AO090701000210, Aspergillus wentii : Aspwe1_0099793 and Aspergillus sydowii : Aspsy1_0039696
AN2907	AN2907 AspGDID:ASPL0000034005 COORDS:ChrVI_A_nidulans_FGSC_A4:2436541-2435082C, translated using codon table 1 (449 amino acids) Uncharacterized ORF; Ortholog(s) have role in ascospore formation, cellular protein localization, cellular response to caffeine and eukaryotic translation initiation factor 3 complex assembly, <a href="#GOsection">more</a>	2.8838	5.79	1	2	2	2	449	51.301	5.41455	Ortholog(s) have role in cellular protein localization, eukaryotic translation initiation factor 3 complex assembly, positive regulation of proteasomal ubiquitin-dependent protein catabolic process
AN7479	AN7479 AspGDID:ASPL0000064245 COORDS:ChrIV_A_nidulans_FGSC_A4:1669326-1667489C, translated using codon table 1 (574 amino acids) Uncharacterized ORF; Putative asparaginyl-tRNA synthetase with a predicted role in tRNA charging for translation	2.70251	9.93	1	5	5	5	574	65.0539	6.11279	Putative asparaginyl-tRNA synthetase with a predicted role in tRNA charging for translation
AN7177	AN7177 AspGDID:ASPL0000067256 COORDS:ChrIV_A_nidulans_FGSC_A4:767854-768621W, translated using codon table 1 (231 amino acids) Uncharacterized ORF; Ortholog of <i>A. fumigatus Af293</i> : Afu4g03322, <i>A. niger CBS 513.88</i> : An14g01990, <i>A. oryzae RIB40</i> : AO090011000139, <i>Aspergillus sydowii</i> : Aspsy1_0052594 and <i>Aspergillus terreus NIH2624</i> : ATET_02136	2.57969	11.69	1	2	2	2	231	25.877	4.79248	Ortholog of A. fumigatus Af293 : Afu4g03322, A. niger CBS 513.88 : An14g01990, A. oryzae RIB40 : AO090011000139, Aspergillus sydowii : Aspsy1_0052594 and Aspergillus terreus NIH2624 : ATET_02136
AN4085	AN4085 AspGDID:ASPL0000015687 COORDS:ChrII_A_nidulans_FGSC_A4:2142705-2145033W, translated using codon table 1 (616 amino acids) Uncharacterized ORF; Ortholog(s) have role in asymmetric protein localization to old mitotic spindle pole body, establishment or maintenance of cytoskeleton polarity, negative regulation of septation initiation signaling	2.53286	3.57	1	2	2	2	616	68.9839	4.80518	Ortholog(s) have role in asymmetric protein localization to old mitotic spindle pole body, establishment or maintenance of cytoskeleton polarity, negative regulation of septation initiation signaling
AN8722	sub2 AspGDID:ASPL0000074897 COORDS:ChrIII_A_nidulans_FGSC_A4:3020958-3022754W, translated using codon table 1 (369 amino acids) Uncharacterized ORF; Putative ATP-dependent RNA helicase; PalA-dependent expression independent of pH	2.38403	5.15	1	2	2	2	369	41.6184	7.85498	Putative ATP-dependent RNA helicase; PalA-dependent expression independent of pH
AN7742	AN7742 AspGDID:ASPL0000066705 COORDS:ChrIV_A_nidulans_FGSC_A4:2559688-2560619W, translated using codon table 1 (215 amino acids) Uncharacterized ORF; Ortholog(s) have single-stranded DNA binding activity, role in mitochondrial genome maintenance and mitochondrial nucleoid localization	2.22221	13.95	1	2	2	2	215	23.8841	9.93506	Ortholog(s) have single-stranded DNA binding activity, role in mitochondrial genome maintenance, positive regulation of mitochondrial DNA replication and mitochondrial nucleoid localization
AN6060	AN6060 AspGDID:ASPL0000002483 COORDS:ChrI_A_nidulans_FGSC_A4:1388064-1383227C, translated using codon table 1 (1447 amino acids) Uncharacterized ORF; Has domain(s) with predicted DNA binding, RNA binding activity and role in RNA metabolic process	2.06598	3.66	1	3	3	3	1447	154.61	9.30518	Has domain(s) with predicted DNA binding, RNA binding activity and role in RNA metabolic process
AN6231	trpB AspGDID:ASPL0000007723 COORDS:ChrI_A_nidulans_FGSC_A4:821267-818935C, translated using codon table 1 (723 amino acids) Verified ORF; Tryptophan synthase involved in tryptophan biosynthesis; transcription is regulated by the cross-pathway control of amino acid biosynthesis; repressed by starvation-induced autophagy; protein induced by farnesol	1.9985	6.36	1	3	3	3	723	77.4637	6.1001	Tryptophan synthase involved in tryptophan biosynthesis; transcription is regulated by the cross-pathway control of amino acid biosynthesis; repressed by starvation-induced autophagy; protein induced by farnesol
AN7354	AN7354 AspGDID:ASPL0000063653 COORDS:ChrIV_A_nidulans_FGSC_A4:205624-204862C, translated using codon table 1 (131 amino acids) Uncharacterized ORF; Ortholog(s) have structural constituent of ribosome activity, role in translation and cytosolic large ribosomal subunit, nucleus localization	1.6839	11.45	1	2	2	2	131	14.9592	11.3999	Ortholog(s) have structural constituent of ribosome activity, role in translation and cytosolic large ribosomal subunit, nucleus localization
AN1913	AN1913 AspGDID:ASPL0000048471 COORDS:ChrVII_A_nidulans_FGSC_A4:2235691-2237629W, translated using codon table 1 (606 amino acids) Uncharacterized ORF; Putative lysyl-tRNA synthetase with a predicted role in lysine metabolism	0	6.27	1	2	2	2	606	69.0848	6.15088	Putative lysyl-tRNA synthetase with a predicted role in lysine metabolism

## Sheet: Specific gluco
Accession	Description	Score	Coverage	# Proteins	# Unique Peptides	# Peptides	# PSMs	# AAs	MW [kDa]	calc. pI
AN6508	gsk3 AspGDID:ASPL0000007962 COORDS:ChrI_A_nidulans_FGSC_A4:2324477-2322891C, translated using codon table 1 (394 amino acids) Uncharacterized ORF; Protein kinase; transcript upregulated in response to camptothecin; mutants have brown pigment, a conidiaton defect and a strong growth defect but defects remediated by sucrose; required for nuclear import of CrzA under alkaline pH stress	523.073	75.63	1	33	33	159	394	45.2352	8.51416	Protein kinase; transcript upregulated in response to camptothecin; mutants have brown pigment, a conidiaton defect and a strong growth defect but defects remediated by sucrose; required for nuclear import of CrzA under alkaline pH stress
AN2459	sepK AspGDID:ASPL0000049621 COORDS:ChrVII_A_nidulans_FGSC_A4:4008402-4003001C, translated using codon table 1 (1780 amino acids) Uncharacterized ORF; Component of the Septation Initiation Network (SIN); colocalizes with spindle pole bodies; required for localization of SidB and MobA to spindle pole bodies but not to sites of septation	87.7992	23.31	1	26	26	26	1780	197.149	7.2251	Component of the Septation Initiation Network (SIN); colocalizes with spindle pole bodies; required for localization of SidB and MobA to spindle pole bodies but not to sites of septation
AN9407	fasA AspGDID:ASPL0000056625 COORDS:ChrVIII_A_nidulans_FGSC_A4:538683-532978C, translated using codon table 1 (1860 amino acids) Verified ORF; Fatty acid synthase, alpha subunit; multifunctional enzyme with a predicted role in cytosolic fatty acid biosynthesis	69.9902	17.58	1	26	26	26	1860	204.856	6.02393	Fatty acid synthase, alpha subunit; multifunctional enzyme with a predicted role in cytosolic fatty acid biosynthesis
AN2889	AN2889 AspGDID:ASPL0000039359 COORDS:ChrVI_A_nidulans_FGSC_A4:2491354-2488823C, translated using codon table 1 (843 amino acids) Uncharacterized ORF; Ortholog of <i>A. fumigatus Af293</i> : Afu3g11570, <i>A. niger CBS 513.88</i> : An02g07370, <i>A. oryzae RIB40</i> : AO090003000716, <i>Aspergillus wentii</i> : Aspwe1_0037047 and <i>Aspergillus sydowii</i> : Aspsy1_0029412	58.0077	30.49	1	18	18	21	843	94.8931	5.2876	Ortholog of A. fumigatus Af293 : Afu3g11570, A. niger CBS 513.88 : An02g07370, A. oryzae RIB40 : AO090003000716, Aspergillus wentii : Aspwe1_0037047 and Aspergillus sydowii : Aspsy1_0029412
AN0704	AN0704 AspGDID:ASPL0000054898 COORDS:ChrVIII_A_nidulans_FGSC_A4:2739018-2742336W, translated using codon table 1 (1080 amino acids) Uncharacterized ORF; Ortholog of <i>A. fumigatus Af293</i> : Afu1g13700, <i>A. niger CBS 513.88</i> : An08g06760, <i>A. oryzae RIB40</i> : AO090012000507, <i>Aspergillus wentii</i> : Aspwe1_0027785 and <i>Aspergillus sydowii</i> : Aspsy1_0144836	43.5646	17.31	1	15	15	15	1080	126.001	10.2573	Ortholog of A. fumigatus Af293 : Afu1g13700, A. niger CBS 513.88 : An08g06760, A. oryzae RIB40 : AO090012000507, Aspergillus wentii : Aspwe1_0027785 and Aspergillus sydowii : Aspsy1_0144836
AN3183	AN3183 AspGDID:ASPL0000037919 COORDS:ChrVI_A_nidulans_FGSC_A4:1554328-1558158W, translated using codon table 1 (1276 amino acids) Uncharacterized ORF; Ortholog of <i>A. fumigatus Af293</i> : Afu3g13230, <i>A. niger CBS 513.88</i> : An02g09080, <i>A. oryzae RIB40</i> : AO090012000810, <i>Aspergillus wentii</i> : Aspwe1_0088815 and <i>Aspergillus sydowii</i> : Aspsy1_0147513	25.3187	11.13	1	10	10	10	1276	142.594	5.16064	Ortholog of A. fumigatus Af293 : Afu3g13230, A. niger CBS 513.88 : An02g09080, A. oryzae RIB40 : AO090012000810, Aspergillus wentii : Aspwe1_0088815 and Aspergillus sydowii : Aspsy1_0147513
AN6868	AN6868 AspGDID:ASPL0000008411 COORDS:ChrI_A_nidulans_FGSC_A4:3416147-3417973W, translated using codon table 1 (608 amino acids) Uncharacterized ORF; Ortholog of <i>A. fumigatus Af293</i> : Afu5g13150, <i>A. niger CBS 513.88</i> : An14g05990, <i>A. oryzae RIB40</i> : AO090120000440, <i>Aspergillus wentii</i> : Aspwe1_0050582 and <i>Aspergillus sydowii</i> : Aspsy1_0054814	21.5853	22.86	1	8	8	8	608	67.5623	8.88037	Ortholog of A. fumigatus Af293 : Afu5g13150, A. niger CBS 513.88 : An14g05990, A. oryzae RIB40 : AO090120000440, Aspergillus wentii : Aspwe1_0050582 and Aspergillus sydowii : Aspsy1_0054814
AN12158	AN12158 AspGDID:ASPL0000098645 COORDS:ChrI_A_nidulans_FGSC_A4:1809180-1810862W, translated using codon table 1 (539 amino acids) Uncharacterized ORF; Ortholog of <i>A. fumigatus Af293</i> : Afu2g10880, <i>A. niger CBS 513.88</i> : An02g02730, <i>A. oryzae RIB40</i> : AO090011000542, <i>Neosartorya fischeri NRRL 181</i> : NFIA_086200 and <i>Aspergillus wentii</i> : Aspwe1_0044185	19.7471	25.05	1	8	8	8	539	60.4938	5.74463	Ortholog of A. fumigatus Af293 : Afu2g10880, A. niger CBS 513.88 : An02g02730, A. oryzae RIB40 : AO090011000542, Neosartorya fischeri NRRL 181 : NFIA_086200 and Aspergillus wentii : Aspwe1_0044185
AN8863	AN8863 AspGDID:ASPL0000075565 COORDS:ChrIII_A_nidulans_FGSC_A4:2565709-2567199W, translated using codon table 1 (409 amino acids) Verified ORF; Nap/SET family protein; putative nucleosome assembly protein; transcript upregulated in response to camptothecin; protein induced by farnesol	17.0612	14.91	1	4	4	4	409	46.2645	4.53857	Nap/SET family protein; putative nucleosome assembly protein; transcript upregulated in response to camptothecin; protein induced by farnesol
AN2047	CaM AspGDID:ASPL0000051423 COORDS:ChrVII_A_nidulans_FGSC_A4:2693663-2692821C, translated using codon table 1 (149 amino acids) Verified ORF; Calmodulin; EF-hands containing calcium binding protein; required for normal progression through the cell-cycle; localizes to hyphal tips and transiently to sites of septation; transcript upregulated in response to camptothecin	14.9743	34.23	1	5	5	5	149	17.0019	4.27197	Calmodulin; EF-hands containing calcium binding protein; required for normal progression through the cell-cycle; localizes to hyphal tips and transiently to sites of septation; transcript upregulated in response to camptothecin
AN0623	AN0623 AspGDID:ASPL0000057677 COORDS:ChrVIII_A_nidulans_FGSC_A4:2954141-2956474W, translated using codon table 1 (745 amino acids) Uncharacterized ORF; Has domain(s) with predicted flavin adenine dinucleotide binding, oxidoreductase activity, acting on CH-OH group of donors activity and role in oxidation-reduction process	14.4478	7.11	1	4	4	4	745	81.552	9.18799	Has domain(s) with predicted flavin adenine dinucleotide binding, oxidoreductase activity, acting on CH-OH group of donors activity and role in oxidation-reduction process
AN5210	pkiA AspGDID:ASPL0000032905 COORDS:ChrV_A_nidulans_FGSC_A4:1493691-1495609W, translated using codon table 1 (526 amino acids) Verified ORF; Putative pyruvate kinase with a predicted role in gluconeogenesis and glycolysis; intracellular, menadione stress-induced protein	13.7875	13.69	1	5	5	5	526	58.0518	8.11865	Putative pyruvate kinase with a predicted role in gluconeogenesis and glycolysis; intracellular, menadione stress-induced protein
AN6249	rcnA AspGDID:ASPL0000003031 COORDS:ChrI_A_nidulans_FGSC_A4:759923-759018C, translated using codon table 1 (301 amino acids) Verified ORF; Putative calcineurin binding protein, calcipressin	12.6243	22.26	1	4	4	5	301	33.2239	5.90967	Putative calcineurin binding protein, calcipressin
AN0912	AN0912 AspGDID:ASPL0000062462 COORDS:ChrVIII_A_nidulans_FGSC_A4:2095685-2097106W, translated using codon table 1 (366 amino acids) Uncharacterized ORF; Putative Beta-isopropylmalate dehydrogenase with a predicted role in valine, leucine, and isoleucine metabolism	10.8429	15.03	1	3	3	3	366	38.9843	5.47803	Putative Beta-isopropylmalate dehydrogenase with a predicted role in valine, leucine, and isoleucine metabolism
AN0554	aldA AspGDID:ASPL0000055794 COORDS:ChrVIII_A_nidulans_FGSC_A4:3188631-3190243W, translated using codon table 1 (497 amino acids) Verified ORF; Aldehyde dehydrogenase; possible roles in beta-alanine, acetate, acetaldehyde and ethanol metabolism, methylglyoxal bypass, penicillin biosynthesis; menadione stress-decreased; carbon starvation autophagy-induced; hypoxia upregulated	10.6709	10.87	1	4	4	4	497	54.1047	6.62451	Aldehyde dehydrogenase; possible roles in beta-alanine, acetate, acetaldehyde and ethanol metabolism, methylglyoxal bypass, penicillin biosynthesis; menadione stress-decreased; carbon starvation autophagy-induced; hypoxia upregulated
AN2142	kapA AspGDID:ASPL0000045550 COORDS:ChrVII_A_nidulans_FGSC_A4:3012006-3013947W, translated using codon table 1 (553 amino acids) Verified ORF; Karyopherin (importin) alpha, involved in protein import into nucleus	10.3037	9.04	1	4	4	4	553	60.5888	5.10986	Karyopherin (importin) alpha, involved in protein import into nucleus
AN9008	fphA AspGDID:ASPL0000049609 COORDS:ChrVII_A_nidulans_FGSC_A4:145309-141411C, translated using codon table 1 (1280 amino acids) Verified ORF; Phytochrome photoreceptor, a red-light sensor that represses sexual development under red light; activator of polarized growth in the dark; binds chromophore biliverdin; interacts with VeA and LreB	9.94524	3.28	1	3	3	4	1280	140.691	5.38916	Phytochrome photoreceptor, a red-light sensor that represses sexual development under red light; activator of polarized growth in the dark; binds chromophore biliverdin; interacts with VeA and LreB
AN2943	rfeA AspGDID:ASPL0000035249 COORDS:ChrVI_A_nidulans_FGSC_A4:2318388-2316979C, translated using codon table 1 (448 amino acids) Uncharacterized ORF; Putative regulator of secondary metabolism	8.7538	15.85	1	5	5	5	448	50.4911	6.96143	Putative regulator of secondary metabolism
AN8216	swoH AspGDID:ASPL0000017184 COORDS:ChrII_A_nidulans_FGSC_A4:1172149-1171374C, translated using codon table 1 (153 amino acids) Verified ORF; Putative nucleoside diphosphate kinase with a predicted role in phospholipid metabolism; required for normal hyphal growth and conidiation; mutants display increased hyphal cell lysis; transcript upregulated in response to camptothecin	8.18189	24.18	1	3	3	3	153	16.8977	8.11865	Putative nucleoside diphosphate kinase with a predicted role in phospholipid metabolism; required for normal hyphal growth and conidiation; mutants display increased hyphal cell lysis; transcript upregulated in response to camptothecin
AN4594	AN4594 AspGDID:ASPL0000070889 COORDS:ChrIII_A_nidulans_FGSC_A4:1578408-1577891C, translated using codon table 1 (115 amino acids) Uncharacterized ORF; Ortholog(s) have role in maturation of SSU-rRNA from tricistronic rRNA transcript (SSU-rRNA, 5.8S rRNA, LSU-rRNA) and cytosolic small ribosomal subunit localization	7.89875	22.61	1	2	2	2	115	12.8711	9.81787	Ortholog(s) have mRNA binding activity, role in maturation of SSU-rRNA from tricistronic rRNA transcript (SSU-rRNA, 5.8S rRNA, LSU-rRNA) and cytosolic small ribosomal subunit, hyphal cell wall, yeast-form cell wall localization
AN6600	AN6600 AspGDID:ASPL0000005949 COORDS:ChrI_A_nidulans_FGSC_A4:2590384-2588056C, translated using codon table 1 (740 amino acids) Uncharacterized ORF; Ortholog(s) have role in mitotic sister chromatid segregation, mitotic spindle organization, protein localization to kinetochore	6.80776	4.73	1	2	2	2	740	83.8053	7.13721	Ortholog(s) have role in CENP-A containing chromatin organization, mitotic sister chromatid segregation, protein localization to kinetochore
AN0252	AN0252 AspGDID:ASPL0000052676 COORDS:ChrVIII_A_nidulans_FGSC_A4:4138380-4139599W, translated using codon table 1 (296 amino acids) Uncharacterized ORF; Putative F1F0-ATPase complex gamma subunit with a predicted role in energy metabolism; expression reduced after exposure to farnesol	5.88794	10.81	1	2	2	2	296	31.9464	7.82568	Putative F1F0-ATPase complex gamma subunit with a predicted role in energy metabolism; expression reduced after exposure to farnesol
AN0214	AN0214 AspGDID:ASPL0000056619 COORDS:ChrVIII_A_nidulans_FGSC_A4:4273702-4270684C, translated using codon table 1 (976 amino acids) Uncharacterized ORF; Protein of unknown function	5.64153	4	1	3	3	3	976	108.222	5.46533	Protein of unknown function
AN3814	cypA AspGDID:ASPL0000013856 COORDS:ChrII_A_nidulans_FGSC_A4:2977175-2978123W, translated using codon table 1 (217 amino acids) Uncharacterized ORF; Putative peptidyl-prolyl cis-trans isomerase (PPIase); cyclophilin	5.35202	8.76	1	2	2	2	217	23.6017	8.86572	Putative peptidyl-prolyl cis-trans isomerase (PPIase); cyclophilin
AN6048	AN6048 AspGDID:ASPL0000004331 COORDS:ChrI_A_nidulans_FGSC_A4:1421764-1423316W, translated using codon table 1 (445 amino acids) Verified ORF; Putative aspartate transaminase with a predicted role in amino acid metabolism; palA-dependent expression independent of pH; induced by carbon starvation-induced autophagy	5.03781	7.64	1	2	2	2	445	48.7485	7.1958	Putative aspartate transaminase with a predicted role in amino acid metabolism; palA-dependent expression independent of pH; induced by carbon starvation-induced autophagy
AN0906	kapB AspGDID:ASPL0000063002 COORDS:ChrVIII_A_nidulans_FGSC_A4:2109968-2106916C, translated using codon table 1 (872 amino acids) Verified ORF; Essential nuclear transport protein	4.48117	2.18	1	2	2	2	872	96.0801	4.729	Essential nuclear transport protein
AN4748	AN4748 AspGDID:ASPL0000071099 COORDS:ChrIII_A_nidulans_FGSC_A4:1109329-1110486W, translated using codon table 1 (339 amino acids) Uncharacterized ORF; Has domain(s) with predicted nucleic acid binding, nucleotide binding activity	4.21351	7.08	1	2	2	2	339	38.6221	9.39307	Has domain(s) with predicted nucleic acid binding, nucleotide binding activity
AN4060	rps16 AspGDID:ASPL0000016360 COORDS:ChrII_A_nidulans_FGSC_A4:2208339-2207479C, translated using codon table 1 (148 amino acids) Uncharacterized ORF; Putative ribosomal protein S16	2.84879	12.16	1	2	2	2	148	16.4406	8.90967	Putative ribosomal protein S16
AN1411	AN1411 AspGDID:ASPL0000049515 COORDS:ChrVII_A_nidulans_FGSC_A4:702311-702889W, translated using codon table 1 (140 amino acids) Uncharacterized ORF; Ortholog of <i>A. niger CBS 513.88</i> : An16g09160, <i>Neosartorya fischeri NRRL 181</i> : NFIA_096730, <i>Aspergillus wentii</i> : Aspwe1_0043798 and <i>Aspergillus versicolor</i> : Aspve1_0079425	2.24578	15.71	1	2	2	2	140	16.2812	7.6792	Ortholog of A. niger CBS 513.88 : An16g09160, Neosartorya fischeri NRRL 181 : NFIA_096730, Aspergillus wentii : Aspwe1_0043798 and Aspergillus versicolor : Aspve1_0079425
AN3706	AN3706 AspGDID:ASPL0000012467 COORDS:ChrII_A_nidulans_FGSC_A4:3321661-3320973C, translated using codon table 1 (153 amino acids) Uncharacterized ORF; <I>S. cerevisiae</I> ortholog RPS10A has role in rRNA export from nucleus; palA-dependent expression independent of pH	0	15.03	1	2	2	2	153	17.6441	9.81787	S. cerevisiae ortholog RPS10A has role in rRNA export from nucleus; palA-dependent expression independent of pH
